# Supplementary material for: Shotgun proteomics data on the impact of hyperglycaemia on platelet protein acetylation by aspirin
Source: Data Brief. 2018 Nov 23;21:2475–81. doi: 10.1016/j.dib.2018.11.082 (PMC6288982; doi:10.1016/j.dib.2018.11.082)
Supplement: Supplementary file 1 — Supplementary material [file mmc1.zip]

Archive with 5 entries (5 files):
- Finamore_disclosure.pdf
- Fontana_disclosure.pdf
- Malacarne_disclosure.pdf
- Reny_disclosure.pdf
- Sanchez_disclosure.pdf
