# Supplementary material for: Shotgun proteomics data on the impact of hyperglycaemia on platelet protein acetylation by aspirin
Source: Data Brief. 2018 Nov 23;21:2475–81. doi: 10.1016/j.dib.2018.11.082 (PMC6288982; doi:10.1016/j.dib.2018.11.082)
Supplement: Supplementary file 2 — Supplementary material [file mmc2.xlsx]

## Sheet: Platelet_Proteins_ID_Controls
prot_hit_num	prot_family_member	prot_acc	prot_desc	pep_query	pep_rank	pep_isbold	pep_isunique	pep_exp_mz	pep_exp_mr	pep_exp_z	pep_calc_mr	pep_delta	pep_start	pep_end	pep_miss	pep_score	pep_expect	pep_res_before	pep_seq	pep_res_after	pep_var_mod	pep_var_mod_pos	pep_summed_mod_pos	pep_local_mod_pos	pep_scan_title
1758	1	ADPRH_HUMAN	[Protein ADP-ribosylarginine] hydrolase	153294	6	0	1	811.424	1620.83	2	1620.84	-0.0014	337	350	1	3.79	3.3	R	LEETARALYSLGSK	E	Acetyl (S); Acetyl (T)	0.00050000040000.0			20160307_QE355.15337.15337.2
1758	1	ADPRH_HUMAN	[Protein ADP-ribosylarginine] hydrolase	153301	6	0	1	811.425	1620.84	2	1620.84	-0.0001	337	350	1	3.37	3.6	R	LEETARALYSLGSK	E	Acetyl (S); Acetyl (T)	0.00050000040000.0			20160307_QE346.15839.15839.2
1758	1	ADPRH_HUMAN	[Protein ADP-ribosylarginine] hydrolase	165988	1	1	1	834.405	1666.79	2	1666.78	0.0108	322	334	1	1.37	0.95	K	GVSPSNYEKLEYR	N	Acetyl (S); 2 Acetyl (Y)	0.0000406000060.0			20160307_QE354.51292.51292.2
1152	1	GLGB_HUMAN	1,4-alpha-glucan-branching enzyme	171324	2	1	1	844.43	1686.85	2	1686.86	-0.0162	150	162	1	1.02	1.1	K	SGEILYRISPWAK	Y	Acetyl (K); 2 Acetyl (S); Acetyl (Y)	0.4000060040003.0			20160307_QE350.32323.32323.2
1152	1	GLGB_HUMAN	1,4-alpha-glucan-branching enzyme	315056	1	1	1	1215.71	2429.4	2	2429.4	-0.0045	142	162	3	0.19	0.96	K	LKVVITSKSGEILYRISPWAK	Y	Acetyl (K)	0.030000000000000000000.0			20160307_QE355.35874.35874.2
1152	1	GLGB_HUMAN	1,4-alpha-glucan-branching enzyme	315057	1	1	1	1215.71	2429.4	2	2429.4	-0.0041	142	162	3	1.11	0.79	K	LKVVITSKSGEILYRISPWAK	Y	Acetyl (K)	0.030000000000000000000.0			20160307_QE350.36156.36156.2
1152	1	GLGB_HUMAN	1,4-alpha-glucan-branching enzyme	315058	1	1	1	1215.71	2429.4	2	2429.4	-0.0012	142	162	3	3.93	0.43	K	LKVVITSKSGEILYRISPWAK	Y	Acetyl (K)	0.030000000000000000000.0			20160307_QE348.36029.36029.2
1152	1	GLGB_HUMAN	1,4-alpha-glucan-branching enzyme	315059	1	1	1	1215.71	2429.4	2	2429.4	-0.0004	142	162	3	3.51	0.47	K	LKVVITSKSGEILYRISPWAK	Y	Acetyl (K)	0.030000000000000000000.0			20160307_QE352.36034.36034.2
1152	1	GLGB_HUMAN	1,4-alpha-glucan-branching enzyme	315060	1	1	1	1215.71	2429.4	2	2429.4	-0.0003	142	162	3	5.61	0.3	K	LKVVITSKSGEILYRISPWAK	Y	Acetyl (K)	0.030000000000000000000.0			20160307_QE351.36126.36126.2
1152	1	GLGB_HUMAN	1,4-alpha-glucan-branching enzyme	315061	1	1	1	1215.71	2429.41	2	2429.4	0.0013	142	162	3	2.97	0.53	K	LKVVITSKSGEILYRISPWAK	Y	Acetyl (K)	0.030000000000000000000.0			20160307_QE356.35780.35780.2
1152	1	GLGB_HUMAN	1,4-alpha-glucan-branching enzyme	315062	1	1	1	1215.71	2429.41	2	2429.4	0.002	142	162	3	0.14	0.97	K	LKVVITSKSGEILYRISPWAK	Y	Acetyl (K)	0.030000000000000000000.0			20160307_QE346.36346.36346.2
1152	1	GLGB_HUMAN	1,4-alpha-glucan-branching enzyme	315063	1	1	1	1215.71	2429.41	2	2429.4	0.0025	142	162	3	2.74	0.55	K	LKVVITSKSGEILYRISPWAK	Y	Acetyl (K)	0.030000000000000000000.0			20160307_QE354.35906.35906.2
1152	1	GLGB_HUMAN	1,4-alpha-glucan-branching enzyme	367490	1	1	1	1018.17	3051.49	3	3051.5	-0.0026	2	30	0	21.93	0.0088	M	AAPMTPAARPEDYEAALNAALADVPELAR	L	Oxidation (M); Acetyl (Y)	0.00010000000060000000000000000.0			20160307_QE347.53821.53821.3
1152	1	GLGB_HUMAN	1,4-alpha-glucan-branching enzyme	367498	1	1	1	1018.17	3051.5	3	3051.5	-0.0002	2	30	0	22.47	0.0078	M	AAPMTPAARPEDYEAALNAALADVPELAR	L	Oxidation (M); Acetyl (Y)	0.00010000000060000000000000000.0			20160307_QE350.53559.53559.3
1152	1	GLGB_HUMAN	1,4-alpha-glucan-branching enzyme	367506	1	1	1	1018.17	3051.5	3	3051.5	0.0048	2	30	0	22.32	0.0081	M	AAPMTPAARPEDYEAALNAALADVPELAR	L	Oxidation (M); Acetyl (Y)	0.00010000000060000000000000000.0			20160307_QE346.54026.54026.3
1152	1	GLGB_HUMAN	1,4-alpha-glucan-branching enzyme	367507	1	1	1	1018.17	3051.5	3	3051.5	0.0052	2	30	0	18.22	0.02	M	AAPMTPAARPEDYEAALNAALADVPELAR	L	Oxidation (M); Acetyl (Y)	0.00010000000060000000000000000.0			20160307_QE351.53650.53650.3
423	1	AKCL2_HUMAN	1,5-anhydro-D-fructose reductase	55642	5	0	1	617.333	1232.65	2	1232.65	-0.0033	77	86	2	4.13	8.2	K	KSLVETACRK	S	Acetyl (S)	0.0400000000.0			20160307_QE346.15554.15554.2
423	1	AKCL2_HUMAN	1,5-anhydro-D-fructose reductase	150488	1	0	1	806.463	1610.91	2	1610.93	-0.0144	248	260	1	1.92	0.66	K	SPAQILIRFQIQR	N	Acetyl (S)	0.4000000000000.0			20160307_QE355.55081.55081.2
1265	1	PHP14_HUMAN	14 kDa phosphohistidine phosphatase	56622	1	0	1	619.798	1237.58	2	1237.59	-0.0116	79	87	1	1.29	0.84	R	ISHQSQDKK	I	2 Acetyl (K); 2 Acetyl (S)	0.040040033.0			20160307_QE352.55312.55312.2
1265	1	PHP14_HUMAN	14 kDa phosphohistidine phosphatase	272832	1	1	1	1058.05	2114.08	2	2114.08	-0.0002	2	21	0	19.31	0.11	M	AVADLALIPDVDIDSDGVFK	Y	Acetyl (Protein N-term)	2.00000000000000000000.0			20160307_QE346.57820.57820.2
1265	1	PHP14_HUMAN	14 kDa phosphohistidine phosphatase	272833	1	1	1	1058.05	2114.08	2	2114.08	0.0005	2	21	0	8.5	0.31	M	AVADLALIPDVDIDSDGVFK	Y	Acetyl (Protein N-term)	2.00000000000000000000.0			20160307_QE348.57437.57437.2
1265	1	PHP14_HUMAN	14 kDa phosphohistidine phosphatase	272834	1	1	1	705.7	2114.08	3	2114.08	0.001	2	21	0	12.62	0.065	M	AVADLALIPDVDIDSDGVFK	Y	Acetyl (Protein N-term)	2.00000000000000000000.0			20160307_QE346.57833.57833.3
1265	1	PHP14_HUMAN	14 kDa phosphohistidine phosphatase	272836	1	1	1	705.701	2114.08	3	2114.08	0.0019	2	21	0	1.62	0.7	M	AVADLALIPDVDIDSDGVFK	Y	Acetyl (Protein N-term)	2.00000000000000000000.0			20160307_QE350.57209.57209.3
1265	1	PHP14_HUMAN	14 kDa phosphohistidine phosphatase	272837	1	1	1	1058.05	2114.08	2	2114.08	0.0025	2	21	0	23.27	0.011	M	AVADLALIPDVDIDSDGVFK	Y	Acetyl (Protein N-term)	2.00000000000000000000.0			20160307_QE351.57169.57169.2
1265	1	PHP14_HUMAN	14 kDa phosphohistidine phosphatase	272842	1	1	1	1058.05	2114.08	2	2114.08	0.0047	2	21	0	29.03	0.0021	M	AVADLALIPDVDIDSDGVFK	Y	Acetyl (Protein N-term)	2.00000000000000000000.0			20160307_QE350.57204.57204.2
1265	1	PHP14_HUMAN	14 kDa phosphohistidine phosphatase	272843	1	1	1	1058.05	2114.08	2	2114.08	0.0052	2	21	0	22.47	0.0091	M	AVADLALIPDVDIDSDGVFK	Y	Acetyl (Protein N-term)	2.00000000000000000000.0			20160307_QE347.57455.57455.2
1265	1	PHP14_HUMAN	14 kDa phosphohistidine phosphatase	272846	1	1	1	1058.05	2114.08	2	2114.08	0.0057	2	21	0	15.66	0.063	M	AVADLALIPDVDIDSDGVFK	Y	Acetyl (Protein N-term)	2.00000000000000000000.0			20160307_QE352.57149.57149.2
1265	1	PHP14_HUMAN	14 kDa phosphohistidine phosphatase	272847	1	1	1	1058.05	2114.09	2	2114.08	0.0067	2	21	0	36.73	0.00084	M	AVADLALIPDVDIDSDGVFK	Y	Acetyl (Protein N-term)	2.00000000000000000000.0			20160307_QE354.57317.57317.2
1265	1	PHP14_HUMAN	14 kDa phosphohistidine phosphatase	272848	1	1	1	1058.05	2114.09	2	2114.08	0.0075	2	21	0	22.53	0.01	M	AVADLALIPDVDIDSDGVFK	Y	Acetyl (Protein N-term)	2.00000000000000000000.0			20160307_QE356.57065.57065.2
1265	1	PHP14_HUMAN	14 kDa phosphohistidine phosphatase	272849	1	1	1	1058.05	2114.09	2	2114.08	0.0095	2	21	0	20.43	0.04	M	AVADLALIPDVDIDSDGVFK	Y	Acetyl (Protein N-term)	2.00000000000000000000.0			20160307_QE355.57374.57374.2
15	2	1433B_HUMAN	14-3-3 protein beta/alpha	14654	1	0	0	485.775	969.535	2	969.536	-0.0007	118	124	1	18.7	0.018	K	VFYLKMK	G	Acetyl (K)	0.0000300.0			20160307_QE356.26539.26539.2
15	2	1433B_HUMAN	14-3-3 protein beta/alpha	14655	1	0	0	485.775	969.535	2	969.536	-0.0004	118	124	1	35.61	0.00046	K	VFYLKMK	G	Acetyl (K)	0.0000300.0			20160307_QE355.26694.26694.2
15	2	1433B_HUMAN	14-3-3 protein beta/alpha	14656	1	0	0	485.775	969.536	2	969.536	-0.0001	118	124	1	35.87	0.00043	K	VFYLKMK	G	Acetyl (K)	0.0000300.0			20160307_QE354.26746.26746.2
15	2	1433B_HUMAN	14-3-3 protein beta/alpha	16493	1	0	0	494.267	986.519	2	986.528	-0.0093	63	70	0	6.52	0.24	R	VISSIEQK	T	2 Acetyl (S)	0.00440000.0			20160307_QE354.36054.36054.2
15	2	1433B_HUMAN	14-3-3 protein beta/alpha	16494	1	0	0	494.267	986.519	2	986.528	-0.009	63	70	0	6.95	0.22	R	VISSIEQK	T	2 Acetyl (S)	0.00440000.0			20160307_QE347.35987.35987.2
15	2	1433B_HUMAN	14-3-3 protein beta/alpha	16495	1	0	0	494.267	986.519	2	986.528	-0.0089	63	70	0	8.51	0.16	R	VISSIEQK	T	2 Acetyl (S)	0.00440000.0			20160307_QE355.35897.35897.2
15	2	1433B_HUMAN	14-3-3 protein beta/alpha	16496	1	0	0	494.267	986.519	2	986.528	-0.0089	63	70	0	5.33	0.32	R	VISSIEQK	T	2 Acetyl (S)	0.00440000.0			20160307_QE348.36102.36102.2
15	2	1433B_HUMAN	14-3-3 protein beta/alpha	16498	1	0	0	494.267	986.52	2	986.528	-0.0085	63	70	0	5.75	0.29	R	VISSIEQK	T	2 Acetyl (S)	0.00440000.0			20160307_QE346.36557.36557.2
15	2	1433B_HUMAN	14-3-3 protein beta/alpha	16500	1	0	0	494.267	986.52	2	986.528	-0.0085	63	70	0	8.17	0.37	R	VISSIEQK	T	2 Acetyl (S)	0.00440000.0			20160307_QE352.36102.36102.2
15	2	1433B_HUMAN	14-3-3 protein beta/alpha	16501	1	0	0	494.267	986.52	2	986.528	-0.0081	63	70	0	8.23	0.4	R	VISSIEQK	T	2 Acetyl (S)	0.00440000.0			20160307_QE350.36249.36249.2
15	2	1433B_HUMAN	14-3-3 protein beta/alpha	16502	1	0	0	494.267	986.52	2	986.528	-0.0081	63	70	0	6.37	0.25	R	VISSIEQK	T	2 Acetyl (S)	0.00440000.0			20160307_QE351.36165.36165.2
15	2	1433B_HUMAN	14-3-3 protein beta/alpha	59020	1	0	0	416.56	1246.66	3	1246.66	-0.0016	215	224	0	24.7	0.0048	K	DSTLIMQLLR	D	Oxidation (M); Acetyl (T)	0.0050010000.0			20160307_QE348.37301.37301.3
15	2	1433B_HUMAN	14-3-3 protein beta/alpha	59022	1	0	0	416.56	1246.66	3	1246.66	-0.0011	215	224	0	24.71	0.0048	K	DSTLIMQLLR	D	Oxidation (M); Acetyl (T)	0.0050010000.0			20160307_QE355.37077.37077.3
15	2	1433B_HUMAN	14-3-3 protein beta/alpha	59023	1	0	0	416.56	1246.66	3	1246.66	-0.0008	215	224	0	17.47	0.35	K	DSTLIMQLLR	D	Oxidation (M); Acetyl (T)	0.0050010000.0			20160307_QE347.37221.37221.3
15	2	1433B_HUMAN	14-3-3 protein beta/alpha	59024	1	0	0	416.56	1246.66	3	1246.66	-0.0007	215	224	0	29.62	0.0017	K	DSTLIMQLLR	D	Oxidation (M); Acetyl (T)	0.0050010000.0			20160307_QE354.37163.37163.3
15	2	1433B_HUMAN	14-3-3 protein beta/alpha	59025	1	0	0	416.56	1246.66	3	1246.66	-0.0006	215	224	0	20.36	0.012	K	DSTLIMQLLR	D	Oxidation (M); Acetyl (T)	0.0050010000.0			20160307_QE351.37328.37328.3
15	2	1433B_HUMAN	14-3-3 protein beta/alpha	59026	1	0	0	416.56	1246.66	3	1246.66	-0.0001	215	224	0	17.48	0.023	K	DSTLIMQLLR	D	Oxidation (M); Acetyl (S)	0.0400010000.0			20160307_QE356.36946.36946.3
15	2	1433B_HUMAN	14-3-3 protein beta/alpha	59027	1	0	0	416.56	1246.66	3	1246.66	-0.0001	215	224	0	18.86	0.017	K	DSTLIMQLLR	D	Oxidation (M); Acetyl (T)	0.0050010000.0			20160307_QE350.37413.37413.3
15	2	1433B_HUMAN	14-3-3 protein beta/alpha	59028	1	0	0	416.56	1246.66	3	1246.66	0.0001	215	224	0	10.67	0.29	K	DSTLIMQLLR	D	Oxidation (M); Acetyl (T)	0.0050010000.0			20160307_QE352.37389.37389.3
15	2	1433B_HUMAN	14-3-3 protein beta/alpha	59029	1	0	0	416.56	1246.66	3	1246.66	0.0002	215	224	0	13.77	0.38	K	DSTLIMQLLR	D	Oxidation (M); Acetyl (T)	0.0050010000.0			20160307_QE346.37692.37692.3
15	2	1433B_HUMAN	14-3-3 protein beta/alpha	59030	1	0	0	624.337	1246.66	2	1246.66	0.0005	215	224	0	20.95	0.011	K	DSTLIMQLLR	D	Oxidation (M); Acetyl (S)	0.0400010000.0			20160307_QE350.37463.37463.2
15	2	1433B_HUMAN	14-3-3 protein beta/alpha	59031	1	0	0	624.337	1246.66	2	1246.66	0.0006	215	224	0	8.22	0.88	K	DSTLIMQLLR	D	Oxidation (M); Acetyl (T)	0.0050010000.0			20160307_QE346.37634.37634.2
15	2	1433B_HUMAN	14-3-3 protein beta/alpha	59032	1	0	0	624.337	1246.66	2	1246.66	0.0011	215	224	0	27.2	0.0028	K	DSTLIMQLLR	D	Oxidation (M); Acetyl (S)	0.0400010000.0			20160307_QE354.37155.37155.2
15	2	1433B_HUMAN	14-3-3 protein beta/alpha	59033	1	0	0	624.337	1246.66	2	1246.66	0.0012	215	224	0	32.08	0.00098	K	DSTLIMQLLR	D	Oxidation (M); Acetyl (S)	0.0400010000.0			20160307_QE355.37293.37293.2
15	2	1433B_HUMAN	14-3-3 protein beta/alpha	59034	1	0	0	624.337	1246.66	2	1246.66	0.0014	215	224	0	30.36	0.0014	K	DSTLIMQLLR	D	Oxidation (M); Acetyl (S)	0.0400010000.0			20160307_QE356.36982.36982.2
15	2	1433B_HUMAN	14-3-3 protein beta/alpha	59035	1	0	0	624.337	1246.66	2	1246.66	0.0014	215	224	0	26.07	0.0036	K	DSTLIMQLLR	D	Oxidation (M); Acetyl (S)	0.0400010000.0			20160307_QE351.37373.37373.2
15	2	1433B_HUMAN	14-3-3 protein beta/alpha	59036	1	0	0	624.338	1246.66	2	1246.66	0.0015	215	224	0	19.79	0.014	K	DSTLIMQLLR	D	Oxidation (M); Acetyl (S)	0.0400010000.0			20160307_QE347.37256.37256.2
15	2	1433B_HUMAN	14-3-3 protein beta/alpha	59037	1	0	0	624.338	1246.66	2	1246.66	0.0024	215	224	0	9.14	0.14	K	DSTLIMQLLR	D	Oxidation (M); Acetyl (T)	0.0050010000.0			20160307_QE355.37028.37028.2
15	2	1433B_HUMAN	14-3-3 protein beta/alpha	59038	1	0	0	624.338	1246.66	2	1246.66	0.0027	215	224	0	9.76	0.12	K	DSTLIMQLLR	D	Oxidation (M); Acetyl (T)	0.0050010000.0			20160307_QE352.37226.37226.2
15	2	1433B_HUMAN	14-3-3 protein beta/alpha	132339	1	0	0	515.963	1544.87	3	1544.87	0.0002	44	57	1	43.74	7.9e-05	R	NLLSVAYKNVVGAR	R	Acetyl (K)	0.00000003000000.0			20160307_QE352.38674.38674.3
15	2	1433B_HUMAN	14-3-3 protein beta/alpha	132340	1	0	0	515.963	1544.87	3	1544.87	0.0008	44	57	1	32.51	0.00089	R	NLLSVAYKNVVGAR	R	Acetyl (K)	0.00000003000000.0			20160307_QE351.38765.38765.3
15	2	1433B_HUMAN	14-3-3 protein beta/alpha	132341	1	0	0	773.442	1544.87	2	1544.87	0.0011	44	57	1	47.47	3.5e-05	R	NLLSVAYKNVVGAR	R	Acetyl (K)	0.00000003000000.0			20160307_QE352.38671.38671.2
15	2	1433B_HUMAN	14-3-3 protein beta/alpha	132342	1	0	0	515.963	1544.87	3	1544.87	0.0011	44	57	1	55.48	6.3e-06	R	NLLSVAYKNVVGAR	R	Acetyl (K)	0.00000003000000.0			20160307_QE348.38680.38680.3
15	2	1433B_HUMAN	14-3-3 protein beta/alpha	132343	1	0	0	515.964	1544.87	3	1544.87	0.0023	44	57	1	72.06	1.8e-07	R	NLLSVAYKNVVGAR	R	Acetyl (K)	0.00000003000000.0			20160307_QE346.38993.38993.3
15	2	1433B_HUMAN	14-3-3 protein beta/alpha	132344	1	0	0	773.442	1544.87	2	1544.87	0.0024	44	57	1	34.42	0.00059	R	NLLSVAYKNVVGAR	R	Acetyl (K)	0.00000003000000.0			20160307_QE354.39117.39117.2
15	2	1433B_HUMAN	14-3-3 protein beta/alpha	132345	1	0	0	515.964	1544.87	3	1544.87	0.0024	44	57	1	44.03	7.4e-05	R	NLLSVAYKNVVGAR	R	Acetyl (K)	0.00000003000000.0			20160307_QE356.38348.38348.3
15	2	1433B_HUMAN	14-3-3 protein beta/alpha	132346	1	0	0	515.964	1544.87	3	1544.87	0.0026	44	57	1	77.16	5.8e-08	R	NLLSVAYKNVVGAR	R	Acetyl (K)	0.00000003000000.0			20160307_QE355.38500.38500.3
15	2	1433B_HUMAN	14-3-3 protein beta/alpha	132347	1	0	0	773.442	1544.87	2	1544.87	0.0027	44	57	1	61.52	1.7e-06	R	NLLSVAYKNVVGAR	R	Acetyl (K)	0.00000003000000.0			20160307_QE351.38773.38773.2
15	2	1433B_HUMAN	14-3-3 protein beta/alpha	132349	1	0	0	773.442	1544.87	2	1544.87	0.003	44	57	1	52.18	1.3e-05	R	NLLSVAYKNVVGAR	R	Acetyl (K)	0.00000003000000.0			20160307_QE356.38721.38721.2
15	2	1433B_HUMAN	14-3-3 protein beta/alpha	132350	1	0	0	773.442	1544.87	2	1544.87	0.003	44	57	1	31.96	0.001	R	NLLSVAYKNVVGAR	R	Acetyl (K)	0.00000003000000.0			20160307_QE346.38973.38973.2
15	2	1433B_HUMAN	14-3-3 protein beta/alpha	132351	1	0	0	773.443	1544.87	2	1544.87	0.0032	44	57	1	63.07	1.2e-06	R	NLLSVAYKNVVGAR	R	Acetyl (K)	0.00000003000000.0			20160307_QE347.38627.38627.2
15	2	1433B_HUMAN	14-3-3 protein beta/alpha	132352	1	0	0	515.964	1544.87	3	1544.87	0.0038	44	57	1	64.4	9.2e-07	R	NLLSVAYKNVVGAR	R	Acetyl (K)	0.00000003000000.0			20160307_QE347.38635.38635.3
15	2	1433B_HUMAN	14-3-3 protein beta/alpha	132353	1	0	0	773.443	1544.87	2	1544.87	0.0039	44	57	1	64.7	1.1e-06	R	NLLSVAYKNVVGAR	R	Acetyl (K)	0.00000003000000.0			20160307_QE348.38678.38678.2
15	2	1433B_HUMAN	14-3-3 protein beta/alpha	132354	1	0	0	515.965	1544.87	3	1544.87	0.0056	44	57	1	55.72	6e-06	R	NLLSVAYKNVVGAR	R	Acetyl (K)	0.00000003000000.0			20160307_QE350.38767.38767.3
15	2	1433B_HUMAN	14-3-3 protein beta/alpha	132355	1	0	0	773.444	1544.87	2	1544.87	0.006	44	57	1	63.23	1.2e-06	R	NLLSVAYKNVVGAR	R	Acetyl (K)	0.00000003000000.0			20160307_QE350.38758.38758.2
15	2	1433B_HUMAN	14-3-3 protein beta/alpha	132356	1	0	0	773.444	1544.87	2	1544.87	0.0062	44	57	1	29.25	0.0018	R	NLLSVAYKNVVGAR	R	Acetyl (K)	0.00000003000000.0			20160307_QE355.38925.38925.2
15	2	1433B_HUMAN	14-3-3 protein beta/alpha	132357	1	0	0	773.444	1544.87	2	1544.87	0.0063	44	57	1	58.6	3.2e-06	R	NLLSVAYKNVVGAR	R	Acetyl (K)	0.00000003000000.0			20160307_QE356.38346.38346.2
15	2	1433B_HUMAN	14-3-3 protein beta/alpha	132358	1	0	0	773.445	1544.87	2	1544.87	0.0072	44	57	1	61.65	1.7e-06	R	NLLSVAYKNVVGAR	R	Acetyl (K)	0.00000003000000.0			20160307_QE355.38489.38489.2
15	2	1433B_HUMAN	14-3-3 protein beta/alpha	132359	1	0	0	773.445	1544.87	2	1544.87	0.0073	44	57	1	65	8e-07	R	NLLSVAYKNVVGAR	R	Acetyl (K)	0.00000003000000.0			20160307_QE354.38537.38537.2
15	2	1433B_HUMAN	14-3-3 protein beta/alpha	132360	1	0	0	515.966	1544.88	3	1544.87	0.0083	44	57	1	72.14	1.7e-07	R	NLLSVAYKNVVGAR	R	Acetyl (K)	0.00000003000000.0			20160307_QE354.38562.38562.3
15	3	1433E_HUMAN	14-3-3 protein epsilon	19108	8	0	1	504.256	1006.5	2	1006.5	-0.0004	5	12	0	4.97	1.1	R	EDLVYQAK	L	Acetyl (Y)	0.00006000.0			20160307_QE356.21994.21994.2
15	3	1433E_HUMAN	14-3-3 protein epsilon	19111	8	0	1	504.256	1006.5	2	1006.5	-0.0001	5	12	0	5.01	1.1	R	EDLVYQAK	L	Acetyl (Y)	0.00006000.0			20160307_QE354.22141.22141.2
15	3	1433E_HUMAN	14-3-3 protein epsilon	59020	1	0	0	416.56	1246.66	3	1246.66	-0.0016	216	225	0	24.7	0.0048	K	DSTLIMQLLR	D	Oxidation (M); Acetyl (T)	0.0050010000.0			20160307_QE348.37301.37301.3
15	3	1433E_HUMAN	14-3-3 protein epsilon	59022	1	0	0	416.56	1246.66	3	1246.66	-0.0011	216	225	0	24.71	0.0048	K	DSTLIMQLLR	D	Oxidation (M); Acetyl (T)	0.0050010000.0			20160307_QE355.37077.37077.3
15	3	1433E_HUMAN	14-3-3 protein epsilon	59023	1	0	0	416.56	1246.66	3	1246.66	-0.0008	216	225	0	17.47	0.35	K	DSTLIMQLLR	D	Oxidation (M); Acetyl (T)	0.0050010000.0			20160307_QE347.37221.37221.3
15	3	1433E_HUMAN	14-3-3 protein epsilon	59024	1	0	0	416.56	1246.66	3	1246.66	-0.0007	216	225	0	29.62	0.0017	K	DSTLIMQLLR	D	Oxidation (M); Acetyl (T)	0.0050010000.0			20160307_QE354.37163.37163.3
15	3	1433E_HUMAN	14-3-3 protein epsilon	59025	1	0	0	416.56	1246.66	3	1246.66	-0.0006	216	225	0	20.36	0.012	K	DSTLIMQLLR	D	Oxidation (M); Acetyl (T)	0.0050010000.0			20160307_QE351.37328.37328.3
15	3	1433E_HUMAN	14-3-3 protein epsilon	59026	1	0	0	416.56	1246.66	3	1246.66	-0.0001	216	225	0	17.48	0.023	K	DSTLIMQLLR	D	Oxidation (M); Acetyl (S)	0.0400010000.0			20160307_QE356.36946.36946.3
15	3	1433E_HUMAN	14-3-3 protein epsilon	59027	1	0	0	416.56	1246.66	3	1246.66	-0.0001	216	225	0	18.86	0.017	K	DSTLIMQLLR	D	Oxidation (M); Acetyl (T)	0.0050010000.0			20160307_QE350.37413.37413.3
15	3	1433E_HUMAN	14-3-3 protein epsilon	59028	1	0	0	416.56	1246.66	3	1246.66	0.0001	216	225	0	10.67	0.29	K	DSTLIMQLLR	D	Oxidation (M); Acetyl (T)	0.0050010000.0			20160307_QE352.37389.37389.3
15	3	1433E_HUMAN	14-3-3 protein epsilon	59029	1	0	0	416.56	1246.66	3	1246.66	0.0002	216	225	0	13.77	0.38	K	DSTLIMQLLR	D	Oxidation (M); Acetyl (T)	0.0050010000.0			20160307_QE346.37692.37692.3
15	3	1433E_HUMAN	14-3-3 protein epsilon	59030	1	0	0	624.337	1246.66	2	1246.66	0.0005	216	225	0	20.95	0.011	K	DSTLIMQLLR	D	Oxidation (M); Acetyl (S)	0.0400010000.0			20160307_QE350.37463.37463.2
15	3	1433E_HUMAN	14-3-3 protein epsilon	59031	1	0	0	624.337	1246.66	2	1246.66	0.0006	216	225	0	8.22	0.88	K	DSTLIMQLLR	D	Oxidation (M); Acetyl (T)	0.0050010000.0			20160307_QE346.37634.37634.2
15	3	1433E_HUMAN	14-3-3 protein epsilon	59032	1	0	0	624.337	1246.66	2	1246.66	0.0011	216	225	0	27.2	0.0028	K	DSTLIMQLLR	D	Oxidation (M); Acetyl (S)	0.0400010000.0			20160307_QE354.37155.37155.2
15	3	1433E_HUMAN	14-3-3 protein epsilon	59033	1	0	0	624.337	1246.66	2	1246.66	0.0012	216	225	0	32.08	0.00098	K	DSTLIMQLLR	D	Oxidation (M); Acetyl (S)	0.0400010000.0			20160307_QE355.37293.37293.2
15	3	1433E_HUMAN	14-3-3 protein epsilon	59034	1	0	0	624.337	1246.66	2	1246.66	0.0014	216	225	0	30.36	0.0014	K	DSTLIMQLLR	D	Oxidation (M); Acetyl (S)	0.0400010000.0			20160307_QE356.36982.36982.2
15	3	1433E_HUMAN	14-3-3 protein epsilon	59035	1	0	0	624.337	1246.66	2	1246.66	0.0014	216	225	0	26.07	0.0036	K	DSTLIMQLLR	D	Oxidation (M); Acetyl (S)	0.0400010000.0			20160307_QE351.37373.37373.2
15	3	1433E_HUMAN	14-3-3 protein epsilon	59036	1	0	0	624.338	1246.66	2	1246.66	0.0015	216	225	0	19.79	0.014	K	DSTLIMQLLR	D	Oxidation (M); Acetyl (S)	0.0400010000.0			20160307_QE347.37256.37256.2
15	3	1433E_HUMAN	14-3-3 protein epsilon	59037	1	0	0	624.338	1246.66	2	1246.66	0.0024	216	225	0	9.14	0.14	K	DSTLIMQLLR	D	Oxidation (M); Acetyl (T)	0.0050010000.0			20160307_QE355.37028.37028.2
15	3	1433E_HUMAN	14-3-3 protein epsilon	59038	1	0	0	624.338	1246.66	2	1246.66	0.0027	216	225	0	9.76	0.12	K	DSTLIMQLLR	D	Oxidation (M); Acetyl (T)	0.0050010000.0			20160307_QE352.37226.37226.2
15	3	1433E_HUMAN	14-3-3 protein epsilon	126514	1	0	1	762.852	1523.69	2	1523.69	-0.0027	1	12	1	24.64	0.0049	-	MDDREDLVYQAK	L	Acetyl (Protein N-term)	2.000000000000.0			20160307_QE348.24403.24403.2
15	3	1433E_HUMAN	14-3-3 protein epsilon	126515	1	0	1	762.852	1523.69	2	1523.69	-0.0021	1	12	1	18.11	0.02	-	MDDREDLVYQAK	L	Acetyl (Protein N-term)	2.000000000000.0			20160307_QE356.24206.24206.2
15	3	1433E_HUMAN	14-3-3 protein epsilon	126516	1	0	1	762.853	1523.69	2	1523.69	-0.0015	1	12	1	8.13	0.17	-	MDDREDLVYQAK	L	Acetyl (Protein N-term)	2.000000000000.0			20160307_QE352.24496.24496.2
15	3	1433E_HUMAN	14-3-3 protein epsilon	126517	1	0	1	762.853	1523.69	2	1523.69	-0.0011	1	12	1	15.75	0.033	-	MDDREDLVYQAK	L	Acetyl (Protein N-term)	2.000000000000.0			20160307_QE351.24579.24579.2
15	3	1433E_HUMAN	14-3-3 protein epsilon	126518	1	0	1	762.853	1523.69	2	1523.69	-0.0009	1	12	1	19.97	0.013	-	MDDREDLVYQAK	L	Acetyl (Protein N-term)	2.000000000000.0			20160307_QE347.24378.24378.2
15	3	1433E_HUMAN	14-3-3 protein epsilon	126519	1	0	1	762.854	1523.69	2	1523.69	-0.0002	1	12	1	21.89	0.0088	-	MDDREDLVYQAK	L	Acetyl (Protein N-term)	2.000000000000.0			20160307_QE346.24949.24949.2
15	3	1433E_HUMAN	14-3-3 protein epsilon	126520	1	0	1	762.854	1523.69	2	1523.69	0.0004	1	12	1	37.79	0.00029	-	MDDREDLVYQAK	L	Acetyl (Protein N-term)	2.000000000000.0			20160307_QE355.24332.24332.2
15	3	1433E_HUMAN	14-3-3 protein epsilon	126521	1	0	1	762.854	1523.69	2	1523.69	0.0009	1	12	1	13.31	0.056	-	MDDREDLVYQAK	L	Acetyl (Protein N-term)	2.000000000000.0			20160307_QE350.24643.24643.2
15	3	1433E_HUMAN	14-3-3 protein epsilon	126522	1	0	1	762.855	1523.69	2	1523.69	0.002	1	12	1	19.69	0.014	-	MDDREDLVYQAK	L	Acetyl (Protein N-term)	2.000000000000.0			20160307_QE354.24319.24319.2
15	3	1433E_HUMAN	14-3-3 protein epsilon	130801	1	0	1	770.852	1539.69	2	1539.69	0.0011	1	12	1	7.1	0.22	-	MDDREDLVYQAK	L	Oxidation (M); Acetyl (Protein N-term)	2.100000000000.0			20160307_QE347.18358.18358.2
15	3	1433E_HUMAN	14-3-3 protein epsilon	130803	1	0	1	770.852	1539.69	2	1539.69	0.0015	1	12	1	1.04	0.8	-	MDDREDLVYQAK	L	Oxidation (M); Acetyl (Protein N-term)	2.100000000000.0			20160307_QE354.18456.18456.2
15	3	1433E_HUMAN	14-3-3 protein epsilon	130804	1	0	1	770.852	1539.69	2	1539.69	0.0016	1	12	1	2.86	0.54	-	MDDREDLVYQAK	L	Oxidation (M); Acetyl (Protein N-term)	2.100000000000.0			20160307_QE355.18484.18484.2
15	3	1433E_HUMAN	14-3-3 protein epsilon	130806	1	0	1	770.852	1539.69	2	1539.69	0.0024	1	12	1	6.55	0.24	-	MDDREDLVYQAK	L	Oxidation (M); Acetyl (Protein N-term)	2.100000000000.0			20160307_QE356.18362.18362.2
15	3	1433E_HUMAN	14-3-3 protein epsilon	130808	1	0	1	770.852	1539.69	2	1539.69	0.0026	1	12	1	2.95	0.53	-	MDDREDLVYQAK	L	Oxidation (M); Acetyl (Protein N-term)	2.100000000000.0			20160307_QE351.18558.18558.2
15	3	1433E_HUMAN	14-3-3 protein epsilon	130809	1	0	1	770.852	1539.69	2	1539.69	0.0026	1	12	1	9.85	0.12	-	MDDREDLVYQAK	L	Oxidation (M); Acetyl (Protein N-term)	2.100000000000.0			20160307_QE348.18437.18437.2
15	3	1433E_HUMAN	14-3-3 protein epsilon	130810	1	0	1	770.852	1539.69	2	1539.69	0.003	1	12	1	8.53	0.16	-	MDDREDLVYQAK	L	Oxidation (M); Acetyl (Protein N-term)	2.100000000000.0			20160307_QE346.19010.19010.2
15	3	1433E_HUMAN	14-3-3 protein epsilon	130811	1	0	1	770.853	1539.69	2	1539.69	0.0032	1	12	1	3.58	0.46	-	MDDREDLVYQAK	L	Oxidation (M); Acetyl (Protein N-term)	2.100000000000.0			20160307_QE352.18512.18512.2
15	3	1433E_HUMAN	14-3-3 protein epsilon	135731	1	0	1	780.447	1558.88	2	1558.88	-0.0033	43	56	1	52.1	5.5e-05	R	NLLSVAYKNVIGAR	R	Acetyl (K)	0.00000003000000.0			20160307_QE346.41220.41220.2
15	3	1433E_HUMAN	14-3-3 protein epsilon	135732	1	0	1	780.447	1558.88	2	1558.88	-0.0029	43	56	1	51.58	5.4e-05	R	NLLSVAYKNVIGAR	R	Acetyl (K)	0.00000003000000.0			20160307_QE352.40852.40852.2
15	3	1433E_HUMAN	14-3-3 protein epsilon	135733	1	0	1	520.635	1558.88	3	1558.88	-0.0008	43	56	1	43.03	9.2e-05	R	NLLSVAYKNVIGAR	R	Acetyl (K)	0.00000003000000.0			20160307_QE356.40541.40541.3
15	3	1433E_HUMAN	14-3-3 protein epsilon	135734	1	0	1	780.448	1558.88	2	1558.88	-0.0007	43	56	1	66.66	1e-05	R	NLLSVAYKNVIGAR	R	Acetyl (K)	0.00000003000000.0			20160307_QE355.40665.40665.2
15	3	1433E_HUMAN	14-3-3 protein epsilon	135735	1	0	1	780.449	1558.88	2	1558.88	-0.0003	43	56	1	55.02	8.7e-06	R	NLLSVAYKNVIGAR	R	Acetyl (K)	0.00000003000000.0			20160307_QE348.40885.40885.2
15	3	1433E_HUMAN	14-3-3 protein epsilon	135736	1	0	1	780.449	1558.88	2	1558.88	0.0008	43	56	1	66.94	1e-05	R	NLLSVAYKNVIGAR	R	Acetyl (K)	0.00000003000000.0			20160307_QE350.40900.40900.2
15	3	1433E_HUMAN	14-3-3 protein epsilon	135737	1	0	1	520.635	1558.88	3	1558.88	0.0009	43	56	1	58.35	3.4e-06	R	NLLSVAYKNVIGAR	R	Acetyl (K)	0.00000003000000.0			20160307_QE355.40687.40687.3
15	3	1433E_HUMAN	14-3-3 protein epsilon	135738	1	0	1	520.635	1558.88	3	1558.88	0.0009	43	56	1	57.48	4.1e-06	R	NLLSVAYKNVIGAR	R	Acetyl (K)	0.00000003000000.0			20160307_QE348.40957.40957.3
15	3	1433E_HUMAN	14-3-3 protein epsilon	135739	1	0	1	520.635	1558.88	3	1558.88	0.0014	43	56	1	45.86	5e-05	R	NLLSVAYKNVIGAR	R	Acetyl (K)	0.00000003000000.0			20160307_QE346.41245.41245.3
15	3	1433E_HUMAN	14-3-3 protein epsilon	135740	1	0	1	520.635	1558.88	3	1558.88	0.0014	43	56	1	36.91	0.00035	R	NLLSVAYKNVIGAR	R	Acetyl (K)	0.00000003000000.0			20160307_QE347.40893.40893.3
15	3	1433E_HUMAN	14-3-3 protein epsilon	135741	1	0	1	520.635	1558.88	3	1558.88	0.0015	43	56	1	62.67	1.3e-06	R	NLLSVAYKNVIGAR	R	Acetyl (K)	0.00000003000000.0			20160307_QE354.40693.40693.3
15	3	1433E_HUMAN	14-3-3 protein epsilon	135742	1	0	1	520.635	1558.88	3	1558.88	0.0016	43	56	1	43.2	8.9e-05	R	NLLSVAYKNVIGAR	R	Acetyl (K)	0.00000003000000.0			20160307_QE350.40968.40968.3
15	3	1433E_HUMAN	14-3-3 protein epsilon	135743	1	0	1	780.45	1558.88	2	1558.88	0.0017	43	56	1	66.81	1e-05	R	NLLSVAYKNVIGAR	R	Acetyl (K)	0.00000003000000.0			20160307_QE354.40688.40688.2
15	3	1433E_HUMAN	14-3-3 protein epsilon	135744	1	0	1	520.636	1558.88	3	1558.88	0.0018	43	56	1	31.4	0.0011	R	NLLSVAYKNVIGAR	R	Acetyl (K)	0.00000003000000.0			20160307_QE352.40897.40897.3
15	3	1433E_HUMAN	14-3-3 protein epsilon	135745	1	0	1	520.636	1558.88	3	1558.88	0.0019	43	56	1	28.9	0.0019	R	NLLSVAYKNVIGAR	R	Acetyl (K)	0.00000003000000.0			20160307_QE351.40970.40970.3
15	3	1433E_HUMAN	14-3-3 protein epsilon	135746	1	0	1	780.45	1558.89	2	1558.88	0.0024	43	56	1	66.57	1e-05	R	NLLSVAYKNVIGAR	R	Acetyl (K)	0.00000003000000.0			20160307_QE356.40524.40524.2
15	3	1433E_HUMAN	14-3-3 protein epsilon	135747	1	0	1	780.45	1558.89	2	1558.88	0.0025	43	56	1	54.46	8.6e-06	R	NLLSVAYKNVIGAR	R	Acetyl (K)	0.00000003000000.0			20160307_QE347.40855.40855.2
15	3	1433E_HUMAN	14-3-3 protein epsilon	135748	1	0	1	780.452	1558.89	2	1558.88	0.0062	43	56	1	55.32	3e-05	R	NLLSVAYKNVIGAR	R	Acetyl (K)	0.00000003000000.0			20160307_QE351.40928.40928.2
15	3	1433E_HUMAN	14-3-3 protein epsilon	316245	1	0	1	814.739	2441.19	3	2441.18	0.0099	194	215	1	5.7	0.29	R	LAKAAFDDAIAELDTLSEESYK	D	Acetyl (K)	0.0030000000000000000000.0			20160307_QE356.52779.52779.3
15	5	1433F_HUMAN	14-3-3 protein eta	2052	10	0	1	414.764	827.513	2	827.512	0.0012	78	83	2	7.71	3.5	K	KLEKVK	A	2 Acetyl (K)	0.300300.0			20160307_QE351.25665.25665.2
15	5	1433F_HUMAN	14-3-3 protein eta	14654	1	0	0	485.775	969.535	2	969.536	-0.0007	121	127	1	18.7	0.018	K	VFYLKMK	G	Acetyl (K)	0.0000300.0			20160307_QE356.26539.26539.2
15	5	1433F_HUMAN	14-3-3 protein eta	14655	1	0	0	485.775	969.535	2	969.536	-0.0004	121	127	1	35.61	0.00046	K	VFYLKMK	G	Acetyl (K)	0.0000300.0			20160307_QE355.26694.26694.2
15	5	1433F_HUMAN	14-3-3 protein eta	14656	1	0	0	485.775	969.536	2	969.536	-0.0001	121	127	1	35.87	0.00043	K	VFYLKMK	G	Acetyl (K)	0.0000300.0			20160307_QE354.26746.26746.2
15	5	1433F_HUMAN	14-3-3 protein eta	16493	1	0	0	494.267	986.519	2	986.528	-0.0093	62	69	0	6.52	0.24	R	VISSIEQK	T	2 Acetyl (S)	0.00440000.0			20160307_QE354.36054.36054.2
15	5	1433F_HUMAN	14-3-3 protein eta	16494	1	0	0	494.267	986.519	2	986.528	-0.009	62	69	0	6.95	0.22	R	VISSIEQK	T	2 Acetyl (S)	0.00440000.0			20160307_QE347.35987.35987.2
15	5	1433F_HUMAN	14-3-3 protein eta	16495	1	0	0	494.267	986.519	2	986.528	-0.0089	62	69	0	8.51	0.16	R	VISSIEQK	T	2 Acetyl (S)	0.00440000.0			20160307_QE355.35897.35897.2
15	5	1433F_HUMAN	14-3-3 protein eta	16496	1	0	0	494.267	986.519	2	986.528	-0.0089	62	69	0	5.33	0.32	R	VISSIEQK	T	2 Acetyl (S)	0.00440000.0			20160307_QE348.36102.36102.2
15	5	1433F_HUMAN	14-3-3 protein eta	16498	1	0	0	494.267	986.52	2	986.528	-0.0085	62	69	0	5.75	0.29	R	VISSIEQK	T	2 Acetyl (S)	0.00440000.0			20160307_QE346.36557.36557.2
15	5	1433F_HUMAN	14-3-3 protein eta	16500	1	0	0	494.267	986.52	2	986.528	-0.0085	62	69	0	8.17	0.37	R	VISSIEQK	T	2 Acetyl (S)	0.00440000.0			20160307_QE352.36102.36102.2
15	5	1433F_HUMAN	14-3-3 protein eta	16501	1	0	0	494.267	986.52	2	986.528	-0.0081	62	69	0	8.23	0.4	R	VISSIEQK	T	2 Acetyl (S)	0.00440000.0			20160307_QE350.36249.36249.2
15	5	1433F_HUMAN	14-3-3 protein eta	16502	1	0	0	494.267	986.52	2	986.528	-0.0081	62	69	0	6.37	0.25	R	VISSIEQK	T	2 Acetyl (S)	0.00440000.0			20160307_QE351.36165.36165.2
15	5	1433F_HUMAN	14-3-3 protein eta	40575	1	0	1	578.807	1155.6	2	1155.6	0.0001	2	10	1	7.03	0.22	M	GDREQLLQR	A	Acetyl (Protein N-term)	2.000000000.0			20160307_QE348.12540.12540.2
15	5	1433F_HUMAN	14-3-3 protein eta	40578	1	0	1	578.807	1155.6	2	1155.6	0.0004	2	10	1	22.59	0.0076	M	GDREQLLQR	A	Acetyl (Protein N-term)	2.000000000.0			20160307_QE356.12604.12604.2
15	5	1433F_HUMAN	14-3-3 protein eta	40586	1	0	1	578.808	1155.6	2	1155.6	0.001	2	10	1	29.01	0.0037	M	GDREQLLQR	A	Acetyl (Protein N-term)	2.000000000.0			20160307_QE351.12759.12759.2
15	5	1433F_HUMAN	14-3-3 protein eta	40589	1	0	1	578.808	1155.6	2	1155.6	0.0012	2	10	1	30.16	0.0015	M	GDREQLLQR	A	Acetyl (Protein N-term)	2.000000000.0			20160307_QE352.12689.12689.2
15	5	1433F_HUMAN	14-3-3 protein eta	40592	1	0	1	578.808	1155.6	2	1155.6	0.0014	2	10	1	17.37	0.024	M	GDREQLLQR	A	Acetyl (Protein N-term)	2.000000000.0			20160307_QE350.12873.12873.2
15	5	1433F_HUMAN	14-3-3 protein eta	40593	1	0	1	578.808	1155.6	2	1155.6	0.0015	2	10	1	24.83	0.0047	M	GDREQLLQR	A	Acetyl (Protein N-term)	2.000000000.0			20160307_QE346.13092.13092.2
15	5	1433F_HUMAN	14-3-3 protein eta	40594	1	0	1	578.808	1155.6	2	1155.6	0.0016	2	10	1	24.86	0.0075	M	GDREQLLQR	A	Acetyl (Protein N-term)	2.000000000.0			20160307_QE355.12634.12634.2
15	5	1433F_HUMAN	14-3-3 protein eta	40597	1	0	1	578.808	1155.6	2	1155.6	0.002	2	10	1	24.04	0.0056	M	GDREQLLQR	A	Acetyl (Protein N-term)	2.000000000.0			20160307_QE354.12719.12719.2
15	5	1433F_HUMAN	14-3-3 protein eta	59020	1	0	0	416.56	1246.66	3	1246.66	-0.0016	218	227	0	24.7	0.0048	K	DSTLIMQLLR	D	Oxidation (M); Acetyl (T)	0.0050010000.0			20160307_QE348.37301.37301.3
15	5	1433F_HUMAN	14-3-3 protein eta	59022	1	0	0	416.56	1246.66	3	1246.66	-0.0011	218	227	0	24.71	0.0048	K	DSTLIMQLLR	D	Oxidation (M); Acetyl (T)	0.0050010000.0			20160307_QE355.37077.37077.3
15	5	1433F_HUMAN	14-3-3 protein eta	59023	1	0	0	416.56	1246.66	3	1246.66	-0.0008	218	227	0	17.47	0.35	K	DSTLIMQLLR	D	Oxidation (M); Acetyl (T)	0.0050010000.0			20160307_QE347.37221.37221.3
15	5	1433F_HUMAN	14-3-3 protein eta	59024	1	0	0	416.56	1246.66	3	1246.66	-0.0007	218	227	0	29.62	0.0017	K	DSTLIMQLLR	D	Oxidation (M); Acetyl (T)	0.0050010000.0			20160307_QE354.37163.37163.3
15	5	1433F_HUMAN	14-3-3 protein eta	59025	1	0	0	416.56	1246.66	3	1246.66	-0.0006	218	227	0	20.36	0.012	K	DSTLIMQLLR	D	Oxidation (M); Acetyl (T)	0.0050010000.0			20160307_QE351.37328.37328.3
15	5	1433F_HUMAN	14-3-3 protein eta	59026	1	0	0	416.56	1246.66	3	1246.66	-0.0001	218	227	0	17.48	0.023	K	DSTLIMQLLR	D	Oxidation (M); Acetyl (S)	0.0400010000.0			20160307_QE356.36946.36946.3
15	5	1433F_HUMAN	14-3-3 protein eta	59027	1	0	0	416.56	1246.66	3	1246.66	-0.0001	218	227	0	18.86	0.017	K	DSTLIMQLLR	D	Oxidation (M); Acetyl (T)	0.0050010000.0			20160307_QE350.37413.37413.3
15	5	1433F_HUMAN	14-3-3 protein eta	59028	1	0	0	416.56	1246.66	3	1246.66	0.0001	218	227	0	10.67	0.29	K	DSTLIMQLLR	D	Oxidation (M); Acetyl (T)	0.0050010000.0			20160307_QE352.37389.37389.3
15	5	1433F_HUMAN	14-3-3 protein eta	59029	1	0	0	416.56	1246.66	3	1246.66	0.0002	218	227	0	13.77	0.38	K	DSTLIMQLLR	D	Oxidation (M); Acetyl (T)	0.0050010000.0			20160307_QE346.37692.37692.3
15	5	1433F_HUMAN	14-3-3 protein eta	59030	1	0	0	624.337	1246.66	2	1246.66	0.0005	218	227	0	20.95	0.011	K	DSTLIMQLLR	D	Oxidation (M); Acetyl (S)	0.0400010000.0			20160307_QE350.37463.37463.2
15	5	1433F_HUMAN	14-3-3 protein eta	59031	1	0	0	624.337	1246.66	2	1246.66	0.0006	218	227	0	8.22	0.88	K	DSTLIMQLLR	D	Oxidation (M); Acetyl (T)	0.0050010000.0			20160307_QE346.37634.37634.2
15	5	1433F_HUMAN	14-3-3 protein eta	59032	1	0	0	624.337	1246.66	2	1246.66	0.0011	218	227	0	27.2	0.0028	K	DSTLIMQLLR	D	Oxidation (M); Acetyl (S)	0.0400010000.0			20160307_QE354.37155.37155.2
15	5	1433F_HUMAN	14-3-3 protein eta	59033	1	0	0	624.337	1246.66	2	1246.66	0.0012	218	227	0	32.08	0.00098	K	DSTLIMQLLR	D	Oxidation (M); Acetyl (S)	0.0400010000.0			20160307_QE355.37293.37293.2
15	5	1433F_HUMAN	14-3-3 protein eta	59034	1	0	0	624.337	1246.66	2	1246.66	0.0014	218	227	0	30.36	0.0014	K	DSTLIMQLLR	D	Oxidation (M); Acetyl (S)	0.0400010000.0			20160307_QE356.36982.36982.2
15	5	1433F_HUMAN	14-3-3 protein eta	59035	1	0	0	624.337	1246.66	2	1246.66	0.0014	218	227	0	26.07	0.0036	K	DSTLIMQLLR	D	Oxidation (M); Acetyl (S)	0.0400010000.0			20160307_QE351.37373.37373.2
15	5	1433F_HUMAN	14-3-3 protein eta	59036	1	0	0	624.338	1246.66	2	1246.66	0.0015	218	227	0	19.79	0.014	K	DSTLIMQLLR	D	Oxidation (M); Acetyl (S)	0.0400010000.0			20160307_QE347.37256.37256.2
15	5	1433F_HUMAN	14-3-3 protein eta	59037	1	0	0	624.338	1246.66	2	1246.66	0.0024	218	227	0	9.14	0.14	K	DSTLIMQLLR	D	Oxidation (M); Acetyl (T)	0.0050010000.0			20160307_QE355.37028.37028.2
15	5	1433F_HUMAN	14-3-3 protein eta	59038	1	0	0	624.338	1246.66	2	1246.66	0.0027	218	227	0	9.76	0.12	K	DSTLIMQLLR	D	Oxidation (M); Acetyl (T)	0.0050010000.0			20160307_QE352.37226.37226.2
15	5	1433F_HUMAN	14-3-3 protein eta	104022	1	0	1	719.361	1436.71	2	1436.71	-0.0082	143	155	1	10.54	0.1	K	KNSVVEASEAAYK	E	Acetyl (K)	0.3000000000000.0			20160307_QE351.15868.15868.2
15	5	1433F_HUMAN	14-3-3 protein eta	104029	1	0	1	719.363	1436.71	2	1436.71	-0.004	143	155	1	13.91	0.05	K	KNSVVEASEAAYK	E	Acetyl (K)	0.3000000000000.0			20160307_QE348.15625.15625.2
15	5	1433F_HUMAN	14-3-3 protein eta	132339	1	0	0	515.963	1544.87	3	1544.87	0.0002	43	56	1	43.74	7.9e-05	R	NLLSVAYKNVVGAR	R	Acetyl (K)	0.00000003000000.0			20160307_QE352.38674.38674.3
15	5	1433F_HUMAN	14-3-3 protein eta	132340	1	0	0	515.963	1544.87	3	1544.87	0.0008	43	56	1	32.51	0.00089	R	NLLSVAYKNVVGAR	R	Acetyl (K)	0.00000003000000.0			20160307_QE351.38765.38765.3
15	5	1433F_HUMAN	14-3-3 protein eta	132341	1	0	0	773.442	1544.87	2	1544.87	0.0011	43	56	1	47.47	3.5e-05	R	NLLSVAYKNVVGAR	R	Acetyl (K)	0.00000003000000.0			20160307_QE352.38671.38671.2
15	5	1433F_HUMAN	14-3-3 protein eta	132342	1	0	0	515.963	1544.87	3	1544.87	0.0011	43	56	1	55.48	6.3e-06	R	NLLSVAYKNVVGAR	R	Acetyl (K)	0.00000003000000.0			20160307_QE348.38680.38680.3
15	5	1433F_HUMAN	14-3-3 protein eta	132343	1	0	0	515.964	1544.87	3	1544.87	0.0023	43	56	1	72.06	1.8e-07	R	NLLSVAYKNVVGAR	R	Acetyl (K)	0.00000003000000.0			20160307_QE346.38993.38993.3
15	5	1433F_HUMAN	14-3-3 protein eta	132344	1	0	0	773.442	1544.87	2	1544.87	0.0024	43	56	1	34.42	0.00059	R	NLLSVAYKNVVGAR	R	Acetyl (K)	0.00000003000000.0			20160307_QE354.39117.39117.2
15	5	1433F_HUMAN	14-3-3 protein eta	132345	1	0	0	515.964	1544.87	3	1544.87	0.0024	43	56	1	44.03	7.4e-05	R	NLLSVAYKNVVGAR	R	Acetyl (K)	0.00000003000000.0			20160307_QE356.38348.38348.3
15	5	1433F_HUMAN	14-3-3 protein eta	132346	1	0	0	515.964	1544.87	3	1544.87	0.0026	43	56	1	77.16	5.8e-08	R	NLLSVAYKNVVGAR	R	Acetyl (K)	0.00000003000000.0			20160307_QE355.38500.38500.3
15	5	1433F_HUMAN	14-3-3 protein eta	132347	1	0	0	773.442	1544.87	2	1544.87	0.0027	43	56	1	61.52	1.7e-06	R	NLLSVAYKNVVGAR	R	Acetyl (K)	0.00000003000000.0			20160307_QE351.38773.38773.2
15	5	1433F_HUMAN	14-3-3 protein eta	132349	1	0	0	773.442	1544.87	2	1544.87	0.003	43	56	1	52.18	1.3e-05	R	NLLSVAYKNVVGAR	R	Acetyl (K)	0.00000003000000.0			20160307_QE356.38721.38721.2
15	5	1433F_HUMAN	14-3-3 protein eta	132350	1	0	0	773.442	1544.87	2	1544.87	0.003	43	56	1	31.96	0.001	R	NLLSVAYKNVVGAR	R	Acetyl (K)	0.00000003000000.0			20160307_QE346.38973.38973.2
15	5	1433F_HUMAN	14-3-3 protein eta	132351	1	0	0	773.443	1544.87	2	1544.87	0.0032	43	56	1	63.07	1.2e-06	R	NLLSVAYKNVVGAR	R	Acetyl (K)	0.00000003000000.0			20160307_QE347.38627.38627.2
15	5	1433F_HUMAN	14-3-3 protein eta	132352	1	0	0	515.964	1544.87	3	1544.87	0.0038	43	56	1	64.4	9.2e-07	R	NLLSVAYKNVVGAR	R	Acetyl (K)	0.00000003000000.0			20160307_QE347.38635.38635.3
15	5	1433F_HUMAN	14-3-3 protein eta	132353	1	0	0	773.443	1544.87	2	1544.87	0.0039	43	56	1	64.7	1.1e-06	R	NLLSVAYKNVVGAR	R	Acetyl (K)	0.00000003000000.0			20160307_QE348.38678.38678.2
15	5	1433F_HUMAN	14-3-3 protein eta	132354	1	0	0	515.965	1544.87	3	1544.87	0.0056	43	56	1	55.72	6e-06	R	NLLSVAYKNVVGAR	R	Acetyl (K)	0.00000003000000.0			20160307_QE350.38767.38767.3
15	5	1433F_HUMAN	14-3-3 protein eta	132355	1	0	0	773.444	1544.87	2	1544.87	0.006	43	56	1	63.23	1.2e-06	R	NLLSVAYKNVVGAR	R	Acetyl (K)	0.00000003000000.0			20160307_QE350.38758.38758.2
15	5	1433F_HUMAN	14-3-3 protein eta	132356	1	0	0	773.444	1544.87	2	1544.87	0.0062	43	56	1	29.25	0.0018	R	NLLSVAYKNVVGAR	R	Acetyl (K)	0.00000003000000.0			20160307_QE355.38925.38925.2
15	5	1433F_HUMAN	14-3-3 protein eta	132357	1	0	0	773.444	1544.87	2	1544.87	0.0063	43	56	1	58.6	3.2e-06	R	NLLSVAYKNVVGAR	R	Acetyl (K)	0.00000003000000.0			20160307_QE356.38346.38346.2
15	5	1433F_HUMAN	14-3-3 protein eta	132358	1	0	0	773.445	1544.87	2	1544.87	0.0072	43	56	1	61.65	1.7e-06	R	NLLSVAYKNVVGAR	R	Acetyl (K)	0.00000003000000.0			20160307_QE355.38489.38489.2
15	5	1433F_HUMAN	14-3-3 protein eta	132359	1	0	0	773.445	1544.87	2	1544.87	0.0073	43	56	1	65	8e-07	R	NLLSVAYKNVVGAR	R	Acetyl (K)	0.00000003000000.0			20160307_QE354.38537.38537.2
15	5	1433F_HUMAN	14-3-3 protein eta	132360	1	0	0	515.966	1544.88	3	1544.87	0.0083	43	56	1	72.14	1.7e-07	R	NLLSVAYKNVVGAR	R	Acetyl (K)	0.00000003000000.0			20160307_QE354.38562.38562.3
15	5	1433F_HUMAN	14-3-3 protein eta	155060	2	0	1	543.6	1627.78	3	1627.77	0.0077	29	42	0	2.86	1	K	AVTELNEPLSNEDR	N	Acetyl (S)	0.00000000040000.0			20160307_QE350.49085.49085.3
15	5	1433F_HUMAN	14-3-3 protein eta	155069	5	0	1	543.6	1627.78	3	1627.77	0.0088	29	42	0	1.58	1.2	K	AVTELNEPLSNEDR	N	Acetyl (S)	0.00000000040000.0			20160307_QE355.48902.48902.3
15	5	1433F_HUMAN	14-3-3 protein eta	297679	1	0	1	762.049	2283.12	3	2283.13	-0.0025	143	162	2	0.49	0.9	K	KNSVVEASEAAYKEAFEISK	E	Acetyl (K); Acetyl (Y)	0.00000000000630000000.0			20160307_QE356.29366.29366.3
15	6	1433G_HUMAN	14-3-3 protein gamma	14654	1	0	0	485.775	969.535	2	969.536	-0.0007	121	127	1	18.7	0.018	K	VFYLKMK	G	Acetyl (K)	0.0000300.0			20160307_QE356.26539.26539.2
15	6	1433G_HUMAN	14-3-3 protein gamma	14655	1	0	0	485.775	969.535	2	969.536	-0.0004	121	127	1	35.61	0.00046	K	VFYLKMK	G	Acetyl (K)	0.0000300.0			20160307_QE355.26694.26694.2
15	6	1433G_HUMAN	14-3-3 protein gamma	14656	1	0	0	485.775	969.536	2	969.536	-0.0001	121	127	1	35.87	0.00043	K	VFYLKMK	G	Acetyl (K)	0.0000300.0			20160307_QE354.26746.26746.2
15	6	1433G_HUMAN	14-3-3 protein gamma	16493	1	0	0	494.267	986.519	2	986.528	-0.0093	62	69	0	6.52	0.24	R	VISSIEQK	T	2 Acetyl (S)	0.00440000.0			20160307_QE354.36054.36054.2
15	6	1433G_HUMAN	14-3-3 protein gamma	16494	1	0	0	494.267	986.519	2	986.528	-0.009	62	69	0	6.95	0.22	R	VISSIEQK	T	2 Acetyl (S)	0.00440000.0			20160307_QE347.35987.35987.2
15	6	1433G_HUMAN	14-3-3 protein gamma	16495	1	0	0	494.267	986.519	2	986.528	-0.0089	62	69	0	8.51	0.16	R	VISSIEQK	T	2 Acetyl (S)	0.00440000.0			20160307_QE355.35897.35897.2
15	6	1433G_HUMAN	14-3-3 protein gamma	16496	1	0	0	494.267	986.519	2	986.528	-0.0089	62	69	0	5.33	0.32	R	VISSIEQK	T	2 Acetyl (S)	0.00440000.0			20160307_QE348.36102.36102.2
15	6	1433G_HUMAN	14-3-3 protein gamma	16498	1	0	0	494.267	986.52	2	986.528	-0.0085	62	69	0	5.75	0.29	R	VISSIEQK	T	2 Acetyl (S)	0.00440000.0			20160307_QE346.36557.36557.2
15	6	1433G_HUMAN	14-3-3 protein gamma	16500	1	0	0	494.267	986.52	2	986.528	-0.0085	62	69	0	8.17	0.37	R	VISSIEQK	T	2 Acetyl (S)	0.00440000.0			20160307_QE352.36102.36102.2
15	6	1433G_HUMAN	14-3-3 protein gamma	16501	1	0	0	494.267	986.52	2	986.528	-0.0081	62	69	0	8.23	0.4	R	VISSIEQK	T	2 Acetyl (S)	0.00440000.0			20160307_QE350.36249.36249.2
15	6	1433G_HUMAN	14-3-3 protein gamma	16502	1	0	0	494.267	986.52	2	986.528	-0.0081	62	69	0	6.37	0.25	R	VISSIEQK	T	2 Acetyl (S)	0.00440000.0			20160307_QE351.36165.36165.2
15	6	1433G_HUMAN	14-3-3 protein gamma	40623	1	0	1	578.819	1155.62	2	1155.62	-0.0009	2	10	1	19.72	0.037	M	VDREQLVQK	A	Acetyl (Protein N-term)	2.000000000.0			20160307_QE347.12876.12876.2
15	6	1433G_HUMAN	14-3-3 protein gamma	40624	1	0	1	578.819	1155.62	2	1155.62	-0.0008	2	10	1	26.81	0.017	M	VDREQLVQK	A	Acetyl (Protein N-term)	2.000000000.0			20160307_QE350.13256.13256.2
15	6	1433G_HUMAN	14-3-3 protein gamma	40625	1	0	1	578.819	1155.62	2	1155.62	-0.0008	2	10	1	32.86	0.0067	M	VDREQLVQK	A	Acetyl (Protein N-term)	2.000000000.0			20160307_QE356.12963.12963.2
15	6	1433G_HUMAN	14-3-3 protein gamma	40626	1	0	1	578.819	1155.62	2	1155.62	-0.0008	2	10	1	14.68	0.18	M	VDREQLVQK	A	Acetyl (Protein N-term)	2.000000000.0			20160307_QE346.13480.13480.2
15	6	1433G_HUMAN	14-3-3 protein gamma	40627	1	0	1	578.819	1155.62	2	1155.62	-0.0006	2	10	1	24.94	0.038	M	VDREQLVQK	A	Acetyl (Protein N-term)	2.000000000.0			20160307_QE348.12879.12879.2
15	6	1433G_HUMAN	14-3-3 protein gamma	40628	1	0	1	578.819	1155.62	2	1155.62	-0.0006	2	10	1	26.96	0.024	M	VDREQLVQK	A	Acetyl (Protein N-term)	2.000000000.0			20160307_QE355.13048.13048.2
15	6	1433G_HUMAN	14-3-3 protein gamma	40630	1	0	1	578.82	1155.62	2	1155.62	-0.0001	2	10	1	32	0.0065	M	VDREQLVQK	A	Acetyl (Protein N-term)	2.000000000.0			20160307_QE351.13124.13124.2
15	6	1433G_HUMAN	14-3-3 protein gamma	59020	1	0	0	416.56	1246.66	3	1246.66	-0.0016	218	227	0	24.7	0.0048	K	DSTLIMQLLR	D	Oxidation (M); Acetyl (T)	0.0050010000.0			20160307_QE348.37301.37301.3
15	6	1433G_HUMAN	14-3-3 protein gamma	59022	1	0	0	416.56	1246.66	3	1246.66	-0.0011	218	227	0	24.71	0.0048	K	DSTLIMQLLR	D	Oxidation (M); Acetyl (T)	0.0050010000.0			20160307_QE355.37077.37077.3
15	6	1433G_HUMAN	14-3-3 protein gamma	59023	1	0	0	416.56	1246.66	3	1246.66	-0.0008	218	227	0	17.47	0.35	K	DSTLIMQLLR	D	Oxidation (M); Acetyl (T)	0.0050010000.0			20160307_QE347.37221.37221.3
15	6	1433G_HUMAN	14-3-3 protein gamma	59024	1	0	0	416.56	1246.66	3	1246.66	-0.0007	218	227	0	29.62	0.0017	K	DSTLIMQLLR	D	Oxidation (M); Acetyl (T)	0.0050010000.0			20160307_QE354.37163.37163.3
15	6	1433G_HUMAN	14-3-3 protein gamma	59025	1	0	0	416.56	1246.66	3	1246.66	-0.0006	218	227	0	20.36	0.012	K	DSTLIMQLLR	D	Oxidation (M); Acetyl (T)	0.0050010000.0			20160307_QE351.37328.37328.3
15	6	1433G_HUMAN	14-3-3 protein gamma	59026	1	0	0	416.56	1246.66	3	1246.66	-0.0001	218	227	0	17.48	0.023	K	DSTLIMQLLR	D	Oxidation (M); Acetyl (S)	0.0400010000.0			20160307_QE356.36946.36946.3
15	6	1433G_HUMAN	14-3-3 protein gamma	59027	1	0	0	416.56	1246.66	3	1246.66	-0.0001	218	227	0	18.86	0.017	K	DSTLIMQLLR	D	Oxidation (M); Acetyl (T)	0.0050010000.0			20160307_QE350.37413.37413.3
15	6	1433G_HUMAN	14-3-3 protein gamma	59028	1	0	0	416.56	1246.66	3	1246.66	0.0001	218	227	0	10.67	0.29	K	DSTLIMQLLR	D	Oxidation (M); Acetyl (T)	0.0050010000.0			20160307_QE352.37389.37389.3
15	6	1433G_HUMAN	14-3-3 protein gamma	59029	1	0	0	416.56	1246.66	3	1246.66	0.0002	218	227	0	13.77	0.38	K	DSTLIMQLLR	D	Oxidation (M); Acetyl (T)	0.0050010000.0			20160307_QE346.37692.37692.3
15	6	1433G_HUMAN	14-3-3 protein gamma	59030	1	0	0	624.337	1246.66	2	1246.66	0.0005	218	227	0	20.95	0.011	K	DSTLIMQLLR	D	Oxidation (M); Acetyl (S)	0.0400010000.0			20160307_QE350.37463.37463.2
15	6	1433G_HUMAN	14-3-3 protein gamma	59031	1	0	0	624.337	1246.66	2	1246.66	0.0006	218	227	0	8.22	0.88	K	DSTLIMQLLR	D	Oxidation (M); Acetyl (T)	0.0050010000.0			20160307_QE346.37634.37634.2
15	6	1433G_HUMAN	14-3-3 protein gamma	59032	1	0	0	624.337	1246.66	2	1246.66	0.0011	218	227	0	27.2	0.0028	K	DSTLIMQLLR	D	Oxidation (M); Acetyl (S)	0.0400010000.0			20160307_QE354.37155.37155.2
15	6	1433G_HUMAN	14-3-3 protein gamma	59033	1	0	0	624.337	1246.66	2	1246.66	0.0012	218	227	0	32.08	0.00098	K	DSTLIMQLLR	D	Oxidation (M); Acetyl (S)	0.0400010000.0			20160307_QE355.37293.37293.2
15	6	1433G_HUMAN	14-3-3 protein gamma	59034	1	0	0	624.337	1246.66	2	1246.66	0.0014	218	227	0	30.36	0.0014	K	DSTLIMQLLR	D	Oxidation (M); Acetyl (S)	0.0400010000.0			20160307_QE356.36982.36982.2
15	6	1433G_HUMAN	14-3-3 protein gamma	59035	1	0	0	624.337	1246.66	2	1246.66	0.0014	218	227	0	26.07	0.0036	K	DSTLIMQLLR	D	Oxidation (M); Acetyl (S)	0.0400010000.0			20160307_QE351.37373.37373.2
15	6	1433G_HUMAN	14-3-3 protein gamma	59036	1	0	0	624.338	1246.66	2	1246.66	0.0015	218	227	0	19.79	0.014	K	DSTLIMQLLR	D	Oxidation (M); Acetyl (S)	0.0400010000.0			20160307_QE347.37256.37256.2
15	6	1433G_HUMAN	14-3-3 protein gamma	59037	1	0	0	624.338	1246.66	2	1246.66	0.0024	218	227	0	9.14	0.14	K	DSTLIMQLLR	D	Oxidation (M); Acetyl (T)	0.0050010000.0			20160307_QE355.37028.37028.2
15	6	1433G_HUMAN	14-3-3 protein gamma	59038	1	0	0	624.338	1246.66	2	1246.66	0.0027	218	227	0	9.76	0.12	K	DSTLIMQLLR	D	Oxidation (M); Acetyl (T)	0.0050010000.0			20160307_QE352.37226.37226.2
15	6	1433G_HUMAN	14-3-3 protein gamma	132339	1	0	0	515.963	1544.87	3	1544.87	0.0002	43	56	1	43.74	7.9e-05	R	NLLSVAYKNVVGAR	R	Acetyl (K)	0.00000003000000.0			20160307_QE352.38674.38674.3
15	6	1433G_HUMAN	14-3-3 protein gamma	132340	1	0	0	515.963	1544.87	3	1544.87	0.0008	43	56	1	32.51	0.00089	R	NLLSVAYKNVVGAR	R	Acetyl (K)	0.00000003000000.0			20160307_QE351.38765.38765.3
15	6	1433G_HUMAN	14-3-3 protein gamma	132341	1	0	0	773.442	1544.87	2	1544.87	0.0011	43	56	1	47.47	3.5e-05	R	NLLSVAYKNVVGAR	R	Acetyl (K)	0.00000003000000.0			20160307_QE352.38671.38671.2
15	6	1433G_HUMAN	14-3-3 protein gamma	132342	1	0	0	515.963	1544.87	3	1544.87	0.0011	43	56	1	55.48	6.3e-06	R	NLLSVAYKNVVGAR	R	Acetyl (K)	0.00000003000000.0			20160307_QE348.38680.38680.3
15	6	1433G_HUMAN	14-3-3 protein gamma	132343	1	0	0	515.964	1544.87	3	1544.87	0.0023	43	56	1	72.06	1.8e-07	R	NLLSVAYKNVVGAR	R	Acetyl (K)	0.00000003000000.0			20160307_QE346.38993.38993.3
15	6	1433G_HUMAN	14-3-3 protein gamma	132344	1	0	0	773.442	1544.87	2	1544.87	0.0024	43	56	1	34.42	0.00059	R	NLLSVAYKNVVGAR	R	Acetyl (K)	0.00000003000000.0			20160307_QE354.39117.39117.2
15	6	1433G_HUMAN	14-3-3 protein gamma	132345	1	0	0	515.964	1544.87	3	1544.87	0.0024	43	56	1	44.03	7.4e-05	R	NLLSVAYKNVVGAR	R	Acetyl (K)	0.00000003000000.0			20160307_QE356.38348.38348.3
15	6	1433G_HUMAN	14-3-3 protein gamma	132346	1	0	0	515.964	1544.87	3	1544.87	0.0026	43	56	1	77.16	5.8e-08	R	NLLSVAYKNVVGAR	R	Acetyl (K)	0.00000003000000.0			20160307_QE355.38500.38500.3
15	6	1433G_HUMAN	14-3-3 protein gamma	132347	1	0	0	773.442	1544.87	2	1544.87	0.0027	43	56	1	61.52	1.7e-06	R	NLLSVAYKNVVGAR	R	Acetyl (K)	0.00000003000000.0			20160307_QE351.38773.38773.2
15	6	1433G_HUMAN	14-3-3 protein gamma	132349	1	0	0	773.442	1544.87	2	1544.87	0.003	43	56	1	52.18	1.3e-05	R	NLLSVAYKNVVGAR	R	Acetyl (K)	0.00000003000000.0			20160307_QE356.38721.38721.2
15	6	1433G_HUMAN	14-3-3 protein gamma	132350	1	0	0	773.442	1544.87	2	1544.87	0.003	43	56	1	31.96	0.001	R	NLLSVAYKNVVGAR	R	Acetyl (K)	0.00000003000000.0			20160307_QE346.38973.38973.2
15	6	1433G_HUMAN	14-3-3 protein gamma	132351	1	0	0	773.443	1544.87	2	1544.87	0.0032	43	56	1	63.07	1.2e-06	R	NLLSVAYKNVVGAR	R	Acetyl (K)	0.00000003000000.0			20160307_QE347.38627.38627.2
15	6	1433G_HUMAN	14-3-3 protein gamma	132352	1	0	0	515.964	1544.87	3	1544.87	0.0038	43	56	1	64.4	9.2e-07	R	NLLSVAYKNVVGAR	R	Acetyl (K)	0.00000003000000.0			20160307_QE347.38635.38635.3
15	6	1433G_HUMAN	14-3-3 protein gamma	132353	1	0	0	773.443	1544.87	2	1544.87	0.0039	43	56	1	64.7	1.1e-06	R	NLLSVAYKNVVGAR	R	Acetyl (K)	0.00000003000000.0			20160307_QE348.38678.38678.2
15	6	1433G_HUMAN	14-3-3 protein gamma	132354	1	0	0	515.965	1544.87	3	1544.87	0.0056	43	56	1	55.72	6e-06	R	NLLSVAYKNVVGAR	R	Acetyl (K)	0.00000003000000.0			20160307_QE350.38767.38767.3
15	6	1433G_HUMAN	14-3-3 protein gamma	132355	1	0	0	773.444	1544.87	2	1544.87	0.006	43	56	1	63.23	1.2e-06	R	NLLSVAYKNVVGAR	R	Acetyl (K)	0.00000003000000.0			20160307_QE350.38758.38758.2
15	6	1433G_HUMAN	14-3-3 protein gamma	132356	1	0	0	773.444	1544.87	2	1544.87	0.0062	43	56	1	29.25	0.0018	R	NLLSVAYKNVVGAR	R	Acetyl (K)	0.00000003000000.0			20160307_QE355.38925.38925.2
15	6	1433G_HUMAN	14-3-3 protein gamma	132357	1	0	0	773.444	1544.87	2	1544.87	0.0063	43	56	1	58.6	3.2e-06	R	NLLSVAYKNVVGAR	R	Acetyl (K)	0.00000003000000.0			20160307_QE356.38346.38346.2
15	6	1433G_HUMAN	14-3-3 protein gamma	132358	1	0	0	773.445	1544.87	2	1544.87	0.0072	43	56	1	61.65	1.7e-06	R	NLLSVAYKNVVGAR	R	Acetyl (K)	0.00000003000000.0			20160307_QE355.38489.38489.2
15	6	1433G_HUMAN	14-3-3 protein gamma	132359	1	0	0	773.445	1544.87	2	1544.87	0.0073	43	56	1	65	8e-07	R	NLLSVAYKNVVGAR	R	Acetyl (K)	0.00000003000000.0			20160307_QE354.38537.38537.2
15	6	1433G_HUMAN	14-3-3 protein gamma	132360	1	0	0	515.966	1544.88	3	1544.87	0.0083	43	56	1	72.14	1.7e-07	R	NLLSVAYKNVVGAR	R	Acetyl (K)	0.00000003000000.0			20160307_QE354.38562.38562.3
15	7	1433S_HUMAN	14-3-3 protein sigma	14654	1	0	0	485.775	969.535	2	969.536	-0.0007	118	124	1	18.7	0.018	R	VFYLKMK	G	Acetyl (K)	0.0000300.0			20160307_QE356.26539.26539.2
15	7	1433S_HUMAN	14-3-3 protein sigma	14655	1	0	0	485.775	969.535	2	969.536	-0.0004	118	124	1	35.61	0.00046	R	VFYLKMK	G	Acetyl (K)	0.0000300.0			20160307_QE355.26694.26694.2
15	7	1433S_HUMAN	14-3-3 protein sigma	14656	1	0	0	485.775	969.536	2	969.536	-0.0001	118	124	1	35.87	0.00043	R	VFYLKMK	G	Acetyl (K)	0.0000300.0			20160307_QE354.26746.26746.2
15	7	1433S_HUMAN	14-3-3 protein sigma	16493	1	0	1	494.267	986.519	2	986.528	-0.0093	61	68	0	6.52	0.24	R	VLSSIEQK	S	2 Acetyl (S)	0.00440000.0			20160307_QE354.36054.36054.2
15	7	1433S_HUMAN	14-3-3 protein sigma	16494	1	0	1	494.267	986.519	2	986.528	-0.009	61	68	0	6.95	0.22	R	VLSSIEQK	S	2 Acetyl (S)	0.00440000.0			20160307_QE347.35987.35987.2
15	7	1433S_HUMAN	14-3-3 protein sigma	16495	1	0	1	494.267	986.519	2	986.528	-0.0089	61	68	0	8.51	0.16	R	VLSSIEQK	S	2 Acetyl (S)	0.00440000.0			20160307_QE355.35897.35897.2
15	7	1433S_HUMAN	14-3-3 protein sigma	16496	1	0	1	494.267	986.519	2	986.528	-0.0089	61	68	0	5.33	0.32	R	VLSSIEQK	S	2 Acetyl (S)	0.00440000.0			20160307_QE348.36102.36102.2
15	7	1433S_HUMAN	14-3-3 protein sigma	16498	1	0	1	494.267	986.52	2	986.528	-0.0085	61	68	0	5.75	0.29	R	VLSSIEQK	S	2 Acetyl (S)	0.00440000.0			20160307_QE346.36557.36557.2
15	7	1433S_HUMAN	14-3-3 protein sigma	16500	1	0	1	494.267	986.52	2	986.528	-0.0085	61	68	0	8.17	0.37	R	VLSSIEQK	S	2 Acetyl (S)	0.00440000.0			20160307_QE352.36102.36102.2
15	7	1433S_HUMAN	14-3-3 protein sigma	16501	1	0	1	494.267	986.52	2	986.528	-0.0081	61	68	0	8.23	0.4	R	VLSSIEQK	S	2 Acetyl (S)	0.00440000.0			20160307_QE350.36249.36249.2
15	7	1433S_HUMAN	14-3-3 protein sigma	16502	1	0	1	494.267	986.52	2	986.528	-0.0081	61	68	0	6.37	0.25	R	VLSSIEQK	S	2 Acetyl (S)	0.00440000.0			20160307_QE351.36165.36165.2
15	7	1433S_HUMAN	14-3-3 protein sigma	59020	1	0	0	416.56	1246.66	3	1246.66	-0.0016	215	224	0	24.7	0.0048	K	DSTLIMQLLR	D	Oxidation (M); Acetyl (T)	0.0050010000.0			20160307_QE348.37301.37301.3
15	7	1433S_HUMAN	14-3-3 protein sigma	59022	1	0	0	416.56	1246.66	3	1246.66	-0.0011	215	224	0	24.71	0.0048	K	DSTLIMQLLR	D	Oxidation (M); Acetyl (T)	0.0050010000.0			20160307_QE355.37077.37077.3
15	7	1433S_HUMAN	14-3-3 protein sigma	59023	1	0	0	416.56	1246.66	3	1246.66	-0.0008	215	224	0	17.47	0.35	K	DSTLIMQLLR	D	Oxidation (M); Acetyl (T)	0.0050010000.0			20160307_QE347.37221.37221.3
15	7	1433S_HUMAN	14-3-3 protein sigma	59024	1	0	0	416.56	1246.66	3	1246.66	-0.0007	215	224	0	29.62	0.0017	K	DSTLIMQLLR	D	Oxidation (M); Acetyl (T)	0.0050010000.0			20160307_QE354.37163.37163.3
15	7	1433S_HUMAN	14-3-3 protein sigma	59025	1	0	0	416.56	1246.66	3	1246.66	-0.0006	215	224	0	20.36	0.012	K	DSTLIMQLLR	D	Oxidation (M); Acetyl (T)	0.0050010000.0			20160307_QE351.37328.37328.3
15	7	1433S_HUMAN	14-3-3 protein sigma	59026	1	0	0	416.56	1246.66	3	1246.66	-0.0001	215	224	0	17.48	0.023	K	DSTLIMQLLR	D	Oxidation (M); Acetyl (S)	0.0400010000.0			20160307_QE356.36946.36946.3
15	7	1433S_HUMAN	14-3-3 protein sigma	59027	1	0	0	416.56	1246.66	3	1246.66	-0.0001	215	224	0	18.86	0.017	K	DSTLIMQLLR	D	Oxidation (M); Acetyl (T)	0.0050010000.0			20160307_QE350.37413.37413.3
15	7	1433S_HUMAN	14-3-3 protein sigma	59028	1	0	0	416.56	1246.66	3	1246.66	0.0001	215	224	0	10.67	0.29	K	DSTLIMQLLR	D	Oxidation (M); Acetyl (T)	0.0050010000.0			20160307_QE352.37389.37389.3
15	7	1433S_HUMAN	14-3-3 protein sigma	59029	1	0	0	416.56	1246.66	3	1246.66	0.0002	215	224	0	13.77	0.38	K	DSTLIMQLLR	D	Oxidation (M); Acetyl (T)	0.0050010000.0			20160307_QE346.37692.37692.3
15	7	1433S_HUMAN	14-3-3 protein sigma	59030	1	0	0	624.337	1246.66	2	1246.66	0.0005	215	224	0	20.95	0.011	K	DSTLIMQLLR	D	Oxidation (M); Acetyl (S)	0.0400010000.0			20160307_QE350.37463.37463.2
15	7	1433S_HUMAN	14-3-3 protein sigma	59031	1	0	0	624.337	1246.66	2	1246.66	0.0006	215	224	0	8.22	0.88	K	DSTLIMQLLR	D	Oxidation (M); Acetyl (T)	0.0050010000.0			20160307_QE346.37634.37634.2
15	7	1433S_HUMAN	14-3-3 protein sigma	59032	1	0	0	624.337	1246.66	2	1246.66	0.0011	215	224	0	27.2	0.0028	K	DSTLIMQLLR	D	Oxidation (M); Acetyl (S)	0.0400010000.0			20160307_QE354.37155.37155.2
15	7	1433S_HUMAN	14-3-3 protein sigma	59033	1	0	0	624.337	1246.66	2	1246.66	0.0012	215	224	0	32.08	0.00098	K	DSTLIMQLLR	D	Oxidation (M); Acetyl (S)	0.0400010000.0			20160307_QE355.37293.37293.2
15	7	1433S_HUMAN	14-3-3 protein sigma	59034	1	0	0	624.337	1246.66	2	1246.66	0.0014	215	224	0	30.36	0.0014	K	DSTLIMQLLR	D	Oxidation (M); Acetyl (S)	0.0400010000.0			20160307_QE356.36982.36982.2
15	7	1433S_HUMAN	14-3-3 protein sigma	59035	1	0	0	624.337	1246.66	2	1246.66	0.0014	215	224	0	26.07	0.0036	K	DSTLIMQLLR	D	Oxidation (M); Acetyl (S)	0.0400010000.0			20160307_QE351.37373.37373.2
15	7	1433S_HUMAN	14-3-3 protein sigma	59036	1	0	0	624.338	1246.66	2	1246.66	0.0015	215	224	0	19.79	0.014	K	DSTLIMQLLR	D	Oxidation (M); Acetyl (S)	0.0400010000.0			20160307_QE347.37256.37256.2
15	7	1433S_HUMAN	14-3-3 protein sigma	59037	1	0	0	624.338	1246.66	2	1246.66	0.0024	215	224	0	9.14	0.14	K	DSTLIMQLLR	D	Oxidation (M); Acetyl (T)	0.0050010000.0			20160307_QE355.37028.37028.2
15	7	1433S_HUMAN	14-3-3 protein sigma	59038	1	0	0	624.338	1246.66	2	1246.66	0.0027	215	224	0	9.76	0.12	K	DSTLIMQLLR	D	Oxidation (M); Acetyl (T)	0.0050010000.0			20160307_QE352.37226.37226.2
15	7	1433S_HUMAN	14-3-3 protein sigma	83649	9	0	1	676.346	1350.68	2	1350.67	0.0101	130	141	1	0.39	2.3	R	YLAEVATGDDKK	R	Acetyl (K)	0.000000000003.0			20160307_QE355.8992.8992.2
15	7	1433S_HUMAN	14-3-3 protein sigma	83652	3	0	1	451.233	1350.68	3	1350.67	0.0103	130	141	1	0.28	1.2	R	YLAEVATGDDKK	R	Acetyl (K)	0.000000000003.0			20160307_QE352.8657.8657.3
15	7	1433S_HUMAN	14-3-3 protein sigma	83656	2	0	1	451.233	1350.68	3	1350.67	0.0114	130	141	1	0.37	1.1	R	YLAEVATGDDKK	R	Acetyl (K)	0.000000000003.0			20160307_QE355.8652.8652.3
15	7	1433S_HUMAN	14-3-3 protein sigma	83657	2	0	1	451.233	1350.68	3	1350.67	0.0114	130	141	1	0.45	1	R	YLAEVATGDDKK	R	Acetyl (K)	0.000000000003.0			20160307_QE351.8605.8605.3
15	7	1433S_HUMAN	14-3-3 protein sigma	83658	5	0	1	451.233	1350.68	3	1350.67	0.0115	130	141	1	0.11	1.2	R	YLAEVATGDDKK	R	Acetyl (K)	0.000000000003.0			20160307_QE350.8877.8877.3
15	7	1433S_HUMAN	14-3-3 protein sigma	83663	2	0	1	451.233	1350.68	3	1350.67	0.0119	130	141	1	0.67	1	R	YLAEVATGDDKK	R	Acetyl (K)	0.000000000003.0			20160307_QE354.8755.8755.3
15	7	1433S_HUMAN	14-3-3 protein sigma	83667	3	0	1	451.234	1350.68	3	1350.67	0.0124	130	141	1	0.31	1.2	R	YLAEVATGDDKK	R	Acetyl (K)	0.000000000003.0			20160307_QE356.8558.8558.3
15	7	1433S_HUMAN	14-3-3 protein sigma	83669	4	0	1	676.347	1350.68	2	1350.67	0.0126	130	141	1	0.15	1.4	R	YLAEVATGDDKK	R	Acetyl (K)	0.000000000003.0			20160307_QE346.9039.9039.2
15	7	1433S_HUMAN	14-3-3 protein sigma	83670	3	0	1	451.234	1350.68	3	1350.67	0.0126	130	141	1	0.1	1.2	R	YLAEVATGDDKK	R	Acetyl (K)	0.000000000003.0			20160307_QE347.8448.8448.3
15	7	1433S_HUMAN	14-3-3 protein sigma	93219	1	0	1	465.237	1392.69	3	1392.68	0.012	130	141	1	0.94	0.9	R	YLAEVATGDDKK	R	2 Acetyl (K)	0.000000000033.0			20160307_QE351.7563.7563.3
15	7	1433S_HUMAN	14-3-3 protein sigma	93226	1	0	1	465.237	1392.69	3	1392.68	0.0128	130	141	1	1.03	0.9	R	YLAEVATGDDKK	R	2 Acetyl (K)	0.000000000033.0			20160307_QE354.7714.7714.3
15	7	1433S_HUMAN	14-3-3 protein sigma	93229	2	0	1	465.237	1392.69	3	1392.68	0.013	130	141	1	0.22	1	R	YLAEVATGDDKK	R	2 Acetyl (K)	0.000000000033.0			20160307_QE356.7522.7522.3
15	4	1433T_HUMAN	14-3-3 protein theta	14654	1	0	0	485.775	969.535	2	969.536	-0.0007	116	122	1	18.7	0.018	K	VFYLKMK	G	Acetyl (K)	0.0000300.0			20160307_QE356.26539.26539.2
15	4	1433T_HUMAN	14-3-3 protein theta	14655	1	0	0	485.775	969.535	2	969.536	-0.0004	116	122	1	35.61	0.00046	K	VFYLKMK	G	Acetyl (K)	0.0000300.0			20160307_QE355.26694.26694.2
15	4	1433T_HUMAN	14-3-3 protein theta	14656	1	0	0	485.775	969.536	2	969.536	-0.0001	116	122	1	35.87	0.00043	K	VFYLKMK	G	Acetyl (K)	0.0000300.0			20160307_QE354.26746.26746.2
15	4	1433T_HUMAN	14-3-3 protein theta	16493	1	0	0	494.267	986.519	2	986.528	-0.0093	61	68	0	6.52	0.24	R	VISSIEQK	T	2 Acetyl (S)	0.00440000.0			20160307_QE354.36054.36054.2
15	4	1433T_HUMAN	14-3-3 protein theta	16494	1	0	0	494.267	986.519	2	986.528	-0.009	61	68	0	6.95	0.22	R	VISSIEQK	T	2 Acetyl (S)	0.00440000.0			20160307_QE347.35987.35987.2
15	4	1433T_HUMAN	14-3-3 protein theta	16495	1	0	0	494.267	986.519	2	986.528	-0.0089	61	68	0	8.51	0.16	R	VISSIEQK	T	2 Acetyl (S)	0.00440000.0			20160307_QE355.35897.35897.2
15	4	1433T_HUMAN	14-3-3 protein theta	16496	1	0	0	494.267	986.519	2	986.528	-0.0089	61	68	0	5.33	0.32	R	VISSIEQK	T	2 Acetyl (S)	0.00440000.0			20160307_QE348.36102.36102.2
15	4	1433T_HUMAN	14-3-3 protein theta	16498	1	0	0	494.267	986.52	2	986.528	-0.0085	61	68	0	5.75	0.29	R	VISSIEQK	T	2 Acetyl (S)	0.00440000.0			20160307_QE346.36557.36557.2
15	4	1433T_HUMAN	14-3-3 protein theta	16500	1	0	0	494.267	986.52	2	986.528	-0.0085	61	68	0	8.17	0.37	R	VISSIEQK	T	2 Acetyl (S)	0.00440000.0			20160307_QE352.36102.36102.2
15	4	1433T_HUMAN	14-3-3 protein theta	16501	1	0	0	494.267	986.52	2	986.528	-0.0081	61	68	0	8.23	0.4	R	VISSIEQK	T	2 Acetyl (S)	0.00440000.0			20160307_QE350.36249.36249.2
15	4	1433T_HUMAN	14-3-3 protein theta	16502	1	0	0	494.267	986.52	2	986.528	-0.0081	61	68	0	6.37	0.25	R	VISSIEQK	T	2 Acetyl (S)	0.00440000.0			20160307_QE351.36165.36165.2
15	4	1433T_HUMAN	14-3-3 protein theta	21898	9	0	1	515.793	1029.57	2	1029.57	0.0007	2	9	1	1.22	4.6	M	EKTELIQK	A	Acetyl (K)	0.03000000.0			20160307_QE354.20665.20665.2
15	4	1433T_HUMAN	14-3-3 protein theta	59020	1	0	0	416.56	1246.66	3	1246.66	-0.0016	213	222	0	24.7	0.0048	K	DSTLIMQLLR	D	Oxidation (M); Acetyl (T)	0.0050010000.0			20160307_QE348.37301.37301.3
15	4	1433T_HUMAN	14-3-3 protein theta	59022	1	0	0	416.56	1246.66	3	1246.66	-0.0011	213	222	0	24.71	0.0048	K	DSTLIMQLLR	D	Oxidation (M); Acetyl (T)	0.0050010000.0			20160307_QE355.37077.37077.3
15	4	1433T_HUMAN	14-3-3 protein theta	59023	1	0	0	416.56	1246.66	3	1246.66	-0.0008	213	222	0	17.47	0.35	K	DSTLIMQLLR	D	Oxidation (M); Acetyl (T)	0.0050010000.0			20160307_QE347.37221.37221.3
15	4	1433T_HUMAN	14-3-3 protein theta	59024	1	0	0	416.56	1246.66	3	1246.66	-0.0007	213	222	0	29.62	0.0017	K	DSTLIMQLLR	D	Oxidation (M); Acetyl (T)	0.0050010000.0			20160307_QE354.37163.37163.3
15	4	1433T_HUMAN	14-3-3 protein theta	59025	1	0	0	416.56	1246.66	3	1246.66	-0.0006	213	222	0	20.36	0.012	K	DSTLIMQLLR	D	Oxidation (M); Acetyl (T)	0.0050010000.0			20160307_QE351.37328.37328.3
15	4	1433T_HUMAN	14-3-3 protein theta	59026	1	0	0	416.56	1246.66	3	1246.66	-0.0001	213	222	0	17.48	0.023	K	DSTLIMQLLR	D	Oxidation (M); Acetyl (S)	0.0400010000.0			20160307_QE356.36946.36946.3
15	4	1433T_HUMAN	14-3-3 protein theta	59027	1	0	0	416.56	1246.66	3	1246.66	-0.0001	213	222	0	18.86	0.017	K	DSTLIMQLLR	D	Oxidation (M); Acetyl (T)	0.0050010000.0			20160307_QE350.37413.37413.3
15	4	1433T_HUMAN	14-3-3 protein theta	59028	1	0	0	416.56	1246.66	3	1246.66	0.0001	213	222	0	10.67	0.29	K	DSTLIMQLLR	D	Oxidation (M); Acetyl (T)	0.0050010000.0			20160307_QE352.37389.37389.3
15	4	1433T_HUMAN	14-3-3 protein theta	59029	1	0	0	416.56	1246.66	3	1246.66	0.0002	213	222	0	13.77	0.38	K	DSTLIMQLLR	D	Oxidation (M); Acetyl (T)	0.0050010000.0			20160307_QE346.37692.37692.3
15	4	1433T_HUMAN	14-3-3 protein theta	59030	1	0	0	624.337	1246.66	2	1246.66	0.0005	213	222	0	20.95	0.011	K	DSTLIMQLLR	D	Oxidation (M); Acetyl (S)	0.0400010000.0			20160307_QE350.37463.37463.2
15	4	1433T_HUMAN	14-3-3 protein theta	59031	1	0	0	624.337	1246.66	2	1246.66	0.0006	213	222	0	8.22	0.88	K	DSTLIMQLLR	D	Oxidation (M); Acetyl (T)	0.0050010000.0			20160307_QE346.37634.37634.2
15	4	1433T_HUMAN	14-3-3 protein theta	59032	1	0	0	624.337	1246.66	2	1246.66	0.0011	213	222	0	27.2	0.0028	K	DSTLIMQLLR	D	Oxidation (M); Acetyl (S)	0.0400010000.0			20160307_QE354.37155.37155.2
15	4	1433T_HUMAN	14-3-3 protein theta	59033	1	0	0	624.337	1246.66	2	1246.66	0.0012	213	222	0	32.08	0.00098	K	DSTLIMQLLR	D	Oxidation (M); Acetyl (S)	0.0400010000.0			20160307_QE355.37293.37293.2
15	4	1433T_HUMAN	14-3-3 protein theta	59034	1	0	0	624.337	1246.66	2	1246.66	0.0014	213	222	0	30.36	0.0014	K	DSTLIMQLLR	D	Oxidation (M); Acetyl (S)	0.0400010000.0			20160307_QE356.36982.36982.2
15	4	1433T_HUMAN	14-3-3 protein theta	59035	1	0	0	624.337	1246.66	2	1246.66	0.0014	213	222	0	26.07	0.0036	K	DSTLIMQLLR	D	Oxidation (M); Acetyl (S)	0.0400010000.0			20160307_QE351.37373.37373.2
15	4	1433T_HUMAN	14-3-3 protein theta	59036	1	0	0	624.338	1246.66	2	1246.66	0.0015	213	222	0	19.79	0.014	K	DSTLIMQLLR	D	Oxidation (M); Acetyl (S)	0.0400010000.0			20160307_QE347.37256.37256.2
15	4	1433T_HUMAN	14-3-3 protein theta	59037	1	0	0	624.338	1246.66	2	1246.66	0.0024	213	222	0	9.14	0.14	K	DSTLIMQLLR	D	Oxidation (M); Acetyl (T)	0.0050010000.0			20160307_QE355.37028.37028.2
15	4	1433T_HUMAN	14-3-3 protein theta	59038	1	0	0	624.338	1246.66	2	1246.66	0.0027	213	222	0	9.76	0.12	K	DSTLIMQLLR	D	Oxidation (M); Acetyl (T)	0.0050010000.0			20160307_QE352.37226.37226.2
15	4	1433T_HUMAN	14-3-3 protein theta	351937	1	0	1	698.296	2789.16	4	2789.15	0.0085	19	41	1	0.79	0.84	R	YDDMATCMKAVTEQGAELSNEER	N	Oxidation (M); Acetyl (K); 2 Acetyl (T)	0.00000501300500000000000.0			20160307_QE346.12254.12254.4
15	4	1433T_HUMAN	14-3-3 protein theta	351938	1	0	1	930.728	2789.16	3	2789.15	0.0166	19	41	1	19.44	0.015	R	YDDMATCMKAVTEQGAELSNEER	N	Oxidation (M); Acetyl (K); 2 Acetyl (T)	0.00000501300500000000000.0			20160307_QE351.11942.11942.3
15	1	1433Z_HUMAN	14-3-3 protein zeta/delta	14654	1	1	0	485.775	969.535	2	969.536	-0.0007	116	122	1	18.7	0.018	K	VFYLKMK	G	Acetyl (K)	0.0000300.0			20160307_QE356.26539.26539.2
15	1	1433Z_HUMAN	14-3-3 protein zeta/delta	14655	1	1	0	485.775	969.535	2	969.536	-0.0004	116	122	1	35.61	0.00046	K	VFYLKMK	G	Acetyl (K)	0.0000300.0			20160307_QE355.26694.26694.2
15	1	1433Z_HUMAN	14-3-3 protein zeta/delta	14656	1	1	0	485.775	969.536	2	969.536	-0.0001	116	122	1	35.87	0.00043	K	VFYLKMK	G	Acetyl (K)	0.0000300.0			20160307_QE354.26746.26746.2
15	1	1433Z_HUMAN	14-3-3 protein zeta/delta	38909	1	1	1	573.794	1145.57	2	1145.58	-0.0013	1	9	1	32.47	0.013	-	MDKNELVQK	A	Acetyl (Protein N-term)	2.000000000.0			20160307_QE351.13188.13188.2
15	1	1433Z_HUMAN	14-3-3 protein zeta/delta	38910	1	1	1	573.794	1145.57	2	1145.58	-0.001	1	9	1	26.38	0.024	-	MDKNELVQK	A	Acetyl (Protein N-term)	2.000000000.0			20160307_QE354.13176.13176.2
15	1	1433Z_HUMAN	14-3-3 protein zeta/delta	38911	1	1	1	573.794	1145.57	2	1145.58	-0.0007	1	9	1	46.23	0.0018	-	MDKNELVQK	A	Acetyl (Protein N-term)	2.000000000.0			20160307_QE347.12957.12957.2
15	1	1433Z_HUMAN	14-3-3 protein zeta/delta	38912	1	1	1	573.794	1145.57	2	1145.58	-0.0005	1	9	1	28.48	0.02	-	MDKNELVQK	A	Acetyl (Protein N-term)	2.000000000.0			20160307_QE352.13240.13240.2
15	1	1433Z_HUMAN	14-3-3 protein zeta/delta	38913	1	1	1	573.795	1145.57	2	1145.58	-0.0005	1	9	1	43.6	0.0034	-	MDKNELVQK	A	Acetyl (Protein N-term)	2.000000000.0			20160307_QE350.13347.13347.2
15	1	1433Z_HUMAN	14-3-3 protein zeta/delta	38914	1	1	1	573.795	1145.57	2	1145.58	-0.0004	1	9	1	25.2	0.13	-	MDKNELVQK	A	Acetyl (Protein N-term)	2.000000000.0			20160307_QE348.12976.12976.2
15	1	1433Z_HUMAN	14-3-3 protein zeta/delta	38915	1	1	1	573.795	1145.57	2	1145.58	-0.0003	1	9	1	25.67	0.029	-	MDKNELVQK	A	Acetyl (Protein N-term)	2.000000000.0			20160307_QE346.13547.13547.2
15	1	1433Z_HUMAN	14-3-3 protein zeta/delta	38916	1	1	1	573.795	1145.58	2	1145.58	-0.0001	1	9	1	46.11	0.0022	-	MDKNELVQK	A	Acetyl (Protein N-term)	2.000000000.0			20160307_QE355.13128.13128.2
15	1	1433Z_HUMAN	14-3-3 protein zeta/delta	38917	1	1	1	573.795	1145.58	2	1145.58	0	1	9	1	27.4	0.025	-	MDKNELVQK	A	Acetyl (Protein N-term)	2.000000000.0			20160307_QE356.13021.13021.2
15	1	1433Z_HUMAN	14-3-3 protein zeta/delta	41506	1	1	1	581.792	1161.57	2	1161.57	-0.0001	1	9	1	6.32	0.37	-	MDKNELVQK	A	Oxidation (M); Acetyl (Protein N-term)	2.100000000.0			20160307_QE347.7713.7713.2
15	1	1433Z_HUMAN	14-3-3 protein zeta/delta	41520	1	1	1	581.793	1161.57	2	1161.57	0.0018	1	9	1	2.87	0.54	-	MDKNELVQK	A	Oxidation (M); Acetyl (Protein N-term)	2.100000000.0			20160307_QE350.7978.7978.2
15	1	1433Z_HUMAN	14-3-3 protein zeta/delta	41523	1	1	1	581.793	1161.57	2	1161.57	0.0023	1	9	1	1.99	0.65	-	MDKNELVQK	A	Oxidation (M); Acetyl (Protein N-term)	2.100000000.0			20160307_QE354.8043.8043.2
15	1	1433Z_HUMAN	14-3-3 protein zeta/delta	41525	1	1	1	581.794	1161.57	2	1161.57	0.0026	1	9	1	8.29	0.48	-	MDKNELVQK	A	Oxidation (M); Acetyl (Protein N-term)	2.100000000.0			20160307_QE355.8044.8044.2
15	1	1433Z_HUMAN	14-3-3 protein zeta/delta	59020	1	1	0	416.56	1246.66	3	1246.66	-0.0016	213	222	0	24.7	0.0048	K	DSTLIMQLLR	D	Oxidation (M); Acetyl (T)	0.0050010000.0			20160307_QE348.37301.37301.3
15	1	1433Z_HUMAN	14-3-3 protein zeta/delta	59022	1	1	0	416.56	1246.66	3	1246.66	-0.0011	213	222	0	24.71	0.0048	K	DSTLIMQLLR	D	Oxidation (M); Acetyl (T)	0.0050010000.0			20160307_QE355.37077.37077.3
15	1	1433Z_HUMAN	14-3-3 protein zeta/delta	59023	1	1	0	416.56	1246.66	3	1246.66	-0.0008	213	222	0	17.47	0.35	K	DSTLIMQLLR	D	Oxidation (M); Acetyl (T)	0.0050010000.0			20160307_QE347.37221.37221.3
15	1	1433Z_HUMAN	14-3-3 protein zeta/delta	59024	1	1	0	416.56	1246.66	3	1246.66	-0.0007	213	222	0	29.62	0.0017	K	DSTLIMQLLR	D	Oxidation (M); Acetyl (T)	0.0050010000.0			20160307_QE354.37163.37163.3
15	1	1433Z_HUMAN	14-3-3 protein zeta/delta	59025	1	1	0	416.56	1246.66	3	1246.66	-0.0006	213	222	0	20.36	0.012	K	DSTLIMQLLR	D	Oxidation (M); Acetyl (T)	0.0050010000.0			20160307_QE351.37328.37328.3
15	1	1433Z_HUMAN	14-3-3 protein zeta/delta	59026	1	1	0	416.56	1246.66	3	1246.66	-0.0001	213	222	0	17.48	0.023	K	DSTLIMQLLR	D	Oxidation (M); Acetyl (S)	0.0400010000.0			20160307_QE356.36946.36946.3
15	1	1433Z_HUMAN	14-3-3 protein zeta/delta	59027	1	1	0	416.56	1246.66	3	1246.66	-0.0001	213	222	0	18.86	0.017	K	DSTLIMQLLR	D	Oxidation (M); Acetyl (T)	0.0050010000.0			20160307_QE350.37413.37413.3
15	1	1433Z_HUMAN	14-3-3 protein zeta/delta	59028	1	1	0	416.56	1246.66	3	1246.66	0.0001	213	222	0	10.67	0.29	K	DSTLIMQLLR	D	Oxidation (M); Acetyl (T)	0.0050010000.0			20160307_QE352.37389.37389.3
15	1	1433Z_HUMAN	14-3-3 protein zeta/delta	59029	1	1	0	416.56	1246.66	3	1246.66	0.0002	213	222	0	13.77	0.38	K	DSTLIMQLLR	D	Oxidation (M); Acetyl (T)	0.0050010000.0			20160307_QE346.37692.37692.3
15	1	1433Z_HUMAN	14-3-3 protein zeta/delta	59030	1	1	0	624.337	1246.66	2	1246.66	0.0005	213	222	0	20.95	0.011	K	DSTLIMQLLR	D	Oxidation (M); Acetyl (S)	0.0400010000.0			20160307_QE350.37463.37463.2
15	1	1433Z_HUMAN	14-3-3 protein zeta/delta	59031	1	1	0	624.337	1246.66	2	1246.66	0.0006	213	222	0	8.22	0.88	K	DSTLIMQLLR	D	Oxidation (M); Acetyl (T)	0.0050010000.0			20160307_QE346.37634.37634.2
15	1	1433Z_HUMAN	14-3-3 protein zeta/delta	59032	1	1	0	624.337	1246.66	2	1246.66	0.0011	213	222	0	27.2	0.0028	K	DSTLIMQLLR	D	Oxidation (M); Acetyl (S)	0.0400010000.0			20160307_QE354.37155.37155.2
15	1	1433Z_HUMAN	14-3-3 protein zeta/delta	59033	1	1	0	624.337	1246.66	2	1246.66	0.0012	213	222	0	32.08	0.00098	K	DSTLIMQLLR	D	Oxidation (M); Acetyl (S)	0.0400010000.0			20160307_QE355.37293.37293.2
15	1	1433Z_HUMAN	14-3-3 protein zeta/delta	59034	1	1	0	624.337	1246.66	2	1246.66	0.0014	213	222	0	30.36	0.0014	K	DSTLIMQLLR	D	Oxidation (M); Acetyl (S)	0.0400010000.0			20160307_QE356.36982.36982.2
15	1	1433Z_HUMAN	14-3-3 protein zeta/delta	59035	1	1	0	624.337	1246.66	2	1246.66	0.0014	213	222	0	26.07	0.0036	K	DSTLIMQLLR	D	Oxidation (M); Acetyl (S)	0.0400010000.0			20160307_QE351.37373.37373.2
15	1	1433Z_HUMAN	14-3-3 protein zeta/delta	59036	1	1	0	624.338	1246.66	2	1246.66	0.0015	213	222	0	19.79	0.014	K	DSTLIMQLLR	D	Oxidation (M); Acetyl (S)	0.0400010000.0			20160307_QE347.37256.37256.2
15	1	1433Z_HUMAN	14-3-3 protein zeta/delta	59037	1	1	0	624.338	1246.66	2	1246.66	0.0024	213	222	0	9.14	0.14	K	DSTLIMQLLR	D	Oxidation (M); Acetyl (T)	0.0050010000.0			20160307_QE355.37028.37028.2
15	1	1433Z_HUMAN	14-3-3 protein zeta/delta	59038	1	1	0	624.338	1246.66	2	1246.66	0.0027	213	222	0	9.76	0.12	K	DSTLIMQLLR	D	Oxidation (M); Acetyl (T)	0.0050010000.0			20160307_QE352.37226.37226.2
15	1	1433Z_HUMAN	14-3-3 protein zeta/delta	77124	1	1	1	661.335	1320.65	2	1320.66	-0.0015	128	139	1	30.47	0.0014	R	YLAEVAAGDDKK	G	Acetyl (K)	0.000000000030.0			20160307_QE354.16192.16192.2
15	1	1433Z_HUMAN	14-3-3 protein zeta/delta	77126	1	1	1	661.335	1320.65	2	1320.66	-0.0013	128	139	1	28.56	0.0021	R	YLAEVAAGDDKK	G	Acetyl (K)	0.000000000030.0			20160307_QE355.16113.16113.2
15	1	1433Z_HUMAN	14-3-3 protein zeta/delta	77127	1	1	1	661.335	1320.66	2	1320.66	-0.001	128	139	1	42.45	0.0001	R	YLAEVAAGDDKK	G	Acetyl (K)	0.000000000030.0			20160307_QE356.16016.16016.2
15	1	1433Z_HUMAN	14-3-3 protein zeta/delta	77142	1	1	1	661.336	1320.66	2	1320.66	0.0015	128	139	1	37.91	0.00028	R	YLAEVAAGDDKK	G	Acetyl (K)	0.000000000003.0			20160307_QE350.16366.16366.2
15	1	1433Z_HUMAN	14-3-3 protein zeta/delta	132339	1	1	0	515.963	1544.87	3	1544.87	0.0002	42	55	1	43.74	7.9e-05	R	NLLSVAYKNVVGAR	R	Acetyl (K)	0.00000003000000.0			20160307_QE352.38674.38674.3
15	1	1433Z_HUMAN	14-3-3 protein zeta/delta	132340	1	1	0	515.963	1544.87	3	1544.87	0.0008	42	55	1	32.51	0.00089	R	NLLSVAYKNVVGAR	R	Acetyl (K)	0.00000003000000.0			20160307_QE351.38765.38765.3
15	1	1433Z_HUMAN	14-3-3 protein zeta/delta	132341	1	1	0	773.442	1544.87	2	1544.87	0.0011	42	55	1	47.47	3.5e-05	R	NLLSVAYKNVVGAR	R	Acetyl (K)	0.00000003000000.0			20160307_QE352.38671.38671.2
15	1	1433Z_HUMAN	14-3-3 protein zeta/delta	132342	1	1	0	515.963	1544.87	3	1544.87	0.0011	42	55	1	55.48	6.3e-06	R	NLLSVAYKNVVGAR	R	Acetyl (K)	0.00000003000000.0			20160307_QE348.38680.38680.3
15	1	1433Z_HUMAN	14-3-3 protein zeta/delta	132343	1	1	0	515.964	1544.87	3	1544.87	0.0023	42	55	1	72.06	1.8e-07	R	NLLSVAYKNVVGAR	R	Acetyl (K)	0.00000003000000.0			20160307_QE346.38993.38993.3
15	1	1433Z_HUMAN	14-3-3 protein zeta/delta	132344	1	1	0	773.442	1544.87	2	1544.87	0.0024	42	55	1	34.42	0.00059	R	NLLSVAYKNVVGAR	R	Acetyl (K)	0.00000003000000.0			20160307_QE354.39117.39117.2
15	1	1433Z_HUMAN	14-3-3 protein zeta/delta	132345	1	1	0	515.964	1544.87	3	1544.87	0.0024	42	55	1	44.03	7.4e-05	R	NLLSVAYKNVVGAR	R	Acetyl (K)	0.00000003000000.0			20160307_QE356.38348.38348.3
15	1	1433Z_HUMAN	14-3-3 protein zeta/delta	132346	1	1	0	515.964	1544.87	3	1544.87	0.0026	42	55	1	77.16	5.8e-08	R	NLLSVAYKNVVGAR	R	Acetyl (K)	0.00000003000000.0			20160307_QE355.38500.38500.3
15	1	1433Z_HUMAN	14-3-3 protein zeta/delta	132347	1	1	0	773.442	1544.87	2	1544.87	0.0027	42	55	1	61.52	1.7e-06	R	NLLSVAYKNVVGAR	R	Acetyl (K)	0.00000003000000.0			20160307_QE351.38773.38773.2
15	1	1433Z_HUMAN	14-3-3 protein zeta/delta	132349	1	1	0	773.442	1544.87	2	1544.87	0.003	42	55	1	52.18	1.3e-05	R	NLLSVAYKNVVGAR	R	Acetyl (K)	0.00000003000000.0			20160307_QE356.38721.38721.2
15	1	1433Z_HUMAN	14-3-3 protein zeta/delta	132350	1	1	0	773.442	1544.87	2	1544.87	0.003	42	55	1	31.96	0.001	R	NLLSVAYKNVVGAR	R	Acetyl (K)	0.00000003000000.0			20160307_QE346.38973.38973.2
15	1	1433Z_HUMAN	14-3-3 protein zeta/delta	132351	1	1	0	773.443	1544.87	2	1544.87	0.0032	42	55	1	63.07	1.2e-06	R	NLLSVAYKNVVGAR	R	Acetyl (K)	0.00000003000000.0			20160307_QE347.38627.38627.2
15	1	1433Z_HUMAN	14-3-3 protein zeta/delta	132352	1	1	0	515.964	1544.87	3	1544.87	0.0038	42	55	1	64.4	9.2e-07	R	NLLSVAYKNVVGAR	R	Acetyl (K)	0.00000003000000.0			20160307_QE347.38635.38635.3
15	1	1433Z_HUMAN	14-3-3 protein zeta/delta	132353	1	1	0	773.443	1544.87	2	1544.87	0.0039	42	55	1	64.7	1.1e-06	R	NLLSVAYKNVVGAR	R	Acetyl (K)	0.00000003000000.0			20160307_QE348.38678.38678.2
15	1	1433Z_HUMAN	14-3-3 protein zeta/delta	132354	1	1	0	515.965	1544.87	3	1544.87	0.0056	42	55	1	55.72	6e-06	R	NLLSVAYKNVVGAR	R	Acetyl (K)	0.00000003000000.0			20160307_QE350.38767.38767.3
15	1	1433Z_HUMAN	14-3-3 protein zeta/delta	132355	1	1	0	773.444	1544.87	2	1544.87	0.006	42	55	1	63.23	1.2e-06	R	NLLSVAYKNVVGAR	R	Acetyl (K)	0.00000003000000.0			20160307_QE350.38758.38758.2
15	1	1433Z_HUMAN	14-3-3 protein zeta/delta	132356	1	1	0	773.444	1544.87	2	1544.87	0.0062	42	55	1	29.25	0.0018	R	NLLSVAYKNVVGAR	R	Acetyl (K)	0.00000003000000.0			20160307_QE355.38925.38925.2
15	1	1433Z_HUMAN	14-3-3 protein zeta/delta	132357	1	1	0	773.444	1544.87	2	1544.87	0.0063	42	55	1	58.6	3.2e-06	R	NLLSVAYKNVVGAR	R	Acetyl (K)	0.00000003000000.0			20160307_QE356.38346.38346.2
15	1	1433Z_HUMAN	14-3-3 protein zeta/delta	132358	1	1	0	773.445	1544.87	2	1544.87	0.0072	42	55	1	61.65	1.7e-06	R	NLLSVAYKNVVGAR	R	Acetyl (K)	0.00000003000000.0			20160307_QE355.38489.38489.2
15	1	1433Z_HUMAN	14-3-3 protein zeta/delta	132359	1	1	0	773.445	1544.87	2	1544.87	0.0073	42	55	1	65	8e-07	R	NLLSVAYKNVVGAR	R	Acetyl (K)	0.00000003000000.0			20160307_QE354.38537.38537.2
15	1	1433Z_HUMAN	14-3-3 protein zeta/delta	132360	1	1	0	515.966	1544.88	3	1544.87	0.0083	42	55	1	72.14	1.7e-07	R	NLLSVAYKNVVGAR	R	Acetyl (K)	0.00000003000000.0			20160307_QE354.38562.38562.3
15	1	1433Z_HUMAN	14-3-3 protein zeta/delta	132493	1	1	1	773.901	1545.79	2	1545.79	-0.0014	61	74	1	80.68	2.7e-08	R	VVSSIEQKTEGAEK	K	Acetyl (K)	0.00000003000000.0			20160307_QE346.15813.15813.2
15	1	1433Z_HUMAN	14-3-3 protein zeta/delta	132494	1	1	1	773.901	1545.79	2	1545.79	-0.0013	61	74	1	67.88	4.3e-07	R	VVSSIEQKTEGAEK	K	Acetyl (K)	0.00000003000000.0			20160307_QE347.15132.15132.2
15	1	1433Z_HUMAN	14-3-3 protein zeta/delta	132495	1	1	1	773.901	1545.79	2	1545.79	-0.0011	61	74	1	77.07	5.9e-08	R	VVSSIEQKTEGAEK	K	Acetyl (K)	0.00000003000000.0			20160307_QE356.15183.15183.2
15	1	1433Z_HUMAN	14-3-3 protein zeta/delta	132497	1	1	1	773.901	1545.79	2	1545.79	-0.0007	61	74	1	47.55	3.5e-05	R	VVSSIEQKTEGAEK	K	Acetyl (K)	0.00000003000000.0			20160307_QE352.15411.15411.2
15	1	1433Z_HUMAN	14-3-3 protein zeta/delta	132498	1	1	1	773.901	1545.79	2	1545.79	-0.0007	61	74	1	67.81	4.4e-07	R	VVSSIEQKTEGAEK	K	Acetyl (K)	0.00000003000000.0			20160307_QE350.15551.15551.2
15	1	1433Z_HUMAN	14-3-3 protein zeta/delta	132499	1	1	1	773.901	1545.79	2	1545.79	-0.0006	61	74	1	76.86	2.6e-07	R	VVSSIEQKTEGAEK	K	Acetyl (K)	0.00000003000000.0			20160307_QE348.15175.15175.2
15	1	1433Z_HUMAN	14-3-3 protein zeta/delta	132500	1	1	1	773.902	1545.79	2	1545.79	-0.0002	61	74	1	61.34	8.4e-06	R	VVSSIEQKTEGAEK	K	Acetyl (K)	0.00000003000000.0			20160307_QE354.15368.15368.2
15	1	1433Z_HUMAN	14-3-3 protein zeta/delta	132501	1	1	1	773.902	1545.79	2	1545.79	0.0003	61	74	1	43.44	8.4e-05	R	VVSSIEQKTEGAEK	K	Acetyl (K)	0.00000003000000.0			20160307_QE351.15433.15433.2
15	1	1433Z_HUMAN	14-3-3 protein zeta/delta	132503	1	1	1	773.902	1545.79	2	1545.79	0.0007	61	74	1	67.81	3.4e-06	R	VVSSIEQKTEGAEK	K	Acetyl (K)	0.00000003000000.0			20160307_QE355.15285.15285.2
15	1	1433Z_HUMAN	14-3-3 protein zeta/delta	167803	1	1	1	837.948	1673.88	2	1673.88	-0.0012	61	75	2	10.16	0.11	R	VVSSIEQKTEGAEKK	Q	Acetyl (K)	0.000000030000000.0			20160307_QE348.10359.10359.2
15	1	1433Z_HUMAN	14-3-3 protein zeta/delta	167804	1	1	1	558.968	1673.88	3	1673.88	-0.001	61	75	2	27.17	0.0028	R	VVSSIEQKTEGAEKK	Q	Acetyl (K)	0.000000030000000.0			20160307_QE348.10335.10335.3
15	1	1433Z_HUMAN	14-3-3 protein zeta/delta	167805	1	1	1	558.968	1673.88	3	1673.88	0.0001	61	75	2	36.22	0.0004	R	VVSSIEQKTEGAEKK	Q	Acetyl (K)	0.000000030000000.0			20160307_QE356.10488.10488.3
15	1	1433Z_HUMAN	14-3-3 protein zeta/delta	167806	1	1	1	837.949	1673.88	2	1673.88	0.0001	61	75	2	35.45	0.00047	R	VVSSIEQKTEGAEKK	Q	Acetyl (T)	0.000000005000000.0			20160307_QE355.10480.10480.2
15	1	1433Z_HUMAN	14-3-3 protein zeta/delta	167807	1	1	1	837.949	1673.88	2	1673.88	0.0002	61	75	2	11.43	0.085	R	VVSSIEQKTEGAEKK	Q	Acetyl (K)	0.000000030000000.0			20160307_QE354.10627.10627.2
15	1	1433Z_HUMAN	14-3-3 protein zeta/delta	167808	1	1	1	558.969	1673.88	3	1673.88	0.0003	61	75	2	31.03	0.0012	R	VVSSIEQKTEGAEKK	Q	Acetyl (K)	0.000000030000000.0			20160307_QE350.10661.10661.3
15	1	1433Z_HUMAN	14-3-3 protein zeta/delta	167809	1	1	1	558.969	1673.88	3	1673.88	0.0004	61	75	2	29.87	0.0016	R	VVSSIEQKTEGAEKK	Q	Acetyl (K)	0.000000030000000.0			20160307_QE354.10588.10588.3
15	1	1433Z_HUMAN	14-3-3 protein zeta/delta	167810	1	1	1	837.95	1673.89	2	1673.88	0.0017	61	75	2	28.16	0.0023	R	VVSSIEQKTEGAEKK	Q	Acetyl (K)	0.000000030000000.0			20160307_QE346.10905.10905.2
15	1	1433Z_HUMAN	14-3-3 protein zeta/delta	167811	1	1	1	558.97	1673.89	3	1673.88	0.0033	61	75	2	26.33	0.0034	R	VVSSIEQKTEGAEKK	Q	Acetyl (K)	0.000000030000000.0			20160307_QE347.10336.10336.3
15	1	1433Z_HUMAN	14-3-3 protein zeta/delta	167812	1	1	1	558.97	1673.89	3	1673.88	0.0036	61	75	2	27.71	0.0025	R	VVSSIEQKTEGAEKK	Q	Acetyl (K)	0.000000030000000.0			20160307_QE346.10872.10872.3
15	1	1433Z_HUMAN	14-3-3 protein zeta/delta	167813	1	1	1	558.97	1673.89	3	1673.88	0.0044	61	75	2	15.31	0.037	R	VVSSIEQKTEGAEKK	Q	Acetyl (K)	0.000000030000000.0			20160307_QE355.10452.10452.3
15	1	1433Z_HUMAN	14-3-3 protein zeta/delta	248964	1	1	1	666.363	1996.07	3	1996.07	0.0013	104	120	1	3.26	0.49	K	FLIPNASQAESKVFYLK	M	Acetyl (K)	0.00000000000300000.0			20160307_QE355.45016.45016.3
15	1	1433Z_HUMAN	14-3-3 protein zeta/delta	248965	1	1	1	666.363	1996.07	3	1996.07	0.0015	104	120	1	20.28	0.013	K	FLIPNASQAESKVFYLK	M	Acetyl (K)	0.00000000000300000.0			20160307_QE351.45242.45242.3
15	1	1433Z_HUMAN	14-3-3 protein zeta/delta	287814	1	1	1	1106.05	2210.08	2	2210.09	-0.007	139	157	1	68.93	3.4e-07	K	KGIVDQSQQAYQEAFEISK	K	Acetyl (K)	0.3000000000000000000.0			20160307_QE354.36011.36011.2
15	1	1433Z_HUMAN	14-3-3 protein zeta/delta	287815	1	1	1	1106.05	2210.08	2	2210.09	-0.0029	139	157	1	33.39	0.0011	K	KGIVDQSQQAYQEAFEISK	K	Acetyl (K)	0.3000000000000000000.0			20160307_QE347.36058.36058.2
15	1	1433Z_HUMAN	14-3-3 protein zeta/delta	287816	1	1	1	1106.05	2210.08	2	2210.09	-0.0018	140	158	1	26.27	0.0034	K	GIVDQSQQAYQEAFEISKK	E	Acetyl (K)	0.0000000000000000003.0			20160307_QE351.38219.38219.2
15	1	1433Z_HUMAN	14-3-3 protein zeta/delta	287817	1	1	1	1106.05	2210.09	2	2210.09	0.0042	140	158	1	46.81	4.1e-05	K	GIVDQSQQAYQEAFEISKK	E	Acetyl (K)	0.0000000000000000003.0			20160307_QE355.38069.38069.2
15	1	1433Z_HUMAN	14-3-3 protein zeta/delta	287818	1	1	1	737.704	2210.09	3	2210.09	0.0055	140	158	1	14.19	0.047	K	GIVDQSQQAYQEAFEISKK	E	Acetyl (K)	0.0000000000000000003.0			20160307_QE354.37992.37992.3
15	1	1433Z_HUMAN	14-3-3 protein zeta/delta	287819	1	1	1	737.704	2210.09	3	2210.09	0.0056	139	157	1	51.98	1.3e-05	K	KGIVDQSQQAYQEAFEISK	K	Acetyl (K)	0.3000000000000000000.0			20160307_QE356.35798.35798.3
15	1	1433Z_HUMAN	14-3-3 protein zeta/delta	287820	1	1	1	737.704	2210.09	3	2210.09	0.0057	139	157	1	67.49	4.7e-07	K	KGIVDQSQQAYQEAFEISK	K	Acetyl (K)	0.3000000000000000000.0			20160307_QE355.35945.35945.3
15	1	1433Z_HUMAN	14-3-3 protein zeta/delta	287821	1	1	1	1106.05	2210.09	2	2210.09	0.0076	139	157	1	58.16	4.4e-06	K	KGIVDQSQQAYQEAFEISK	K	Acetyl (K)	0.3000000000000000000.0			20160307_QE351.36243.36243.2
15	1	1433Z_HUMAN	14-3-3 protein zeta/delta	287822	1	1	1	1106.05	2210.09	2	2210.09	0.0076	139	157	1	73.3	1.4e-07	K	KGIVDQSQQAYQEAFEISK	K	Acetyl (K)	0.3000000000000000000.0			20160307_QE356.35792.35792.2
15	1	1433Z_HUMAN	14-3-3 protein zeta/delta	287823	1	1	1	1106.05	2210.09	2	2210.09	0.0081	139	157	1	18.59	0.018	K	KGIVDQSQQAYQEAFEISK	K	Acetyl (K)	0.3000000000000000000.0			20160307_QE352.36155.36155.2
15	1	1433Z_HUMAN	14-3-3 protein zeta/delta	287825	1	1	1	1106.05	2210.1	2	2210.09	0.0096	139	157	1	69.45	4.2e-07	K	KGIVDQSQQAYQEAFEISK	K	Acetyl (K)	0.3000000000000000000.0			20160307_QE355.35963.35963.2
1007	1	PLCA_HUMAN	1-acyl-sn-glycerol-3-phosphate acyltransferase alpha	1833	4	1	1	413.726	825.438	2	825.438	-0.0007	78	83	0	13.93	0.91	K	YLYGIR	V	Acetyl (Y)	0.006000.0			20160307_QE354.22021.22021.2
1007	1	PLCA_HUMAN	1-acyl-sn-glycerol-3-phosphate acyltransferase alpha	1834	6	1	1	413.726	825.438	2	825.438	-0.0007	78	83	0	12.39	1.3	K	YLYGIR	V	Acetyl (Y)	0.006000.0			20160307_QE350.22253.22253.2
1007	1	PLCA_HUMAN	1-acyl-sn-glycerol-3-phosphate acyltransferase alpha	1835	4	1	1	413.727	825.439	2	825.438	0.0002	78	83	0	9.59	2.5	K	YLYGIR	V	Acetyl (Y)	0.006000.0			20160307_QE348.22029.22029.2
1007	1	PLCA_HUMAN	1-acyl-sn-glycerol-3-phosphate acyltransferase alpha	1836	6	1	1	413.727	825.439	2	825.438	0.0005	78	83	0	11.99	1.4	K	YLYGIR	V	Acetyl (Y)	0.006000.0			20160307_QE351.22195.22195.2
1007	1	PLCA_HUMAN	1-acyl-sn-glycerol-3-phosphate acyltransferase alpha	1837	6	1	1	413.727	825.44	2	825.438	0.0011	78	83	0	14.66	0.76	K	YLYGIR	V	Acetyl (Y)	0.006000.0			20160307_QE352.22136.22136.2
688	1	PLCB2_HUMAN	1-phosphatidylinositol 4,5-bisphosphate phosphodiesterase beta-2	19599	3	0	1	507.303	1012.59	2	1012.59	-0.0006	1025	1033	1	1.7	4.7	K	QAAELKALK	E	Acetyl (K)	0.000000003.0			20160307_QE352.35141.35141.2
688	1	PLCB2_HUMAN	1-phosphatidylinositol 4,5-bisphosphate phosphodiesterase beta-2	19600	2	0	1	507.303	1012.59	2	1012.59	-0.0005	1025	1033	1	4.58	1.2	K	QAAELKALK	E	Acetyl (K)	0.000000003.0			20160307_QE351.35209.35209.2
688	1	PLCB2_HUMAN	1-phosphatidylinositol 4,5-bisphosphate phosphodiesterase beta-2	19601	3	0	1	507.303	1012.59	2	1012.59	-0.0005	1025	1033	1	6.45	7.7	K	QAAELKALK	E	Acetyl (K)	0.000000003.0			20160307_QE356.34780.34780.2
688	1	PLCB2_HUMAN	1-phosphatidylinositol 4,5-bisphosphate phosphodiesterase beta-2	19611	3	0	1	507.303	1012.59	2	1012.59	0.0002	1025	1033	1	6.2	8.2	K	QAAELKALK	E	Acetyl (K)	0.000000003.0			20160307_QE356.34250.34250.2
688	1	PLCB2_HUMAN	1-phosphatidylinositol 4,5-bisphosphate phosphodiesterase beta-2	19618	3	0	1	507.303	1012.59	2	1012.59	0.0004	1025	1033	1	4.65	4.1	K	QAAELKALK	E	Acetyl (K)	0.000000003.0			20160307_QE347.35033.35033.2
688	1	PLCB2_HUMAN	1-phosphatidylinositol 4,5-bisphosphate phosphodiesterase beta-2	19619	3	0	1	507.303	1012.59	2	1012.59	0.0005	1025	1033	1	6.44	7.1	K	QAAELKALK	E	Acetyl (K)	0.000000003.0			20160307_QE354.35030.35030.2
688	1	PLCB2_HUMAN	1-phosphatidylinositol 4,5-bisphosphate phosphodiesterase beta-2	19620	3	0	1	507.303	1012.59	2	1012.59	0.0005	1025	1033	1	6.88	6.4	K	QAAELKALK	E	Acetyl (K)	0.000000003.0			20160307_QE354.34779.34779.2
688	1	PLCB2_HUMAN	1-phosphatidylinositol 4,5-bisphosphate phosphodiesterase beta-2	19621	3	0	1	507.303	1012.59	2	1012.59	0.0005	1025	1033	1	6.97	6.3	K	QAAELKALK	E	Acetyl (K)	0.000000003.0			20160307_QE356.34518.34518.2
688	1	PLCB2_HUMAN	1-phosphatidylinositol 4,5-bisphosphate phosphodiesterase beta-2	19622	3	0	1	507.303	1012.59	2	1012.59	0.0005	1025	1033	1	6.2	4.8	K	QAAELKALK	E	Acetyl (K)	0.000000003.0			20160307_QE355.34965.34965.2
688	1	PLCB2_HUMAN	1-phosphatidylinositol 4,5-bisphosphate phosphodiesterase beta-2	19627	2	0	1	507.303	1012.59	2	1012.59	0.0006	1025	1033	1	5.81	1.4	K	QAAELKALK	E	Acetyl (K)	0.000000003.0			20160307_QE347.34805.34805.2
688	1	PLCB2_HUMAN	1-phosphatidylinositol 4,5-bisphosphate phosphodiesterase beta-2	19630	3	0	1	507.303	1012.59	2	1012.59	0.0007	1025	1033	1	5.57	8	K	QAAELKALK	E	Acetyl (K)	0.000000003.0			20160307_QE355.34719.34719.2
688	1	PLCB2_HUMAN	1-phosphatidylinositol 4,5-bisphosphate phosphodiesterase beta-2	19631	3	0	1	507.303	1012.59	2	1012.59	0.0007	1025	1033	1	6.43	4.7	K	QAAELKALK	E	Acetyl (K)	0.000000003.0			20160307_QE346.35106.35106.2
688	1	PLCB2_HUMAN	1-phosphatidylinositol 4,5-bisphosphate phosphodiesterase beta-2	19632	2	0	1	507.303	1012.59	2	1012.59	0.0007	1025	1033	1	7.09	1.4	K	QAAELKALK	E	Acetyl (K)	0.000000003.0			20160307_QE350.35045.35045.2
688	1	PLCB2_HUMAN	1-phosphatidylinositol 4,5-bisphosphate phosphodiesterase beta-2	19633	4	0	1	507.303	1012.59	2	1012.59	0.0008	1025	1033	1	5.57	8	K	QAAELKALK	E	Acetyl (K)	0.000000003.0			20160307_QE348.34853.34853.2
688	1	PLCB2_HUMAN	1-phosphatidylinositol 4,5-bisphosphate phosphodiesterase beta-2	19635	3	0	1	507.303	1012.59	2	1012.59	0.0008	1025	1033	1	5.58	2.3	K	QAAELKALK	E	Acetyl (K)	0.000000003.0			20160307_QE346.35634.35634.2
688	1	PLCB2_HUMAN	1-phosphatidylinositol 4,5-bisphosphate phosphodiesterase beta-2	19636	4	0	1	507.303	1012.59	2	1012.59	0.0008	1025	1033	1	5.6	7.7	K	QAAELKALK	E	Acetyl (K)	0.000000003.0			20160307_QE346.35359.35359.2
688	1	PLCB2_HUMAN	1-phosphatidylinositol 4,5-bisphosphate phosphodiesterase beta-2	19638	2	0	1	507.303	1012.59	2	1012.59	0.0009	1025	1033	1	0.87	1.2	K	QAAELKALK	E	Acetyl (K)	0.000000003.0			20160307_QE348.34585.34585.2
688	1	PLCB2_HUMAN	1-phosphatidylinositol 4,5-bisphosphate phosphodiesterase beta-2	19639	3	0	1	507.304	1012.59	2	1012.59	0.0009	1025	1033	1	6.9	6.4	K	QAAELKALK	E	Acetyl (K)	0.000000003.0			20160307_QE352.34883.34883.2
688	1	PLCB2_HUMAN	1-phosphatidylinositol 4,5-bisphosphate phosphodiesterase beta-2	19640	4	0	1	507.304	1012.59	2	1012.59	0.001	1025	1033	1	1.81	4.2	K	QAAELKALK	E	Acetyl (K)	0.000000003.0			20160307_QE351.34977.34977.2
688	1	PLCB2_HUMAN	1-phosphatidylinositol 4,5-bisphosphate phosphodiesterase beta-2	19643	3	0	1	507.304	1012.59	2	1012.59	0.0011	1025	1033	1	0.18	3.7	K	QAAELKALK	E	Acetyl (K)	0.000000003.0			20160307_QE348.35120.35120.2
688	1	PLCB2_HUMAN	1-phosphatidylinositol 4,5-bisphosphate phosphodiesterase beta-2	19645	2	0	1	507.304	1012.59	2	1012.59	0.0012	1025	1033	1	5.72	1.2	K	QAAELKALK	E	Acetyl (K)	0.000000003.0			20160307_QE351.34701.34701.2
688	1	PLCB2_HUMAN	1-phosphatidylinositol 4,5-bisphosphate phosphodiesterase beta-2	19648	2	0	1	507.304	1012.59	2	1012.59	0.0014	1025	1033	1	4.25	1.3	K	QAAELKALK	E	Acetyl (K)	0.000000003.0			20160307_QE354.35363.35363.2
688	1	PLCB2_HUMAN	1-phosphatidylinositol 4,5-bisphosphate phosphodiesterase beta-2	19649	4	0	1	507.304	1012.59	2	1012.59	0.0015	1025	1033	1	0.86	6.5	K	QAAELKALK	E	Acetyl (K)	0.000000003.0			20160307_QE350.34784.34784.2
688	1	PLCB2_HUMAN	1-phosphatidylinositol 4,5-bisphosphate phosphodiesterase beta-2	19655	3	0	1	507.304	1012.59	2	1012.59	0.0018	1025	1033	1	5.15	7.5	K	QAAELKALK	E	Acetyl (K)	0.000000003.0			20160307_QE347.34533.34533.2
688	1	PLCB2_HUMAN	1-phosphatidylinositol 4,5-bisphosphate phosphodiesterase beta-2	19660	2	0	1	507.304	1012.59	2	1012.59	0.0023	1025	1033	1	5.86	1.1	K	QAAELKALK	E	Acetyl (K)	0.000000003.0			20160307_QE350.35273.35273.2
688	1	PLCB2_HUMAN	1-phosphatidylinositol 4,5-bisphosphate phosphodiesterase beta-2	37277	1	1	1	569.312	1136.61	2	1136.61	0.0036	69	77	2	0.08	0.98	R	FGKFAKMPK	S	2 Acetyl (K)	0.003003000.0			20160307_QE348.51643.51643.2
688	1	PLCB2_HUMAN	1-phosphatidylinositol 4,5-bisphosphate phosphodiesterase beta-2	43667	7	0	1	588.789	1175.56	2	1175.56	0.0059	274	283	0	1.3	1.8	K	YEPSGINAQR	G	Acetyl (S)	0.0004000000.0			20160307_QE347.43162.43162.2
688	1	PLCB2_HUMAN	1-phosphatidylinositol 4,5-bisphosphate phosphodiesterase beta-2	43669	7	0	1	588.789	1175.56	2	1175.56	0.0073	274	283	0	1.3	1.7	K	YEPSGINAQR	G	Acetyl (S)	0.0004000000.0			20160307_QE352.43147.43147.2
688	1	PLCB2_HUMAN	1-phosphatidylinositol 4,5-bisphosphate phosphodiesterase beta-2	43670	2	0	1	588.789	1175.56	2	1175.56	0.0075	274	283	0	5.76	1.5	K	YEPSGINAQR	G	Acetyl (S)	0.0004000000.0			20160307_QE348.43255.43255.2
688	1	PLCB2_HUMAN	1-phosphatidylinositol 4,5-bisphosphate phosphodiesterase beta-2	43671	2	0	1	588.79	1175.57	2	1175.56	0.0083	274	283	0	3.6	1.4	K	YEPSGINAQR	G	Acetyl (S)	0.0004000000.0			20160307_QE346.43467.43467.2
688	1	PLCB2_HUMAN	1-phosphatidylinositol 4,5-bisphosphate phosphodiesterase beta-2	43672	7	0	1	588.79	1175.57	2	1175.56	0.0083	274	283	0	0.92	3.3	K	YEPSGINAQR	G	Acetyl (S)	0.0004000000.0			20160307_QE351.43232.43232.2
688	1	PLCB2_HUMAN	1-phosphatidylinositol 4,5-bisphosphate phosphodiesterase beta-2	43673	1	0	1	588.791	1175.57	2	1175.56	0.0112	274	283	0	2.55	0.96	K	YEPSGINAQR	G	Acetyl (S)	0.0004000000.0			20160307_QE354.42971.42971.2
688	1	PLCB2_HUMAN	1-phosphatidylinositol 4,5-bisphosphate phosphodiesterase beta-2	55466	1	1	1	616.884	1231.75	2	1231.75	-0.0014	2	12	0	14.52	0.043	M	SLLNPVLLPPK	V	Acetyl (S)	0.40000000000.0			20160307_QE346.51144.51144.2
688	1	PLCB2_HUMAN	1-phosphatidylinositol 4,5-bisphosphate phosphodiesterase beta-2	55467	1	1	1	616.884	1231.75	2	1231.75	-0.0002	2	12	0	5.76	0.29	M	SLLNPVLLPPK	V	Acetyl (S)	0.40000000000.0			20160307_QE352.50598.50598.2
688	1	PLCB2_HUMAN	1-phosphatidylinositol 4,5-bisphosphate phosphodiesterase beta-2	55468	1	1	1	616.884	1231.75	2	1231.75	0	2	12	0	1.84	0.67	M	SLLNPVLLPPK	V	Acetyl (S)	0.40000000000.0			20160307_QE351.50867.50867.2
688	1	PLCB2_HUMAN	1-phosphatidylinositol 4,5-bisphosphate phosphodiesterase beta-2	55469	1	1	1	616.885	1231.75	2	1231.75	0.0007	2	12	0	12.11	0.096	M	SLLNPVLLPPK	V	Acetyl (S)	0.40000000000.0			20160307_QE355.50672.50672.2
688	1	PLCB2_HUMAN	1-phosphatidylinositol 4,5-bisphosphate phosphodiesterase beta-2	55471	1	1	1	616.885	1231.75	2	1231.75	0.0008	2	12	0	0.78	0.84	M	SLLNPVLLPPK	V	Acetyl (S)	0.40000000000.0			20160307_QE356.50414.50414.2
688	1	PLCB2_HUMAN	1-phosphatidylinositol 4,5-bisphosphate phosphodiesterase beta-2	55472	1	1	1	616.885	1231.76	2	1231.75	0.001	2	12	0	3.15	0.51	M	SLLNPVLLPPK	V	Acetyl (S)	0.40000000000.0			20160307_QE356.50183.50183.2
688	1	PLCB2_HUMAN	1-phosphatidylinositol 4,5-bisphosphate phosphodiesterase beta-2	55474	1	1	1	616.885	1231.76	2	1231.75	0.0013	2	12	0	10.03	0.16	M	SLLNPVLLPPK	V	Acetyl (S)	0.40000000000.0			20160307_QE348.50759.50759.2
688	1	PLCB2_HUMAN	1-phosphatidylinositol 4,5-bisphosphate phosphodiesterase beta-2	55475	1	1	1	616.885	1231.76	2	1231.75	0.0013	2	12	0	8.51	0.16	M	SLLNPVLLPPK	V	Acetyl (S)	0.40000000000.0			20160307_QE354.50611.50611.2
688	1	PLCB2_HUMAN	1-phosphatidylinositol 4,5-bisphosphate phosphodiesterase beta-2	55476	1	1	1	616.885	1231.76	2	1231.75	0.0013	2	12	0	14.21	0.075	M	SLLNPVLLPPK	V	Acetyl (S)	0.40000000000.0			20160307_QE351.50639.50639.2
688	1	PLCB2_HUMAN	1-phosphatidylinositol 4,5-bisphosphate phosphodiesterase beta-2	55477	1	1	1	616.885	1231.76	2	1231.75	0.0014	2	12	0	7.24	0.21	M	SLLNPVLLPPK	V	Acetyl (S)	0.40000000000.0			20160307_QE350.50535.50535.2
688	1	PLCB2_HUMAN	1-phosphatidylinositol 4,5-bisphosphate phosphodiesterase beta-2	55478	1	1	1	616.885	1231.76	2	1231.75	0.0014	2	12	0	1.95	0.65	M	SLLNPVLLPPK	V	Acetyl (S)	0.40000000000.0			20160307_QE350.50766.50766.2
688	1	PLCB2_HUMAN	1-phosphatidylinositol 4,5-bisphosphate phosphodiesterase beta-2	55480	1	1	1	616.885	1231.76	2	1231.75	0.0016	2	12	0	16.6	0.028	M	SLLNPVLLPPK	V	Acetyl (S)	0.40000000000.0			20160307_QE354.50363.50363.2
688	1	PLCB2_HUMAN	1-phosphatidylinositol 4,5-bisphosphate phosphodiesterase beta-2	55481	1	1	1	616.885	1231.76	2	1231.75	0.0019	2	12	0	11.37	0.086	M	SLLNPVLLPPK	V	Acetyl (S)	0.40000000000.0			20160307_QE352.50836.50836.2
688	1	PLCB2_HUMAN	1-phosphatidylinositol 4,5-bisphosphate phosphodiesterase beta-2	55483	1	1	1	616.885	1231.76	2	1231.75	0.0024	2	12	0	0.82	0.84	M	SLLNPVLLPPK	V	Acetyl (S)	0.40000000000.0			20160307_QE347.50958.50958.2
688	1	PLCB2_HUMAN	1-phosphatidylinositol 4,5-bisphosphate phosphodiesterase beta-2	71860	9	1	1	650.841	1299.67	2	1299.67	-0.0002	1133	1143	1	0.91	1.6	K	GLEAEVKESVR	A	Acetyl (K); Acetyl (S)	0.00000030400.0			20160307_QE356.28240.28240.2
688	1	PLCB2_HUMAN	1-phosphatidylinositol 4,5-bisphosphate phosphodiesterase beta-2	71863	9	1	1	650.841	1299.67	2	1299.67	0.0006	1133	1143	1	0.9	1.5	K	GLEAEVKESVR	A	Acetyl (K); Acetyl (S)	0.00000030400.0			20160307_QE354.28467.28467.2
688	1	PLCB2_HUMAN	1-phosphatidylinositol 4,5-bisphosphate phosphodiesterase beta-2	71865	9	1	1	650.841	1299.67	2	1299.67	0.0008	1133	1143	1	0.61	1.5	K	GLEAEVKESVR	A	Acetyl (K); Acetyl (S)	0.00000030400.0			20160307_QE355.28410.28410.2
688	1	PLCB2_HUMAN	1-phosphatidylinositol 4,5-bisphosphate phosphodiesterase beta-2	71871	9	1	1	650.842	1299.67	2	1299.67	0.0019	1133	1143	1	0.7	1.6	K	GLEAEVKESVR	A	Acetyl (K); Acetyl (S)	0.00000030400.0			20160307_QE346.29136.29136.2
688	1	PLCB2_HUMAN	1-phosphatidylinositol 4,5-bisphosphate phosphodiesterase beta-2	120637	1	1	1	751.471	1500.93	2	1500.93	0.0002	2	14	1	5.15	0.33	M	SLLNPVLLPPKVK	A	Acetyl (K); Acetyl (S)	0.4000000000003.0			20160307_QE355.53796.53796.2
688	1	PLCB2_HUMAN	1-phosphatidylinositol 4,5-bisphosphate phosphodiesterase beta-2	151300	9	0	1	807.917	1613.82	2	1613.81	0.0079	232	243	1	1.21	1.4	K	AKPYMTKEHLTK	F	3 Acetyl (K); Acetyl (T)	0.030000300053.0			20160307_QE356.11507.11507.2
688	1	PLCB2_HUMAN	1-phosphatidylinositol 4,5-bisphosphate phosphodiesterase beta-2	183963	1	1	1	868.404	1734.79	2	1734.8	-0.0057	1034	1046	3	0.32	0.93	K	ETSENDTKEMKKK	L	Acetyl (K); Acetyl (S); 2 Acetyl (T)	0.0540005300000.0			20160307_QE346.18321.18321.2
483	1	PLCB3_HUMAN	1-phosphatidylinositol 4,5-bisphosphate phosphodiesterase beta-3	302790	1	1	1	1163.13	2324.25	2	2324.25	0.0009	2	23	0	31.75	0.0011	M	AGAQPGVHALQLEPPTVVETLR	R	Acetyl (Protein N-term)	2.0000000000000000000000.0			20160307_QE356.40499.40499.2
483	1	PLCB3_HUMAN	1-phosphatidylinositol 4,5-bisphosphate phosphodiesterase beta-3	302791	1	1	1	1163.13	2324.25	2	2324.25	0.0032	2	23	0	66	6.5e-07	M	AGAQPGVHALQLEPPTVVETLR	R	Acetyl (Protein N-term)	2.0000000000000000000000.0			20160307_QE354.40673.40673.2
483	1	PLCB3_HUMAN	1-phosphatidylinositol 4,5-bisphosphate phosphodiesterase beta-3	302792	1	1	1	1163.14	2324.26	2	2324.25	0.0105	2	23	0	55.44	6.3e-06	M	AGAQPGVHALQLEPPTVVETLR	R	Acetyl (Protein N-term)	2.0000000000000000000000.0			20160307_QE355.40675.40675.2
1777	1	PLCB4_HUMAN	1-phosphatidylinositol 4,5-bisphosphate phosphodiesterase beta-4	5356	8	0	1	437.255	872.496	2	872.497	-0.0005	938	944	1	9.37	7.1	K	ELNSLKK	K	Acetyl (K)	0.0000030.0			20160307_QE352.25165.25165.2
1777	1	PLCB4_HUMAN	1-phosphatidylinositol 4,5-bisphosphate phosphodiesterase beta-4	8527	1	0	1	457.211	912.408	2	912.401	0.0071	341	347	0	3.68	0.94	K	SSVEMYR	Q	Acetyl (S)	0.0400000.0			20160307_QE356.11095.11095.2
1777	1	PLCB4_HUMAN	1-phosphatidylinositol 4,5-bisphosphate phosphodiesterase beta-4	22047	10	0	1	516.29	1030.57	2	1030.57	0.0007	1090	1098	1	0.58	2.7	K	AISQDKSIK	N	Acetyl (S)	0.004000000.0			20160307_QE346.19750.19750.2
1777	1	PLCB4_HUMAN	1-phosphatidylinositol 4,5-bisphosphate phosphodiesterase beta-4	22049	9	0	1	516.291	1030.57	2	1030.57	0.0009	1090	1098	1	0.27	1.5	K	AISQDKSIK	N	Acetyl (S)	0.004000000.0			20160307_QE347.19082.19082.2
1777	1	PLCB4_HUMAN	1-phosphatidylinositol 4,5-bisphosphate phosphodiesterase beta-4	24407	4	0	1	528.257	1054.5	2	1054.5	-0.0041	1067	1074	1	0.73	1	K	LSHDRESK	E	Acetyl (K); Acetyl (S)	0.04000003.0			20160307_QE355.32444.32444.2
1777	1	PLCB4_HUMAN	1-phosphatidylinositol 4,5-bisphosphate phosphodiesterase beta-4	24408	1	0	1	528.257	1054.5	2	1054.5	-0.0041	1067	1074	1	1.17	0.85	K	LSHDRESK	E	Acetyl (K); Acetyl (S)	0.04000003.0			20160307_QE351.32789.32789.2
1777	1	PLCB4_HUMAN	1-phosphatidylinositol 4,5-bisphosphate phosphodiesterase beta-4	24430	4	0	1	528.258	1054.5	2	1054.5	-0.0033	1067	1074	1	0.47	1	K	LSHDRESK	E	Acetyl (K); Acetyl (S)	0.04000003.0			20160307_QE354.32585.32585.2
1777	1	PLCB4_HUMAN	1-phosphatidylinositol 4,5-bisphosphate phosphodiesterase beta-4	24462	5	0	1	528.258	1054.5	2	1054.5	-0.0023	1067	1074	1	0.37	1.2	K	LSHDRESK	E	Acetyl (K); Acetyl (S)	0.04000003.0			20160307_QE356.32312.32312.2
1777	1	PLCB4_HUMAN	1-phosphatidylinositol 4,5-bisphosphate phosphodiesterase beta-4	24471	5	0	1	528.259	1054.5	2	1054.5	-0.0014	1067	1074	1	0.32	1.3	K	LSHDRESK	E	Acetyl (K); Acetyl (S)	0.04000003.0			20160307_QE347.32525.32525.2
1777	1	PLCB4_HUMAN	1-phosphatidylinositol 4,5-bisphosphate phosphodiesterase beta-4	31811	2	0	1	551.811	1101.61	2	1101.61	-0.0027	978	985	2	0.13	1.6	K	ILEKAMKK	K	Oxidation (M); 3 Acetyl (K)	0.00030133.0			20160307_QE350.39590.39590.2
1777	1	PLCB4_HUMAN	1-phosphatidylinositol 4,5-bisphosphate phosphodiesterase beta-4	36929	1	0	1	568.303	1134.59	2	1134.59	-0.0002	964	972	1	0.07	0.98	K	IVAQYDKEK	S	Acetyl (K)	0.000000003.0			20160307_QE355.26985.26985.2
1777	1	PLCB4_HUMAN	1-phosphatidylinositol 4,5-bisphosphate phosphodiesterase beta-4	36931	2	0	1	568.303	1134.59	2	1134.59	0	964	972	1	0.05	1	K	IVAQYDKEK	S	Acetyl (K)	0.000000003.0			20160307_QE356.26844.26844.2
1777	1	PLCB4_HUMAN	1-phosphatidylinositol 4,5-bisphosphate phosphodiesterase beta-4	36932	2	0	1	568.304	1134.59	2	1134.59	0.0007	964	972	1	0.54	1	K	IVAQYDKEK	S	Acetyl (K)	0.000000003.0			20160307_QE346.28071.28071.2
1777	1	PLCB4_HUMAN	1-phosphatidylinositol 4,5-bisphosphate phosphodiesterase beta-4	37344	1	1	1	569.782	1137.55	2	1137.55	0	154	163	0	0.06	0.98	K	LAFMTNTNGK	I	Acetyl (K)	0.0000000003.0			20160307_QE354.10475.10475.2
1777	1	PLCB4_HUMAN	1-phosphatidylinositol 4,5-bisphosphate phosphodiesterase beta-4	37346	3	1	1	569.782	1137.55	2	1137.55	0.0003	154	163	0	0.15	1	K	LAFMTNTNGK	I	Acetyl (K)	0.0000000003.0			20160307_QE351.10392.10392.2
1777	1	PLCB4_HUMAN	1-phosphatidylinositol 4,5-bisphosphate phosphodiesterase beta-4	37347	1	1	1	569.782	1137.55	2	1137.55	0.0004	154	163	0	0.21	0.95	K	LAFMTNTNGK	I	Acetyl (K)	0.0000000003.0			20160307_QE356.10298.10298.2
1777	1	PLCB4_HUMAN	1-phosphatidylinositol 4,5-bisphosphate phosphodiesterase beta-4	37348	1	1	1	569.782	1137.55	2	1137.55	0.0005	154	163	0	0.28	0.94	K	LAFMTNTNGK	I	Acetyl (K)	0.0000000003.0			20160307_QE350.10591.10591.2
1777	1	PLCB4_HUMAN	1-phosphatidylinositol 4,5-bisphosphate phosphodiesterase beta-4	40110	1	1	1	577.781	1153.55	2	1153.54	0.0037	154	163	0	2.02	0.65	K	LAFMTNTNGK	I	Oxidation (M); Acetyl (T)	0.0001005000.0			20160307_QE355.56144.56144.2
1777	1	PLCB4_HUMAN	1-phosphatidylinositol 4,5-bisphosphate phosphodiesterase beta-4	40111	1	1	1	577.781	1153.55	2	1153.54	0.0041	154	163	0	0.33	0.93	K	LAFMTNTNGK	I	Oxidation (M); Acetyl (T)	0.0001005000.0			20160307_QE354.56052.56052.2
1777	1	PLCB4_HUMAN	1-phosphatidylinositol 4,5-bisphosphate phosphodiesterase beta-4	43860	5	0	1	589.303	1176.59	2	1176.6	-0.0116	964	972	1	0.29	1.3	K	IVAQYDKEK	S	2 Acetyl (K)	0.000000303.0			20160307_QE355.12585.12585.2
1777	1	PLCB4_HUMAN	1-phosphatidylinositol 4,5-bisphosphate phosphodiesterase beta-4	198690	3	1	1	897.026	1792.04	2	1792.05	-0.0092	909	923	2	0.27	1	K	KGIELIPQVRIEDLK	Q	Acetyl (K)	0.300000000000000.0			20160307_QE351.50080.50080.2
1777	1	PLCB4_HUMAN	1-phosphatidylinositol 4,5-bisphosphate phosphodiesterase beta-4	246780	2	0	1	994.987	1987.96	2	1987.98	-0.0167	1083	1098	2	2.62	2.4	K	ISMENSKAISQDKSIK	N	2 Acetyl (K); 3 Acetyl (S)	0.0000043004003400.0			20160307_QE346.35849.35849.2
1777	1	PLCB4_HUMAN	1-phosphatidylinositol 4,5-bisphosphate phosphodiesterase beta-4	296101	4	0	1	1136.54	2271.06	2	2271.06	-0.006	1072	1089	3	1.75	1.1	R	ESKEMRAHQAKISMENSK	A	2 Acetyl (K); 2 Acetyl (S)	0.003000000000400043.0			20160307_QE346.55847.55847.2
1314	1	PLCH1_HUMAN	1-phosphatidylinositol 4,5-bisphosphate phosphodiesterase eta-1	23855	1	0	1	524.795	1047.58	2	1047.59	-0.0092	64	71	0	0.88	0.83	K	ILIDSIYK	V	Acetyl (K); Acetyl (Y)	0.00000063.0			20160307_QE347.50440.50440.2
1314	1	PLCH1_HUMAN	1-phosphatidylinositol 4,5-bisphosphate phosphodiesterase eta-1	24988	2	0	1	529.798	1057.58	2	1057.59	-0.006	1588	1596	2	0.87	1.2	R	NIASRAKEK	Q	Acetyl (K)	0.000000300.0			20160307_QE356.33043.33043.2
1314	1	PLCH1_HUMAN	1-phosphatidylinositol 4,5-bisphosphate phosphodiesterase eta-1	232924	1	0	1	965.004	1927.99	2	1927.98	0.0181	521	537	1	0.15	0.97	K	ATHEGLNAHLKQSPDVK	E	Acetyl (K); Acetyl (S)	0.00000000003040000.0			20160307_QE351.8219.8219.2
823	1	PLCG2_HUMAN	1-phosphatidylinositol 4,5-bisphosphate phosphodiesterase gamma-2	113247	1	1	1	737.89	1473.77	2	1473.77	-0.0054	851	862	0	3.56	0.46	R	GILDLNTYNVVK	A	Acetyl (K); Acetyl (T); Acetyl (Y)	0.000000560003.0			20160307_QE351.11149.11149.2
823	1	PLCG2_HUMAN	1-phosphatidylinositol 4,5-bisphosphate phosphodiesterase gamma-2	113249	1	0	1	737.891	1473.77	2	1473.77	-0.0041	851	862	0	9.89	0.16	R	GILDLNTYNVVK	A	Acetyl (K); Acetyl (T); Acetyl (Y)	0.000000560003.0			20160307_QE347.10994.10994.2
823	1	PLCG2_HUMAN	1-phosphatidylinositol 4,5-bisphosphate phosphodiesterase gamma-2	113250	1	0	1	737.892	1473.77	2	1473.77	-0.0029	851	862	0	0.5	0.9	R	GILDLNTYNVVK	A	Acetyl (K); Acetyl (T); Acetyl (Y)	0.000000560003.0			20160307_QE348.11023.11023.2
823	1	PLCG2_HUMAN	1-phosphatidylinositol 4,5-bisphosphate phosphodiesterase gamma-2	113251	1	1	1	737.892	1473.77	2	1473.77	-0.0027	851	862	0	4.89	0.41	R	GILDLNTYNVVK	A	Acetyl (K); Acetyl (T); Acetyl (Y)	0.000000560003.0			20160307_QE355.11119.11119.2
823	1	PLCG2_HUMAN	1-phosphatidylinositol 4,5-bisphosphate phosphodiesterase gamma-2	113253	1	0	1	737.892	1473.77	2	1473.77	-0.0023	851	862	0	0.98	0.88	R	GILDLNTYNVVK	A	Acetyl (K); Acetyl (T); Acetyl (Y)	0.000000560003.0			20160307_QE356.11078.11078.2
823	1	PLCG2_HUMAN	1-phosphatidylinositol 4,5-bisphosphate phosphodiesterase gamma-2	113257	2	0	1	737.893	1473.77	2	1473.77	0	851	862	0	0.2	1.1	R	GILDLNTYNVVK	A	Acetyl (K); Acetyl (T); Acetyl (Y)	0.000000560003.0			20160307_QE354.11260.11260.2
823	1	PLCG2_HUMAN	1-phosphatidylinositol 4,5-bisphosphate phosphodiesterase gamma-2	230195	7	1	1	639.636	1915.89	3	1915.87	0.0135	743	757	1	0.14	1	R	YNMERDINSLYDVSR	M	Acetyl (S)	0.000000004000000.0			20160307_QE348.49534.49534.3
1440	1	PLCZ1_HUMAN	1-phosphatidylinositol 4,5-bisphosphate phosphodiesterase zeta-1	22991	1	0	1	521.319	1040.62	2	1040.62	-0.0003	27	34	1	34.95	0.0055	R	LLEKLDIR	C	Acetyl (K)	0.00030000.0			20160307_QE350.36545.36545.2
1440	1	PLCZ1_HUMAN	1-phosphatidylinositol 4,5-bisphosphate phosphodiesterase zeta-1	22992	3	0	1	521.319	1040.62	2	1040.62	0.0005	27	34	1	9.06	1.3	R	LLEKLDIR	C	Acetyl (K)	0.00030000.0			20160307_QE347.36317.36317.2
1440	1	PLCZ1_HUMAN	1-phosphatidylinositol 4,5-bisphosphate phosphodiesterase zeta-1	22993	1	0	1	521.32	1040.63	2	1040.62	0.0021	27	34	1	30.7	0.014	R	LLEKLDIR	C	Acetyl (K)	0.00030000.0			20160307_QE346.36785.36785.2
306	1	DECR_HUMAN	2,4-dienoyl-CoA reductase, mitochondrial	5047	7	1	1	435.774	869.532	2	869.533	-0.001	182	188	1	2.51	13	K	QLIKAQK	G	Acetyl (K)	0.0003000.0			20160307_QE350.13396.13396.2
306	1	DECR_HUMAN	2,4-dienoyl-CoA reductase, mitochondrial	112971	1	1	1	737.37	1472.72	2	1472.71	0.0099	320	330	0	0.35	0.92	K	EQWDTIEELIR	K	Acetyl (T)	0.00005000000.0			20160307_QE350.45408.45408.2
306	1	DECR_HUMAN	2,4-dienoyl-CoA reductase, mitochondrial	171490	3	0	1	563.605	1687.79	3	1687.8	-0.0043	120	133	0	0.28	2.5	R	DPDMVQNTVSELIK	V	Oxidation (M); Acetyl (S); Acetyl (T)	0.00010005040000.0			20160307_QE355.4851.4851.3
862	1	CN37_HUMAN	2~,3~-cyclic-nucleotide 3~-phosphodiesterase	77364	1	1	1	661.853	1321.69	2	1321.7	-0.007	401	411	1	6.27	0.26	K	GKPVPTQGSRK	G	2 Acetyl (K); Acetyl (S); Acetyl (T)	0.03000500403.0			20160307_QE351.53546.53546.2
862	1	CN37_HUMAN	2~,3~-cyclic-nucleotide 3~-phosphodiesterase	77369	1	1	1	661.854	1321.69	2	1321.7	-0.0056	401	411	1	9.86	0.12	K	GKPVPTQGSRK	G	2 Acetyl (K); Acetyl (S); Acetyl (T)	0.03000500403.0			20160307_QE350.53491.53491.2
1500	1	DNPH1_HUMAN	2~-deoxynucleoside 5~-phosphate N-hydrolase 1	3367	2	0	1	424.243	846.472	2	846.471	0.0012	108	114	1	4.75	1.7	R	AVAFNKR	I	Acetyl (K)	0.0000030.0			20160307_QE351.12602.12602.2
1500	1	DNPH1_HUMAN	2~-deoxynucleoside 5~-phosphate N-hydrolase 1	3368	2	0	1	424.243	846.472	2	846.471	0.0013	108	114	1	6.11	1.8	R	AVAFNKR	I	Acetyl (K)	0.0000030.0			20160307_QE354.12638.12638.2
1500	1	DNPH1_HUMAN	2~-deoxynucleoside 5~-phosphate N-hydrolase 1	3369	2	0	1	424.244	846.473	2	846.471	0.0022	108	114	1	6.26	1.7	R	AVAFNKR	I	Acetyl (K)	0.0000030.0			20160307_QE350.12771.12771.2
1500	1	DNPH1_HUMAN	2~-deoxynucleoside 5~-phosphate N-hydrolase 1	3370	2	0	1	424.244	846.474	2	846.471	0.0024	108	114	1	5.24	1.5	R	AVAFNKR	I	Acetyl (K)	0.0000030.0			20160307_QE346.13058.13058.2
1500	1	DNPH1_HUMAN	2~-deoxynucleoside 5~-phosphate N-hydrolase 1	3371	2	0	1	424.244	846.474	2	846.471	0.0026	108	114	1	5.72	1.5	R	AVAFNKR	I	Acetyl (K)	0.0000030.0			20160307_QE352.12567.12567.2
1500	1	DNPH1_HUMAN	2~-deoxynucleoside 5~-phosphate N-hydrolase 1	3373	2	0	1	424.245	846.475	2	846.471	0.0037	108	114	1	4.82	1.4	R	AVAFNKR	I	Acetyl (K)	0.0000030.0			20160307_QE348.12412.12412.2
750	1	PRS10_HUMAN	26S protease regulatory subunit 10B	15666	3	0	1	490.3	978.586	2	978.586	-0.0001	14	20	2	6.58	1.5	R	KKLLEHK	E	2 Acetyl (K)	0.3300000.0			20160307_QE355.17842.17842.2
750	1	PRS10_HUMAN	26S protease regulatory subunit 10B	52319	3	1	1	610.342	1218.67	2	1218.67	-0.0028	207	216	1	3.16	1.2	K	YIGESARLIR	E	Acetyl (S)	0.0000400000.0			20160307_QE352.25559.25559.2
1200	1	PRS4_HUMAN	26S protease regulatory subunit 4	77009	10	1	1	660.843	1319.67	2	1319.68	-0.0118	238	249	0	0.61	1.2	K	AVANQTSATFLR	V	Acetyl (T)	0.000000005000.0			20160307_QE354.47098.47098.2
1124	1	PRS6B_HUMAN	26S protease regulatory subunit 6B	101219	2	1	1	713.389	1424.76	2	1424.76	0.008	398	408	2	3.62	1.1	K	DFEKAYKTVIK	K	Acetyl (K); Acetyl (Y)	0.00000630000.0			20160307_QE354.21801.21801.2
1124	1	PRS6B_HUMAN	26S protease regulatory subunit 6B	101222	2	1	1	713.389	1424.76	2	1424.76	0.0086	398	408	2	0.9	1	K	DFEKAYKTVIK	K	Acetyl (K); Acetyl (T)	0.00000035000.0			20160307_QE351.21924.21924.2
1124	1	PRS6B_HUMAN	26S protease regulatory subunit 6B	101223	1	1	1	713.389	1424.76	2	1424.76	0.0088	398	408	2	3.43	0.71	K	DFEKAYKTVIK	K	Acetyl (K); Acetyl (Y)	0.00000630000.0			20160307_QE355.21768.21768.2
1124	1	PRS6B_HUMAN	26S protease regulatory subunit 6B	101224	2	0	1	713.389	1424.76	2	1424.76	0.0088	398	408	2	2.85	1	K	DFEKAYKTVIK	K	Acetyl (K); Acetyl (Y)	0.00000630000.0			20160307_QE346.22345.22345.2
779	1	PRS7_HUMAN	26S protease regulatory subunit 7	24860	1	1	1	529.317	1056.62	2	1056.62	0.0019	58	66	1	0.25	0.98	K	KINELTGIK	E	Acetyl (K)	0.000000003.0			20160307_QE347.25241.25241.2
779	1	PRS7_HUMAN	26S protease regulatory subunit 7	106035	1	0	1	723.386	1444.76	2	1444.76	0.0018	340	351	1	4.76	0.63	R	KIEFSLPDLEGR	T	Acetyl (K)	0.300000000000.0			20160307_QE347.38684.38684.2
779	1	PRS7_HUMAN	26S protease regulatory subunit 7	106037	1	0	1	723.386	1444.76	2	1444.76	0.0023	340	351	1	4.71	0.61	R	KIEFSLPDLEGR	T	Acetyl (K)	0.300000000000.0			20160307_QE346.39078.39078.2
955	1	PSMD1_HUMAN	26S proteasome non-ATPase regulatory subunit 1	18552	7	1	1	501.777	1001.54	2	1001.54	0.0004	862	868	3	5.53	1.2	K	KEEKEKK	K	2 Acetyl (K)	0.3000003.0			20160307_QE347.12655.12655.2
955	1	PSMD1_HUMAN	26S proteasome non-ATPase regulatory subunit 1	18554	1	1	1	501.777	1001.54	2	1001.54	0.0006	862	868	3	12.34	0.22	K	KEEKEKK	K	2 Acetyl (K)	0.3000003.0			20160307_QE348.12656.12656.2
955	1	PSMD1_HUMAN	26S proteasome non-ATPase regulatory subunit 1	18557	7	1	1	501.778	1001.54	2	1001.54	0.0016	862	868	3	6.41	1.2	K	KEEKEKK	K	2 Acetyl (K)	0.3000003.0			20160307_QE351.12836.12836.2
955	1	PSMD1_HUMAN	26S proteasome non-ATPase regulatory subunit 1	18559	2	1	1	501.778	1001.54	2	1001.54	0.0018	862	868	3	8.12	0.75	K	KEEKEKK	K	2 Acetyl (K)	0.3000003.0			20160307_QE346.13244.13244.2
955	1	PSMD1_HUMAN	26S proteasome non-ATPase regulatory subunit 1	18561	7	1	1	501.778	1001.54	2	1001.54	0.0018	862	868	3	12.15	0.12	K	KEEKEKK	K	2 Acetyl (K)	0.3000003.0			20160307_QE352.12789.12789.2
953	1	PSD11_HUMAN	26S proteasome non-ATPase regulatory subunit 11	13337	6	1	1	480.262	958.51	2	958.508	0.0012	356	363	1	6.11	3.7	K	LSKADVER	K	Acetyl (K)	0.00300000.0			20160307_QE356.14244.14244.2
1100	1	PSD12_HUMAN	26S proteasome non-ATPase regulatory subunit 12	1569	7	0	1	411.242	820.47	2	820.469	0.0001	302	307	1	7.48	2.1	K	YKDLLK	L	Acetyl (K)	0.030000.0			20160307_QE354.14478.14478.2
1100	1	PSD12_HUMAN	26S proteasome non-ATPase regulatory subunit 12	1574	7	0	1	411.242	820.47	2	820.469	0.0006	302	307	1	3.42	4.2	K	YKDLLK	L	Acetyl (K)	0.030000.0			20160307_QE347.14220.14220.2
1100	1	PSD12_HUMAN	26S proteasome non-ATPase regulatory subunit 12	1578	6	0	1	411.243	820.472	2	820.469	0.0022	302	307	1	3.62	4.6	K	YKDLLK	L	Acetyl (K)	0.030000.0			20160307_QE346.14890.14890.2
1100	1	PSD12_HUMAN	26S proteasome non-ATPase regulatory subunit 12	13790	1	1	1	482.259	962.504	2	962.507	-0.0031	136	142	0	10.7	0.099	K	IYVEIER	A	Acetyl (Y)	0.0600000.0			20160307_QE351.24561.24561.2
1100	1	PSD12_HUMAN	26S proteasome non-ATPase regulatory subunit 12	162543	1	1	1	552.923	1655.75	3	1655.75	-0.0043	317	329	0	0.86	0.83	R	WSTLVEDYGMELR	K	Oxidation (M); Acetyl (T)	0.0050000001000.0			20160307_QE355.26225.26225.3
1072	1	PSD13_HUMAN	26S proteasome non-ATPase regulatory subunit 13	17349	5	0	1	497.26	992.505	2	992.5	0.0053	179	186	0	0.44	9.4	R	FLGCVDIK	D	Acetyl (K)	0.00000003.0			20160307_QE351.28552.28552.2
787	1	PSMD2_HUMAN	26S proteasome non-ATPase regulatory subunit 2	25003	2	1	1	529.808	1057.6	2	1057.6	-0.0008	704	712	0	0.27	1	R	LNILDTLSK	F	Acetyl (K)	0.000000003.0			20160307_QE352.30217.30217.2
787	1	PSMD2_HUMAN	26S proteasome non-ATPase regulatory subunit 2	25006	2	1	1	529.808	1057.6	2	1057.6	-0.0004	704	712	0	3.72	1.2	R	LNILDTLSK	F	Acetyl (K)	0.000000003.0			20160307_QE348.50483.50483.2
787	1	PSMD2_HUMAN	26S proteasome non-ATPase regulatory subunit 2	25008	1	1	1	529.808	1057.6	2	1057.6	0	704	712	0	0.24	0.97	R	LNILDTLSK	F	Acetyl (K)	0.000000003.0			20160307_QE355.49655.49655.2
787	1	PSMD2_HUMAN	26S proteasome non-ATPase regulatory subunit 2	25013	1	1	1	529.808	1057.6	2	1057.6	0.0001	704	712	0	0.95	0.81	R	LNILDTLSK	F	Acetyl (K)	0.000000003.0			20160307_QE352.50665.50665.2
787	1	PSMD2_HUMAN	26S proteasome non-ATPase regulatory subunit 2	25032	1	1	1	529.808	1057.6	2	1057.6	0.0006	704	712	0	2.74	0.6	R	LNILDTLSK	F	Acetyl (K)	0.000000003.0			20160307_QE354.50139.50139.2
787	1	PSMD2_HUMAN	26S proteasome non-ATPase regulatory subunit 2	25051	1	1	1	529.809	1057.6	2	1057.6	0.0016	704	712	0	2.84	0.54	R	LNILDTLSK	F	Acetyl (K)	0.000000003.0			20160307_QE356.50229.50229.2
787	1	PSMD2_HUMAN	26S proteasome non-ATPase regulatory subunit 2	30917	2	1	1	550.817	1099.62	2	1099.61	0.0064	704	712	0	4.31	1.1	R	LNILDTLSK	F	Acetyl (S); Acetyl (T)	0.000005040.0			20160307_QE355.52493.52493.2
787	1	PSMD2_HUMAN	26S proteasome non-ATPase regulatory subunit 2	30918	2	1	1	550.817	1099.62	2	1099.61	0.0067	704	712	0	2.67	1	R	LNILDTLSK	F	Acetyl (K); Acetyl (S)	0.000000043.0			20160307_QE348.49287.49287.2
787	1	PSMD2_HUMAN	26S proteasome non-ATPase regulatory subunit 2	30930	1	1	1	550.818	1099.62	2	1099.61	0.0095	704	712	0	1.16	1	R	LNILDTLSK	F	Acetyl (K); Acetyl (S)	0.000000043.0			20160307_QE356.39609.39609.2
787	1	PSMD2_HUMAN	26S proteasome non-ATPase regulatory subunit 2	30936	2	1	1	550.818	1099.62	2	1099.61	0.01	704	712	0	2.15	1	R	LNILDTLSK	F	Acetyl (K); Acetyl (S)	0.000000043.0			20160307_QE352.49113.49113.2
787	1	PSMD2_HUMAN	26S proteasome non-ATPase regulatory subunit 2	30940	1	1	1	550.818	1099.62	2	1099.61	0.01	704	712	0	0.91	0.98	R	LNILDTLSK	F	Acetyl (K); Acetyl (S)	0.000000043.0			20160307_QE351.44366.44366.2
787	1	PSMD2_HUMAN	26S proteasome non-ATPase regulatory subunit 2	30944	1	1	1	550.819	1099.62	2	1099.61	0.0103	704	712	0	3.06	0.97	R	LNILDTLSK	F	Acetyl (K); Acetyl (S)	0.000000043.0			20160307_QE351.49569.49569.2
787	1	PSMD2_HUMAN	26S proteasome non-ATPase regulatory subunit 2	30949	6	0	1	550.819	1099.62	2	1099.61	0.0104	704	712	0	1.66	1.3	R	LNILDTLSK	F	Acetyl (K); Acetyl (S)	0.000000043.0			20160307_QE356.41494.41494.2
787	1	PSMD2_HUMAN	26S proteasome non-ATPase regulatory subunit 2	30952	4	1	1	550.819	1099.62	2	1099.61	0.0106	704	712	0	3.59	1.1	R	LNILDTLSK	F	Acetyl (K); Acetyl (S)	0.000000043.0			20160307_QE352.48275.48275.2
787	1	PSMD2_HUMAN	26S proteasome non-ATPase regulatory subunit 2	30960	4	1	1	550.819	1099.62	2	1099.61	0.0107	704	712	0	3.67	1.1	R	LNILDTLSK	F	Acetyl (K); Acetyl (S)	0.000000043.0			20160307_QE354.51042.51042.2
787	1	PSMD2_HUMAN	26S proteasome non-ATPase regulatory subunit 2	267309	1	1	1	1043.06	2084.1	2	2084.1	0.0046	829	845	0	2.41	0.59	R	MLVTFDEELRPLPVSVR	V	Acetyl (S); Acetyl (T)	0.00050000000000400.0			20160307_QE352.43750.43750.2
1475	1	PSMD4_HUMAN	26S proteasome non-ATPase regulatory subunit 4	943	7	0	1	406.771	811.527	2	811.528	-0.0011	127	132	2	9.79	0.71	K	LAKRLK	K	2 Acetyl (K)	0.003003.0			20160307_QE354.23326.23326.2
1475	1	PSMD4_HUMAN	26S proteasome non-ATPase regulatory subunit 4	944	5	0	1	406.771	811.527	2	811.528	-0.0005	127	132	2	10.95	0.55	K	LAKRLK	K	2 Acetyl (K)	0.003003.0			20160307_QE352.23455.23455.2
1475	1	PSMD4_HUMAN	26S proteasome non-ATPase regulatory subunit 4	945	7	0	1	406.771	811.528	2	811.528	-0.0003	127	132	2	9.98	0.68	K	LAKRLK	K	2 Acetyl (K)	0.003003.0			20160307_QE355.23291.23291.2
1475	1	PSMD4_HUMAN	26S proteasome non-ATPase regulatory subunit 4	946	7	0	1	406.771	811.528	2	811.528	-0.0003	127	132	2	9.6	0.75	K	LAKRLK	K	2 Acetyl (K)	0.003003.0			20160307_QE351.23561.23561.2
1475	1	PSMD4_HUMAN	26S proteasome non-ATPase regulatory subunit 4	947	7	0	1	406.771	811.528	2	811.528	0.0001	127	132	2	9.44	0.77	K	LAKRLK	K	2 Acetyl (K)	0.003003.0			20160307_QE347.23369.23369.2
1475	1	PSMD4_HUMAN	26S proteasome non-ATPase regulatory subunit 4	948	7	0	1	406.771	811.528	2	811.528	0.0003	127	132	2	9.68	0.73	K	LAKRLK	K	2 Acetyl (K)	0.003003.0			20160307_QE350.23632.23632.2
1475	1	PSMD4_HUMAN	26S proteasome non-ATPase regulatory subunit 4	949	7	0	1	406.772	811.528	2	811.528	0.0005	127	132	2	9.99	0.68	K	LAKRLK	K	2 Acetyl (K)	0.003003.0			20160307_QE356.23177.23177.2
1475	1	PSMD4_HUMAN	26S proteasome non-ATPase regulatory subunit 4	950	5	0	1	406.772	811.529	2	811.528	0.0006	127	132	2	11.22	0.51	K	LAKRLK	K	2 Acetyl (K)	0.003003.0			20160307_QE348.23392.23392.2
1475	1	PSMD4_HUMAN	26S proteasome non-ATPase regulatory subunit 4	951	7	0	1	406.772	811.529	2	811.528	0.0016	127	132	2	9.81	0.71	K	LAKRLK	K	2 Acetyl (K)	0.003003.0			20160307_QE346.24054.24054.2
855	1	PSMD6_HUMAN	26S proteasome non-ATPase regulatory subunit 6	405283	1	1	1	709.994	5671.9	8	5671.9	-0.0033	238	283	4	0.65	0.87	R	EKVIKGAEILEVLHSLPAVRQYLFSLYECRYSVFFQSLAVVEQEMK	K	Oxidation (M); 3 Acetyl (S); 2 Acetyl (Y)	0.0000000000000000000000004060006400004000000010.0			20160307_QE352.45543.45543.8
855	1	PSMD6_HUMAN	26S proteasome non-ATPase regulatory subunit 6	405366	1	1	1	811.279	5671.9	7	5671.9	0.0053	238	283	4	1.33	0.75	R	EKVIKGAEILEVLHSLPAVRQYLFSLYECRYSVFFQSLAVVEQEMK	K	Oxidation (M); 3 Acetyl (S); 2 Acetyl (Y)	0.0000000000000000000000004060006400004000000010.0			20160307_QE351.45789.45789.7
1306	1	PSMD7_HUMAN	26S proteasome non-ATPase regulatory subunit 7	18554	1	0	1	501.777	1001.54	2	1001.54	0.0006	317	323	3	12.34	0.22	K	KEEKKEK	K	2 Acetyl (K)	0.3000003.0			20160307_QE348.12656.12656.2
1306	1	PSMD7_HUMAN	26S proteasome non-ATPase regulatory subunit 7	18559	2	0	1	501.778	1001.54	2	1001.54	0.0018	317	323	3	8.12	0.75	K	KEEKKEK	K	2 Acetyl (K)	0.3000003.0			20160307_QE346.13244.13244.2
1306	1	PSMD7_HUMAN	26S proteasome non-ATPase regulatory subunit 7	72944	7	0	1	652.837	1303.66	2	1303.66	-0.0023	301	310	4	0.45	17	R	KEDKEKDKDK	E	Acetyl (K)	0.0000000300.0			20160307_QE348.12111.12111.2
1306	1	PSMD7_HUMAN	26S proteasome non-ATPase regulatory subunit 7	72955	9	0	1	652.837	1303.66	2	1303.66	-0.0015	301	310	4	0.5	8.1	R	KEDKEKDKDK	E	Acetyl (K)	0.0000000300.0			20160307_QE355.12266.12266.2
1306	1	PSMD7_HUMAN	26S proteasome non-ATPase regulatory subunit 7	72961	7	0	1	652.838	1303.66	2	1303.66	-0.0007	301	310	4	0.03	7.8	R	KEDKEKDKDK	E	Acetyl (K)	0.0000000300.0			20160307_QE354.12369.12369.2
1155	1	PSMD8_HUMAN	26S proteasome non-ATPase regulatory subunit 8	5338	5	1	1	437.244	872.473	2	872.472	0.0019	54	62	0	7.02	1.9	K	SGGLLAASR	K	Acetyl (S)	0.400000000.0			20160307_QE350.12626.12626.2
1155	1	PSMD8_HUMAN	26S proteasome non-ATPase regulatory subunit 8	8771	5	1	1	458.248	914.482	2	914.482	-0.0001	54	62	0	7.79	2	K	SGGLLAASR	K	2 Acetyl (S)	0.400000040.0			20160307_QE346.16970.16970.2
1155	1	PSMD8_HUMAN	26S proteasome non-ATPase regulatory subunit 8	8778	5	1	1	458.248	914.482	2	914.482	0	54	62	0	7.48	1.9	K	SGGLLAASR	K	2 Acetyl (S)	0.400000040.0			20160307_QE348.16265.16265.2
660	1	HAP28_HUMAN	28 kDa heat- and acid-stable phosphoprotein	78684	4	0	1	665.332	1328.65	2	1328.66	-0.0083	163	173	2	6.06	6.9	K	AKDDATLSGKR	M	2 Acetyl (K); Acetyl (S); Acetyl (T)	0.03000504030.0			20160307_QE355.34984.34984.2
660	1	HAP28_HUMAN	28 kDa heat- and acid-stable phosphoprotein	78685	4	0	1	665.332	1328.65	2	1328.66	-0.0073	163	173	2	5.03	21	K	AKDDATLSGKR	M	2 Acetyl (K); Acetyl (S); Acetyl (T)	0.03000504030.0			20160307_QE352.35166.35166.2
660	1	HAP28_HUMAN	28 kDa heat- and acid-stable phosphoprotein	78686	4	0	1	665.333	1328.65	2	1328.66	-0.0066	163	173	2	5.19	20	K	AKDDATLSGKR	M	2 Acetyl (K); Acetyl (S); Acetyl (T)	0.03000504030.0			20160307_QE350.35312.35312.2
660	1	HAP28_HUMAN	28 kDa heat- and acid-stable phosphoprotein	78689	4	0	1	665.333	1328.65	2	1328.66	-0.0054	163	173	2	5.03	23	K	AKDDATLSGKR	M	2 Acetyl (K); Acetyl (S); Acetyl (T)	0.03000504030.0			20160307_QE351.35249.35249.2
660	1	HAP28_HUMAN	28 kDa heat- and acid-stable phosphoprotein	78696	4	0	1	665.335	1328.66	2	1328.66	-0.0019	163	173	2	4.9	26	K	AKDDATLSGKR	M	2 Acetyl (K); Acetyl (S); Acetyl (T)	0.03000504030.0			20160307_QE347.35060.35060.2
660	1	HAP28_HUMAN	28 kDa heat- and acid-stable phosphoprotein	98426	2	0	1	708.378	1414.74	2	1414.74	-0.0005	162	173	3	7.09	1.5	R	KAKDDATLSGKR	M	3 Acetyl (K)	0.303000000030.0			20160307_QE346.23506.23506.2
660	1	HAP28_HUMAN	28 kDa heat- and acid-stable phosphoprotein	98438	2	0	1	708.378	1414.74	2	1414.74	0.0004	162	173	3	4.1	1.8	R	KAKDDATLSGKR	M	3 Acetyl (K)	0.303000000030.0			20160307_QE352.22990.22990.2
473	1	ODO1_HUMAN	2-oxoglutarate dehydrogenase, mitochondrial	6061	4	0	1	441.774	881.534	2	881.533	0.0007	533	539	0	3.64	2.2	K	QKPVLQK	Y	Acetyl (K)	0.0300000.0			20160307_QE350.12918.12918.2
473	1	ODO1_HUMAN	2-oxoglutarate dehydrogenase, mitochondrial	6062	4	0	1	441.774	881.534	2	881.533	0.0009	533	539	0	4.51	1.9	K	QKPVLQK	Y	Acetyl (K)	0.0300000.0			20160307_QE347.12570.12570.2
473	1	ODO1_HUMAN	2-oxoglutarate dehydrogenase, mitochondrial	6063	4	0	1	441.774	881.534	2	881.533	0.0009	533	539	0	3.56	2.1	K	QKPVLQK	Y	Acetyl (K)	0.0300000.0			20160307_QE346.13183.13183.2
473	1	ODO1_HUMAN	2-oxoglutarate dehydrogenase, mitochondrial	6064	4	0	1	441.774	881.534	2	881.533	0.001	533	539	0	2.58	2.1	K	QKPVLQK	Y	Acetyl (K)	0.0300000.0			20160307_QE348.12568.12568.2
473	1	ODO1_HUMAN	2-oxoglutarate dehydrogenase, mitochondrial	6065	4	0	1	441.774	881.534	2	881.533	0.0011	533	539	0	1.56	2.2	K	QKPVLQK	Y	Acetyl (K)	0.0300000.0			20160307_QE356.12609.12609.2
473	1	ODO1_HUMAN	2-oxoglutarate dehydrogenase, mitochondrial	6066	4	0	1	441.775	881.535	2	881.533	0.0012	533	539	0	3.45	2.1	K	QKPVLQK	Y	Acetyl (K)	0.0300000.0			20160307_QE352.12732.12732.2
473	1	ODO1_HUMAN	2-oxoglutarate dehydrogenase, mitochondrial	6068	4	0	1	441.775	881.535	2	881.533	0.0014	533	539	0	2.58	2.2	K	QKPVLQK	Y	Acetyl (K)	0.0300000.0			20160307_QE354.12779.12779.2
473	1	ODO1_HUMAN	2-oxoglutarate dehydrogenase, mitochondrial	59854	1	1	1	626.807	1251.6	2	1251.59	0.0085	565	574	1	5.74	0.29	K	ICEEAFARSK	D	Acetyl (K)	0.0000000003.0			20160307_QE352.53323.53323.2
473	1	ODO1_HUMAN	2-oxoglutarate dehydrogenase, mitochondrial	59855	1	1	1	626.807	1251.6	2	1251.59	0.0086	565	574	1	2.23	0.77	K	ICEEAFARSK	D	Acetyl (K)	0.0000000003.0			20160307_QE351.53312.53312.2
473	1	ODO1_HUMAN	2-oxoglutarate dehydrogenase, mitochondrial	59857	3	1	1	626.808	1251.6	2	1251.59	0.0089	565	574	1	1.55	1	K	ICEEAFARSK	D	Acetyl (K)	0.0000000003.0			20160307_QE350.53241.53241.2
473	1	ODO1_HUMAN	2-oxoglutarate dehydrogenase, mitochondrial	59860	3	1	1	626.808	1251.6	2	1251.59	0.0092	565	574	1	5.09	1.1	K	ICEEAFARSK	D	Acetyl (K)	0.0000000003.0			20160307_QE355.53219.53219.2
473	1	ODO1_HUMAN	2-oxoglutarate dehydrogenase, mitochondrial	228180	1	1	1	477.713	1906.82	4	1906.82	0.0028	297	312	0	3.11	0.51	K	SSENGVDYVIMGMPHR	G	2 Oxidation (M); 2 Acetyl (S)	0.4400000000101000.0			20160307_QE351.5810.5810.4
473	1	ODO1_HUMAN	2-oxoglutarate dehydrogenase, mitochondrial	228185	1	1	1	477.714	1906.82	4	1906.82	0.0058	297	312	0	3.48	0.47	K	SSENGVDYVIMGMPHR	G	2 Oxidation (M); 2 Acetyl (S)	0.4400000000101000.0			20160307_QE350.6078.6078.4
473		OGDHL_HUMAN	2-oxoglutarate dehydrogenase-like, mitochondrial	66298	2	0	1	639.341	1276.67	2	1276.66	0.0041	99	109	2	2.75	1.1	R	SAVSSRTKTSK	L	Acetyl (K); Acetyl (S); Acetyl (T)	0.00000003540.0			20160307_QE348.14649.14649.2
473		OGDHL_HUMAN	2-oxoglutarate dehydrogenase-like, mitochondrial	66300	2	0	1	639.341	1276.67	2	1276.66	0.0046	99	109	2	3.05	1	R	SAVSSRTKTSK	L	Acetyl (K); Acetyl (S); Acetyl (T)	0.00000003540.0			20160307_QE355.14739.14739.2
473		OGDHL_HUMAN	2-oxoglutarate dehydrogenase-like, mitochondrial	66303	1	0	1	639.341	1276.67	2	1276.66	0.005	99	109	2	6.81	0.89	R	SAVSSRTKTSK	L	3 Acetyl (S)	0.00044000040.0			20160307_QE347.14593.14593.2
473		OGDHL_HUMAN	2-oxoglutarate dehydrogenase-like, mitochondrial	66305	1	0	1	639.341	1276.67	2	1276.66	0.0053	99	109	2	2.75	0.78	R	SAVSSRTKTSK	L	3 Acetyl (S)	0.00044000040.0			20160307_QE356.14684.14684.2
473		OGDHL_HUMAN	2-oxoglutarate dehydrogenase-like, mitochondrial	66308	1	0	1	639.341	1276.67	2	1276.66	0.0062	99	109	2	4.08	0.79	R	SAVSSRTKTSK	L	3 Acetyl (S)	0.00044000040.0			20160307_QE347.16809.16809.2
473		OGDHL_HUMAN	2-oxoglutarate dehydrogenase-like, mitochondrial	66313	1	0	1	639.342	1276.67	2	1276.66	0.0066	99	109	2	1.04	0.8	R	SAVSSRTKTSK	L	3 Acetyl (S)	0.00044000040.0			20160307_QE356.16810.16810.2
473		OGDHL_HUMAN	2-oxoglutarate dehydrogenase-like, mitochondrial	72808	9	0	1	652.806	1303.6	2	1303.59	0.0073	901	910	1	1.14	33	K	ERSSQDLEEK	V	2 Acetyl (S)	0.0044000000.0			20160307_QE351.15949.15949.2
1481	1	EBP_HUMAN	3-beta-hydroxysteroid-Delta(8),Delta(7)-isomerase	233174	1	1	1	643.996	1928.97	3	1928.96	0.0028	2	17	0	24.18	0.0054	M	TTNAGPLHPYWPQHLR	L	Acetyl (T)	0.0500000000000000.0			20160307_QE348.27235.27235.3
1481	1	EBP_HUMAN	3-beta-hydroxysteroid-Delta(8),Delta(7)-isomerase	233175	1	1	1	643.997	1928.97	3	1928.96	0.0048	2	17	0	13.49	0.054	M	TTNAGPLHPYWPQHLR	L	Acetyl (T)	0.0500000000000000.0			20160307_QE350.27444.27444.3
449	1	HCD2_HUMAN	3-hydroxyacyl-CoA dehydrogenase type-2	224320	1	1	1	946.464	1890.91	2	1890.91	-0.0009	53	69	1	1.24	0.76	K	KLGNNCVFAPADVTSEK	D	Acetyl (K)	0.30000000000000000.0			20160307_QE355.31901.31901.2
449	1	HCD2_HUMAN	3-hydroxyacyl-CoA dehydrogenase type-2	224326	4	1	1	946.465	1890.92	2	1890.91	0.001	53	69	1	1.85	1.1	K	KLGNNCVFAPADVTSEK	D	Acetyl (K)	0.30000000000000000.0			20160307_QE351.29805.29805.2
449	1	HCD2_HUMAN	3-hydroxyacyl-CoA dehydrogenase type-2	224342	3	1	1	946.466	1890.92	2	1890.91	0.0036	53	69	1	1.9	1.2	K	KLGNNCVFAPADVTSEK	D	Acetyl (K)	0.30000000000000000.0			20160307_QE346.32553.32553.2
449	1	HCD2_HUMAN	3-hydroxyacyl-CoA dehydrogenase type-2	224346	2	1	1	946.467	1890.92	2	1890.91	0.0058	53	69	1	0.68	1	K	KLGNNCVFAPADVTSEK	D	Acetyl (K)	0.30000000000000000.0			20160307_QE354.29507.29507.2
449	1	HCD2_HUMAN	3-hydroxyacyl-CoA dehydrogenase type-2	224355	1	1	1	946.469	1890.92	2	1890.91	0.0084	53	69	1	0.97	0.81	K	KLGNNCVFAPADVTSEK	D	Acetyl (K)	0.30000000000000000.0			20160307_QE347.31932.31932.2
765	1	3HIDH_HUMAN	3-hydroxyisobutyrate dehydrogenase, mitochondrial	9118	1	0	1	460.236	918.458	2	918.459	-0.0007	243	250	0	2.41	0.59	K	ILNMSSGR	C	Acetyl (S)	0.00000400.0			20160307_QE347.20814.20814.2
765	1	3HIDH_HUMAN	3-hydroxyisobutyrate dehydrogenase, mitochondrial	9119	3	0	1	460.237	918.46	2	918.459	0.0009	243	250	0	0.62	1.1	K	ILNMSSGR	C	Acetyl (S)	0.00000400.0			20160307_QE350.21066.21066.2
765	1	3HIDH_HUMAN	3-hydroxyisobutyrate dehydrogenase, mitochondrial	171119	7	1	1	843.944	1685.87	2	1685.87	0.0009	126	141	0	0.06	1.2	K	GSLLIDSSTIDPAVSK	E	Acetyl (K); Acetyl (T)	0.0000000050000003.0			20160307_QE348.52862.52862.2
765	1	3HIDH_HUMAN	3-hydroxyisobutyrate dehydrogenase, mitochondrial	190448	2	0	1	587.961	1760.86	3	1760.86	0.0008	40	56	0	0.67	1.9	K	TPVGFIGLGNMGNPMAK	N	Oxidation (M); Acetyl (K)	0.00000000000000103.0			20160307_QE352.16266.16266.3
765	1	3HIDH_HUMAN	3-hydroxyisobutyrate dehydrogenase, mitochondrial	190453	2	0	1	587.961	1760.86	3	1760.86	0.002	40	56	0	2.47	2	K	TPVGFIGLGNMGNPMAK	N	Oxidation (M); Acetyl (K)	0.00000000000000103.0			20160307_QE356.16048.16048.3
765	1	3HIDH_HUMAN	3-hydroxyisobutyrate dehydrogenase, mitochondrial	190455	2	0	1	587.961	1760.86	3	1760.86	0.0026	40	56	0	2.04	2	K	TPVGFIGLGNMGNPMAK	N	Oxidation (M); Acetyl (K)	0.00000000000000103.0			20160307_QE350.16370.16370.3
765	1	3HIDH_HUMAN	3-hydroxyisobutyrate dehydrogenase, mitochondrial	190456	2	0	1	587.961	1760.86	3	1760.86	0.0029	40	56	0	2.67	2	K	TPVGFIGLGNMGNPMAK	N	Oxidation (M); Acetyl (K)	0.00000000000000103.0			20160307_QE346.16666.16666.3
765	1	3HIDH_HUMAN	3-hydroxyisobutyrate dehydrogenase, mitochondrial	190461	2	0	1	587.961	1760.86	3	1760.86	0.0035	40	56	0	2.17	1.9	K	TPVGFIGLGNMGNPMAK	N	Oxidation (M); Acetyl (K)	0.00000000000000103.0			20160307_QE348.16026.16026.3
765	1	3HIDH_HUMAN	3-hydroxyisobutyrate dehydrogenase, mitochondrial	190465	2	0	1	587.962	1760.86	3	1760.86	0.0051	40	56	0	2.42	2.1	K	TPVGFIGLGNMGNPMAK	N	Oxidation (M); Acetyl (K)	0.00000000000000103.0			20160307_QE347.16030.16030.3
765	1	3HIDH_HUMAN	3-hydroxyisobutyrate dehydrogenase, mitochondrial	190467	2	0	1	587.962	1760.86	3	1760.86	0.0056	40	56	0	1.3	1.7	K	TPVGFIGLGNMGNPMAK	N	Oxidation (M); Acetyl (K)	0.00000000000000103.0			20160307_QE351.16243.16243.3
1054	1	HIBCH_HUMAN	3-hydroxyisobutyryl-CoA hydrolase, mitochondrial	71204	5	1	1	649.359	1296.7	2	1296.69	0.0115	348	358	1	0.51	1.2	R	AVLIDKDQSPK	W	Acetyl (K); Acetyl (S)	0.00000000403.0			20160307_QE351.19315.19315.2
1054	1	HIBCH_HUMAN	3-hydroxyisobutyryl-CoA hydrolase, mitochondrial	71213	6	1	1	649.36	1296.7	2	1296.69	0.0125	348	358	1	0.33	1.2	R	AVLIDKDQSPK	W	Acetyl (K); Acetyl (S)	0.00000000403.0			20160307_QE352.19242.19242.2
1690	1	THIM_HUMAN	3-ketoacyl-CoA thiolase, mitochondrial	16694	2	0	1	494.802	987.589	2	987.587	0.0026	6	14	1	4.92	1.4	R	GVFVVAAKR	T	Acetyl (K)	0.000000030.0			20160307_QE356.26915.26915.2
1690	1	THIM_HUMAN	3-ketoacyl-CoA thiolase, mitochondrial	16695	2	0	1	494.802	987.589	2	987.587	0.0026	6	14	1	5.07	1.3	R	GVFVVAAKR	T	Acetyl (K)	0.000000030.0			20160307_QE350.27471.27471.2
1690	1	THIM_HUMAN	3-ketoacyl-CoA thiolase, mitochondrial	16696	2	0	1	494.802	987.59	2	987.587	0.0029	6	14	1	5.13	1.3	R	GVFVVAAKR	T	Acetyl (K)	0.000000030.0			20160307_QE354.27093.27093.2
1690	1	THIM_HUMAN	3-ketoacyl-CoA thiolase, mitochondrial	16697	2	0	1	494.802	987.59	2	987.587	0.0035	6	14	1	5.92	1.4	R	GVFVVAAKR	T	Acetyl (K)	0.000000030.0			20160307_QE352.27265.27265.2
1690	1	THIM_HUMAN	3-ketoacyl-CoA thiolase, mitochondrial	241172	2	0	1	491.002	1959.98	4	1959.98	0.0008	341	360	0	0.29	1.1	K	TNVNGGAIALGHPLGGSGSR	I	2 Acetyl (S); Acetyl (T)	0.50000000000000004040.0			20160307_QE348.8130.8130.4
1029	1	THIK_HUMAN	3-ketoacyl-CoA thiolase, peroxisomal	9226	8	0	1	460.745	919.475	2	919.476	-0.0009	192	198	1	2.42	27	R	FGISREK	Q	Acetyl (K); Acetyl (S)	0.0004003.0			20160307_QE346.42754.42754.2
1029	1	THIK_HUMAN	3-ketoacyl-CoA thiolase, peroxisomal	9230	10	0	1	460.745	919.476	2	919.476	-0.0003	192	198	1	2.12	29	R	FGISREK	Q	Acetyl (K); Acetyl (S)	0.0004003.0			20160307_QE350.42426.42426.2
1029	1	THIK_HUMAN	3-ketoacyl-CoA thiolase, peroxisomal	9231	6	0	1	460.745	919.476	2	919.476	-0.0002	192	198	1	0.66	15	R	FGISREK	Q	Acetyl (K); Acetyl (S)	0.0004003.0			20160307_QE348.42398.42398.2
1029	1	THIK_HUMAN	3-ketoacyl-CoA thiolase, peroxisomal	9234	8	0	1	460.745	919.476	2	919.476	-0.0002	192	198	1	2.57	26	R	FGISREK	Q	Acetyl (K); Acetyl (S)	0.0004003.0			20160307_QE356.42077.42077.2
1029	1	THIK_HUMAN	3-ketoacyl-CoA thiolase, peroxisomal	9235	8	0	1	460.745	919.476	2	919.476	-0.0002	192	198	1	2.73	16	R	FGISREK	Q	Acetyl (K); Acetyl (S)	0.0004003.0			20160307_QE354.42252.42252.2
1029	1	THIK_HUMAN	3-ketoacyl-CoA thiolase, peroxisomal	9239	10	0	1	460.745	919.476	2	919.476	0	192	198	1	2.68	25	R	FGISREK	Q	Acetyl (K); Acetyl (S)	0.0004003.0			20160307_QE352.42378.42378.2
1029	1	THIK_HUMAN	3-ketoacyl-CoA thiolase, peroxisomal	9240	2	0	1	460.745	919.476	2	919.476	0.0001	192	198	1	6.26	1.9	R	FGISREK	Q	Acetyl (K); Acetyl (S)	0.0004003.0			20160307_QE355.12190.12190.2
1029	1	THIK_HUMAN	3-ketoacyl-CoA thiolase, peroxisomal	9243	10	0	1	460.745	919.476	2	919.476	0.0002	192	198	1	2.33	17	R	FGISREK	Q	Acetyl (K); Acetyl (S)	0.0004003.0			20160307_QE347.42346.42346.2
1029	1	THIK_HUMAN	3-ketoacyl-CoA thiolase, peroxisomal	9247	8	0	1	460.746	919.477	2	919.476	0.0003	192	198	1	2.42	13	R	FGISREK	Q	Acetyl (K); Acetyl (S)	0.0004003.0			20160307_QE351.42433.42433.2
1029	1	THIK_HUMAN	3-ketoacyl-CoA thiolase, peroxisomal	9249	2	0	1	460.746	919.477	2	919.476	0.0003	192	198	1	1.64	1.7	R	FGISREK	Q	Acetyl (K); Acetyl (S)	0.0004003.0			20160307_QE347.12020.12020.2
1029	1	THIK_HUMAN	3-ketoacyl-CoA thiolase, peroxisomal	9250	2	0	1	460.746	919.477	2	919.476	0.0003	192	198	1	7.32	1.9	R	FGISREK	Q	Acetyl (K); Acetyl (S)	0.0004003.0			20160307_QE352.12222.12222.2
1029	1	THIK_HUMAN	3-ketoacyl-CoA thiolase, peroxisomal	9252	2	0	1	460.746	919.477	2	919.476	0.0004	192	198	1	7.16	2.2	R	FGISREK	Q	Acetyl (K); Acetyl (S)	0.0004003.0			20160307_QE351.12248.12248.2
1029	1	THIK_HUMAN	3-ketoacyl-CoA thiolase, peroxisomal	9256	2	0	1	460.746	919.478	2	919.476	0.0015	192	198	1	6.46	1.8	R	FGISREK	Q	Acetyl (K); Acetyl (S)	0.0004003.0			20160307_QE354.12275.12275.2
138	1	CH60_HUMAN	60 kDa heat shock protein, mitochondrial	2008	10	1	1	414.763	827.511	2	827.512	-0.0007	196	202	1	14.66	0.69	R	KGVITVK	D	Acetyl (K); Acetyl (T)	0.3000500.0			20160307_QE346.26213.26213.2
138	1	CH60_HUMAN	60 kDa heat shock protein, mitochondrial	2050	5	1	1	414.764	827.513	2	827.512	0.001	196	202	1	9.16	2.5	R	KGVITVK	D	Acetyl (K); Acetyl (T)	0.3000500.0			20160307_QE352.25587.25587.2
138	1	CH60_HUMAN	60 kDa heat shock protein, mitochondrial	2052	4	0	1	414.764	827.513	2	827.512	0.0012	196	202	1	7.86	3.4	R	KGVITVK	D	Acetyl (K); Acetyl (T)	0.3000500.0			20160307_QE351.25665.25665.2
138	1	CH60_HUMAN	60 kDa heat shock protein, mitochondrial	60695	1	1	1	628.385	1254.76	2	1254.75	0.0006	394	405	1	12.59	0.066	R	LAKLSDGVAVLK	V	Acetyl (K)	0.003000000000.0			20160307_QE356.28956.28956.2
138	1	CH60_HUMAN	60 kDa heat shock protein, mitochondrial	101880	1	1	1	476.916	1427.73	3	1427.73	-0.0032	61	72	0	0.26	0.94	R	TVIIEQSWGSPK	V	Acetyl (S); Acetyl (T)	0.500000400000.0			20160307_QE347.4009.4009.3
138	1	CH60_HUMAN	60 kDa heat shock protein, mitochondrial	167679	1	1	1	558.947	1673.82	3	1673.82	-0.0022	406	420	2	28.14	0.0023	K	VGGTSDVEVNEKKDR	V	Acetyl (K)	0.000000000000300.0			20160307_QE355.6775.6775.3
138	1	CH60_HUMAN	60 kDa heat shock protein, mitochondrial	167691	1	1	1	558.948	1673.82	3	1673.82	0.0004	406	420	2	13.19	0.058	K	VGGTSDVEVNEKKDR	V	Acetyl (K)	0.000000000000300.0			20160307_QE354.6840.6840.3
138	1	CH60_HUMAN	60 kDa heat shock protein, mitochondrial	167706	1	1	1	558.95	1673.83	3	1673.82	0.0054	406	420	2	16.33	0.029	K	VGGTSDVEVNEKKDR	V	Acetyl (K)	0.000000000000300.0			20160307_QE356.6676.6676.3
138	1	CH60_HUMAN	60 kDa heat shock protein, mitochondrial	178778	1	1	1	858.927	1715.84	2	1715.83	0.0074	406	420	2	1.37	0.74	K	VGGTSDVEVNEKKDR	V	Acetyl (K); Acetyl (S)	0.000040000000300.0			20160307_QE346.9978.9978.2
492	1	6PGL_HUMAN	6-phosphogluconolactonase	352261	1	1	1	932.175	2793.5	3	2793.5	0.0015	2	29	0	23.37	0.74	M	AAPAPGLISVFSSSQELGAALAQLVAQR	A	Acetyl (Protein N-term)	2.0000000000000000000000000000.0			20160307_QE350.58293.58293.3
492	1	6PGL_HUMAN	6-phosphogluconolactonase	352262	1	1	1	932.176	2793.51	3	2793.5	0.003	2	29	0	23.29	0.69	M	AAPAPGLISVFSSSQELGAALAQLVAQR	A	Acetyl (Protein N-term)	2.0000000000000000000000000000.0			20160307_QE352.58231.58231.3
492	1	6PGL_HUMAN	6-phosphogluconolactonase	352263	1	1	1	932.176	2793.51	3	2793.5	0.0031	2	29	0	23.36	0.65	M	AAPAPGLISVFSSSQELGAALAQLVAQR	A	Acetyl (Protein N-term)	2.0000000000000000000000000000.0			20160307_QE348.58533.58533.3
492	1	6PGL_HUMAN	6-phosphogluconolactonase	352264	1	1	1	932.176	2793.51	3	2793.5	0.0032	2	29	0	36.66	0.034	M	AAPAPGLISVFSSSQELGAALAQLVAQR	A	Acetyl (Protein N-term)	2.0000000000000000000000000000.0			20160307_QE347.58562.58562.3
492	1	6PGL_HUMAN	6-phosphogluconolactonase	352265	1	1	1	932.176	2793.51	3	2793.5	0.004	2	29	0	79.82	1.6e-06	M	AAPAPGLISVFSSSQELGAALAQLVAQR	A	Acetyl (Protein N-term)	2.0000000000000000000000000000.0			20160307_QE356.58280.58280.3
492	1	6PGL_HUMAN	6-phosphogluconolactonase	352266	1	1	1	932.176	2793.51	3	2793.5	0.0041	2	29	0	86.35	8e-09	M	AAPAPGLISVFSSSQELGAALAQLVAQR	A	Acetyl (Protein N-term)	2.0000000000000000000000000000.0			20160307_QE355.58601.58601.3
492	1	6PGL_HUMAN	6-phosphogluconolactonase	352267	1	1	1	932.176	2793.51	3	2793.5	0.0044	2	29	0	52.21	0.00093	M	AAPAPGLISVFSSSQELGAALAQLVAQR	A	Acetyl (Protein N-term)	2.0000000000000000000000000000.0			20160307_QE354.58551.58551.3
492	1	6PGL_HUMAN	6-phosphogluconolactonase	352268	1	1	1	932.178	2793.51	3	2793.5	0.0082	2	29	0	26.03	0.37	M	AAPAPGLISVFSSSQELGAALAQLVAQR	A	Acetyl (Protein N-term)	2.0000000000000000000000000000.0			20160307_QE346.58938.58938.3
492	1	6PGL_HUMAN	6-phosphogluconolactonase	352269	1	1	1	932.178	2793.51	3	2793.5	0.0087	2	29	0	6.7	0.74	M	AAPAPGLISVFSSSQELGAALAQLVAQR	A	Acetyl (Protein N-term)	2.0000000000000000000000000000.0			20160307_QE351.58251.58251.3
22	1	GRP78_HUMAN	78 kDa glucose-regulated protein	33977	1	1	1	558.784	1115.55	2	1115.56	-0.0043	524	532	0	7.76	0.19	K	ITITNDQNR	L	Acetyl (T)	0.050000000.0			20160307_QE348.55116.55116.2
22	1	GRP78_HUMAN	78 kDa glucose-regulated protein	33978	1	1	1	558.784	1115.55	2	1115.56	-0.0039	524	532	0	3.26	0.49	K	ITITNDQNR	L	Acetyl (T)	0.050000000.0			20160307_QE347.55141.55141.2
22	1	GRP78_HUMAN	78 kDa glucose-regulated protein	33979	1	1	1	558.784	1115.55	2	1115.56	-0.0037	524	532	0	4.41	0.41	K	ITITNDQNR	L	Acetyl (T)	0.050000000.0			20160307_QE351.54950.54950.2
22	1	GRP78_HUMAN	78 kDa glucose-regulated protein	33981	1	1	1	558.784	1115.55	2	1115.56	-0.0029	524	532	0	5.67	0.29	K	ITITNDQNR	L	Acetyl (T)	0.050000000.0			20160307_QE350.54904.54904.2
22	1	GRP78_HUMAN	78 kDa glucose-regulated protein	34149	1	1	1	559.294	1116.57	2	1116.57	0.0077	582	591	1	1.71	0.69	K	LGGKLSSEDK	E	Acetyl (K); Acetyl (S)	0.0000004003.0			20160307_QE347.50173.50173.2
22	1	GRP78_HUMAN	78 kDa glucose-regulated protein	85244	1	1	1	679.854	1357.69	2	1357.69	-0.0009	522	532	1	30.12	0.0038	K	NKITITNDQNR	L	Acetyl (K)	0.03000000000.0			20160307_QE346.12394.12394.2
22	1	GRP78_HUMAN	78 kDa glucose-regulated protein	85245	1	1	1	679.854	1357.69	2	1357.69	-0.0007	522	532	1	32.54	0.0024	K	NKITITNDQNR	L	Acetyl (K)	0.03000000000.0			20160307_QE355.11921.11921.2
22	1	GRP78_HUMAN	78 kDa glucose-regulated protein	85246	1	1	1	679.855	1357.69	2	1357.69	-0.0005	522	532	1	37.27	0.0012	K	NKITITNDQNR	L	Acetyl (K)	0.03000000000.0			20160307_QE354.12041.12041.2
22	1	GRP78_HUMAN	78 kDa glucose-regulated protein	85247	1	1	1	679.855	1357.69	2	1357.69	-0.0003	522	532	1	43.41	0.00018	K	NKITITNDQNR	L	Acetyl (K)	0.03000000000.0			20160307_QE347.11792.11792.2
22	1	GRP78_HUMAN	78 kDa glucose-regulated protein	85248	1	1	1	679.855	1357.7	2	1357.69	0.0002	522	532	1	35.37	0.0013	K	NKITITNDQNR	L	Acetyl (K)	0.03000000000.0			20160307_QE356.11872.11872.2
22	1	GRP78_HUMAN	78 kDa glucose-regulated protein	85249	1	1	1	679.855	1357.7	2	1357.69	0.0004	522	532	1	32.48	0.0021	K	NKITITNDQNR	L	Acetyl (K)	0.03000000000.0			20160307_QE348.11804.11804.2
22	1	GRP78_HUMAN	78 kDa glucose-regulated protein	85250	1	1	1	679.855	1357.7	2	1357.69	0.001	522	532	1	32.7	0.002	K	NKITITNDQNR	L	Acetyl (K)	0.03000000000.0			20160307_QE352.11975.11975.2
22	1	GRP78_HUMAN	78 kDa glucose-regulated protein	85251	1	1	1	679.857	1357.7	2	1357.69	0.0038	522	532	1	19.01	0.032	K	NKITITNDQNR	L	Acetyl (K)	0.03000000000.0			20160307_QE350.12168.12168.2
22	1	GRP78_HUMAN	78 kDa glucose-regulated protein	85254	1	1	1	679.858	1357.7	2	1357.69	0.0061	522	532	1	22.82	0.015	K	NKITITNDQNR	L	Acetyl (K)	0.03000000000.0			20160307_QE351.11995.11995.2
439	1	ABI1_HUMAN	Abl interactor 1	21892	6	1	1	515.793	1029.57	2	1029.57	0.0001	108	116	0	8.92	4.3	R	EIGILTTNK	N	Acetyl (K)	0.000000003.0			20160307_QE354.47578.47578.2
439	1	ABI1_HUMAN	Abl interactor 1	21898	4	0	1	515.793	1029.57	2	1029.57	0.0007	108	116	0	4.48	2.2	R	EIGILTTNK	N	Acetyl (T)	0.000000500.0			20160307_QE354.20665.20665.2
439	1	ABI1_HUMAN	Abl interactor 1	21907	5	0	1	515.793	1029.57	2	1029.57	0.001	108	116	0	5.33	3.3	R	EIGILTTNK	N	Acetyl (T)	0.000000500.0			20160307_QE350.20897.20897.2
439	1	ABI1_HUMAN	Abl interactor 1	21909	7	0	1	515.793	1029.57	2	1029.57	0.0011	108	116	0	3.51	5.7	R	EIGILTTNK	N	Acetyl (K)	0.000000003.0			20160307_QE347.20645.20645.2
439	1	ABI1_HUMAN	Abl interactor 1	21911	7	1	1	515.793	1029.57	2	1029.57	0.0013	108	116	0	8.58	4.5	R	EIGILTTNK	N	Acetyl (K)	0.000000003.0			20160307_QE356.47418.47418.2
439	1	ABI1_HUMAN	Abl interactor 1	21912	8	0	1	515.793	1029.57	2	1029.57	0.0013	108	116	0	1.85	9.6	R	EIGILTTNK	N	Acetyl (K)	0.000000003.0			20160307_QE346.21259.21259.2
439	1	ABI1_HUMAN	Abl interactor 1	139514	3	0	1	786.909	1571.8	2	1571.82	-0.0126	108	120	1	1.59	8.4	R	EIGILTTNKNTSR	T	Acetyl (S); 2 Acetyl (T)	0.0000055000040.0			20160307_QE352.45432.45432.2
439	1	ABI1_HUMAN	Abl interactor 1	139522	3	0	1	786.909	1571.8	2	1571.82	-0.0121	108	120	1	1.07	6.5	R	EIGILTTNKNTSR	T	Acetyl (S); 2 Acetyl (T)	0.0000055000040.0			20160307_QE348.45493.45493.2
439	1	ABI1_HUMAN	Abl interactor 1	182232	1	1	1	864.938	1727.86	2	1727.87	-0.0039	2	16	0	39.32	0.00021	M	AELQMLLEEEIPSGK	R	Acetyl (Protein N-term)	2.000000000000000.0			20160307_QE350.55425.55425.2
439	1	ABI1_HUMAN	Abl interactor 1	182238	1	1	1	864.94	1727.87	2	1727.87	0.001	2	16	0	23.42	0.0064	M	AELQMLLEEEIPSGK	R	Acetyl (Protein N-term)	2.000000000000000.0			20160307_QE352.55425.55425.2
439	1	ABI1_HUMAN	Abl interactor 1	182239	1	1	1	864.941	1727.87	2	1727.87	0.0018	2	16	0	26.86	0.003	M	AELQMLLEEEIPSGK	R	Acetyl (Protein N-term)	2.000000000000000.0			20160307_QE356.55157.55157.2
439	1	ABI1_HUMAN	Abl interactor 1	182245	1	1	1	864.942	1727.87	2	1727.87	0.004	2	16	0	62.18	1.5e-06	M	AELQMLLEEEIPSGK	R	Acetyl (Protein N-term)	2.000000000000000.0			20160307_QE355.55470.55470.2
439	1	ABI1_HUMAN	Abl interactor 1	225728	2	1	1	949.016	1896.02	2	1896.01	0.0105	108	123	2	1.38	0.74	R	EIGILTTNKNTSRTHK	I	Acetyl (K); Acetyl (T)	0.0000000000000503.0			20160307_QE351.54613.54613.2
439	1	ABI1_HUMAN	Abl interactor 1	270073	1	1	1	700.684	2099.03	3	2099.03	0.0024	1	17	1	0.43	0.91	-	MAELQMLLEEEIPSGKR	A	Acetyl (Protein N-term); Acetyl (K); Acetyl (S)	2.00000000000004030.0			20160307_QE355.35736.35736.3
439	1	ABI1_HUMAN	Abl interactor 1	270076	1	1	1	700.684	2099.03	3	2099.03	0.0035	1	17	1	2.52	0.58	-	MAELQMLLEEEIPSGKR	A	Acetyl (Protein N-term); Acetyl (K); Acetyl (S)	2.00000000000004030.0			20160307_QE348.35866.35866.3
439	1	ABI1_HUMAN	Abl interactor 1	270079	1	1	1	700.685	2099.03	3	2099.03	0.005	1	17	1	2.79	0.55	-	MAELQMLLEEEIPSGKR	A	Acetyl (Protein N-term); Acetyl (K); Acetyl (S)	2.00000000000004030.0			20160307_QE347.35763.35763.3
439	1	ABI1_HUMAN	Abl interactor 1	270080	1	1	1	700.685	2099.03	3	2099.03	0.005	1	17	1	2.12	0.63	-	MAELQMLLEEEIPSGKR	A	Acetyl (Protein N-term); Acetyl (K); Acetyl (S)	2.00000000000004030.0			20160307_QE346.36183.36183.3
439	1	ABI1_HUMAN	Abl interactor 1	270084	1	1	1	700.685	2099.03	3	2099.03	0.0066	1	17	1	2.8	0.55	-	MAELQMLLEEEIPSGKR	A	Acetyl (Protein N-term); Acetyl (K); Acetyl (S)	2.00000000000004030.0			20160307_QE354.35795.35795.3
439	1	ABI1_HUMAN	Abl interactor 1	270088	1	1	1	700.686	2099.04	3	2099.03	0.0083	1	17	1	2.22	0.62	-	MAELQMLLEEEIPSGKR	A	Acetyl (Protein N-term); Acetyl (K); Acetyl (S)	2.00000000000004030.0			20160307_QE351.35988.35988.3
439	1	ABI1_HUMAN	Abl interactor 1	270095	1	1	1	700.687	2099.04	3	2099.03	0.0122	1	17	1	4.16	0.41	-	MAELQMLLEEEIPSGKR	A	Acetyl (Protein N-term); Acetyl (K); Acetyl (S)	2.00000000000004030.0			20160307_QE352.35914.35914.3
439		ABI2_HUMAN	Abl interactor 2	21892	6	0	1	515.793	1029.57	2	1029.57	0.0001	108	116	0	8.92	4.3	R	EIGILTTNK	N	Acetyl (K)	0.000000003.0			20160307_QE354.47578.47578.2
439		ABI2_HUMAN	Abl interactor 2	21898	4	0	1	515.793	1029.57	2	1029.57	0.0007	108	116	0	4.48	2.2	R	EIGILTTNK	N	Acetyl (T)	0.000000500.0			20160307_QE354.20665.20665.2
439		ABI2_HUMAN	Abl interactor 2	21907	5	0	1	515.793	1029.57	2	1029.57	0.001	108	116	0	5.33	3.3	R	EIGILTTNK	N	Acetyl (T)	0.000000500.0			20160307_QE350.20897.20897.2
439		ABI2_HUMAN	Abl interactor 2	21909	7	0	1	515.793	1029.57	2	1029.57	0.0011	108	116	0	3.51	5.7	R	EIGILTTNK	N	Acetyl (K)	0.000000003.0			20160307_QE347.20645.20645.2
439		ABI2_HUMAN	Abl interactor 2	21911	7	0	1	515.793	1029.57	2	1029.57	0.0013	108	116	0	8.58	4.5	R	EIGILTTNK	N	Acetyl (K)	0.000000003.0			20160307_QE356.47418.47418.2
439		ABI2_HUMAN	Abl interactor 2	21912	8	0	1	515.793	1029.57	2	1029.57	0.0013	108	116	0	1.85	9.6	R	EIGILTTNK	N	Acetyl (K)	0.000000003.0			20160307_QE346.21259.21259.2
439		ABI2_HUMAN	Abl interactor 2	125833	1	0	1	761.389	1520.76	2	1520.76	0.0004	360	372	0	0.8	0.84	R	HTPPTIGGSLPYR	R	Acetyl (S); Acetyl (T); Acetyl (Y)	0.0000500040060.0			20160307_QE354.17872.17872.2
439		ABI2_HUMAN	Abl interactor 2	139514	3	0	1	786.909	1571.8	2	1571.82	-0.0126	108	120	1	1.59	8.4	R	EIGILTTNKNTSR	T	Acetyl (S); 2 Acetyl (T)	0.0000055000040.0			20160307_QE352.45432.45432.2
439		ABI2_HUMAN	Abl interactor 2	139522	3	0	1	786.909	1571.8	2	1571.82	-0.0121	108	120	1	1.07	6.5	R	EIGILTTNKNTSR	T	Acetyl (S); 2 Acetyl (T)	0.0000055000040.0			20160307_QE348.45493.45493.2
439		ABI2_HUMAN	Abl interactor 2	225728	2	0	1	949.016	1896.02	2	1896.01	0.0105	108	123	2	1.38	0.74	R	EIGILTTNKNTSRTHK	I	Acetyl (K); Acetyl (T)	0.0000000000000503.0			20160307_QE351.54613.54613.2
439		ABI2_HUMAN	Abl interactor 2	307408	1	0	1	1181.08	2360.15	2	2360.17	-0.0188	174	194	1	3.14	0.65	R	TTPPTQKPPSPPMSGKGTLGR	H	Oxidation (M); 2 Acetyl (K); 3 Acetyl (T)	0.550050300000100300000.0			20160307_QE350.29212.29212.2
1751	1	ASPM_HUMAN	Abnormal spindle-like microcephaly-associated protein	1084	6	0	1	407.773	813.532	2	813.532	-0.0002	2212	2217	2	8.16	1.4	K	LKKITK	T	2 Acetyl (K)	0.033000.0			20160307_QE352.26878.26878.2
1751	1	ASPM_HUMAN	Abnormal spindle-like microcephaly-associated protein	3489	2	0	1	425.239	848.464	2	848.464	-0.0001	3204	3210	0	7.22	1.7	K	FTSGIIK	I	Acetyl (S); Acetyl (T)	0.0540000.0			20160307_QE356.25612.25612.2
1751	1	ASPM_HUMAN	Abnormal spindle-like microcephaly-associated protein	3490	2	0	1	425.24	848.465	2	848.464	0.0005	3204	3210	0	1.3	1.6	K	FTSGIIK	I	Acetyl (S); Acetyl (T)	0.0540000.0			20160307_QE355.25753.25753.2
1751	1	ASPM_HUMAN	Abnormal spindle-like microcephaly-associated protein	3491	2	0	1	425.24	848.465	2	848.464	0.0007	3204	3210	0	6.8	1.7	K	FTSGIIK	I	Acetyl (S); Acetyl (T)	0.0540000.0			20160307_QE352.25905.25905.2
1751	1	ASPM_HUMAN	Abnormal spindle-like microcephaly-associated protein	7346	1	1	1	450.762	899.509	2	899.508	0.0009	1823	1830	0	6.67	0.98	K	QQSIAALK	I	Acetyl (K)	0.00000003.0			20160307_QE346.28530.28530.2
1751	1	ASPM_HUMAN	Abnormal spindle-like microcephaly-associated protein	7348	1	1	1	450.762	899.509	2	899.508	0.0018	1823	1830	0	12.96	0.75	K	QQSIAALK	I	Acetyl (K)	0.00000003.0			20160307_QE347.27921.27921.2
1751	1	ASPM_HUMAN	Abnormal spindle-like microcephaly-associated protein	13970	1	0	1	483.232	964.449	2	964.444	0.0053	2134	2140	0	2.72	0.82	R	ISYHTMR	K	Oxidation (M); Acetyl (T)	0.0000510.0			20160307_QE356.13086.13086.2
1751	1	ASPM_HUMAN	Abnormal spindle-like microcephaly-associated protein	13971	1	0	1	483.232	964.449	2	964.444	0.0055	2134	2140	0	2.9	0.55	R	ISYHTMR	K	Oxidation (M); Acetyl (T)	0.0000510.0			20160307_QE348.13028.13028.2
1751	1	ASPM_HUMAN	Abnormal spindle-like microcephaly-associated protein	17103	1	1	1	496.233	990.452	2	990.459	-0.0074	2134	2140	0	8.89	0.15	R	ISYHTMR	K	Acetyl (T); Acetyl (Y)	0.0060500.0			20160307_QE355.5334.5334.2
1751	1	ASPM_HUMAN	Abnormal spindle-like microcephaly-associated protein	19989	1	0	1	508.301	1014.59	2	1014.58	0.0058	2215	2222	1	1.14	0.78	K	ITKTVQQR	Y	Acetyl (T)	0.00050000.0			20160307_QE348.45111.45111.2
1751	1	ASPM_HUMAN	Abnormal spindle-like microcephaly-associated protein	25722	9	1	1	532.294	1062.57	2	1062.57	0.0028	639	646	1	1.03	11	K	KTDLSIFR	T	Acetyl (K); Acetyl (S)	0.30004000.0			20160307_QE352.38744.38744.2
1751	1	ASPM_HUMAN	Abnormal spindle-like microcephaly-associated protein	37923	1	1	1	571.35	1140.69	2	1140.69	-0.0011	3052	3061	1	7.38	0.24	R	QKSAALIIQK	Y	Acetyl (K)	0.0300000000.0			20160307_QE352.27182.27182.2
1751	1	ASPM_HUMAN	Abnormal spindle-like microcephaly-associated protein	37924	1	1	1	571.35	1140.69	2	1140.69	-0.0009	3052	3061	1	16.23	0.08	R	QKSAALIIQK	Y	Acetyl (K)	0.0300000000.0			20160307_QE351.27309.27309.2
1751	1	ASPM_HUMAN	Abnormal spindle-like microcephaly-associated protein	37925	1	1	1	571.35	1140.69	2	1140.69	-0.0007	3052	3061	1	15.98	0.082	R	QKSAALIIQK	Y	Acetyl (K)	0.0300000000.0			20160307_QE350.27398.27398.2
1751	1	ASPM_HUMAN	Abnormal spindle-like microcephaly-associated protein	37929	1	1	1	571.351	1140.69	2	1140.69	0.0002	3052	3061	1	6.68	0.27	R	QKSAALIIQK	Y	Acetyl (K)	0.0300000000.0			20160307_QE348.27149.27149.2
1751	1	ASPM_HUMAN	Abnormal spindle-like microcephaly-associated protein	37931	1	1	1	571.351	1140.69	2	1140.69	0.0002	3052	3061	1	19.79	0.078	R	QKSAALIIQK	Y	Acetyl (K)	0.0300000000.0			20160307_QE355.27236.27236.2
1751	1	ASPM_HUMAN	Abnormal spindle-like microcephaly-associated protein	37934	6	1	1	571.351	1140.69	2	1140.69	0.0003	3052	3061	1	2.78	1.1	R	QKSAALIIQK	Y	Acetyl (K)	0.0300000000.0			20160307_QE352.27476.27476.2
1751	1	ASPM_HUMAN	Abnormal spindle-like microcephaly-associated protein	37936	1	1	1	571.351	1140.69	2	1140.69	0.0004	3052	3061	1	8.52	0.43	R	QKSAALIIQK	Y	Acetyl (K)	0.0300000000.0			20160307_QE346.28034.28034.2
1751	1	ASPM_HUMAN	Abnormal spindle-like microcephaly-associated protein	37937	1	1	1	571.351	1140.69	2	1140.69	0.0004	3052	3061	1	8.89	0.41	R	QKSAALIIQK	Y	Acetyl (K)	0.0300000000.0			20160307_QE348.27423.27423.2
1751	1	ASPM_HUMAN	Abnormal spindle-like microcephaly-associated protein	37938	1	1	1	571.351	1140.69	2	1140.69	0.0005	3052	3061	1	15.88	0.12	R	QKSAALIIQK	Y	Acetyl (K)	0.0300000000.0			20160307_QE356.27358.27358.2
1751	1	ASPM_HUMAN	Abnormal spindle-like microcephaly-associated protein	37941	1	1	1	571.351	1140.69	2	1140.69	0.0005	3052	3061	1	8.4	0.41	R	QKSAALIIQK	Y	Acetyl (K)	0.0300000000.0			20160307_QE355.27511.27511.2
1751	1	ASPM_HUMAN	Abnormal spindle-like microcephaly-associated protein	37944	1	1	1	571.351	1140.69	2	1140.69	0.0006	3052	3061	1	7.65	0.53	R	QKSAALIIQK	Y	Acetyl (K)	0.0300000000.0			20160307_QE350.27680.27680.2
1751	1	ASPM_HUMAN	Abnormal spindle-like microcephaly-associated protein	37945	1	1	1	571.351	1140.69	2	1140.69	0.0006	3052	3061	1	8.19	0.46	R	QKSAALIIQK	Y	Acetyl (K)	0.0300000000.0			20160307_QE354.27263.27263.2
1751	1	ASPM_HUMAN	Abnormal spindle-like microcephaly-associated protein	37949	1	1	1	571.351	1140.69	2	1140.69	0.0008	3052	3061	1	15.84	0.12	R	QKSAALIIQK	Y	Acetyl (K)	0.0300000000.0			20160307_QE354.27548.27548.2
1751	1	ASPM_HUMAN	Abnormal spindle-like microcephaly-associated protein	37951	1	1	1	571.351	1140.69	2	1140.69	0.0008	3052	3061	1	19.35	0.044	R	QKSAALIIQK	Y	Acetyl (K)	0.0300000000.0			20160307_QE347.27387.27387.2
1751	1	ASPM_HUMAN	Abnormal spindle-like microcephaly-associated protein	37956	1	1	1	571.351	1140.69	2	1140.69	0.0012	3052	3061	1	14.88	0.047	R	QKSAALIIQK	Y	Acetyl (K)	0.0300000000.0			20160307_QE346.27747.27747.2
1751	1	ASPM_HUMAN	Abnormal spindle-like microcephaly-associated protein	37963	1	1	1	571.351	1140.69	2	1140.69	0.0018	3052	3061	1	0.39	0.92	R	QKSAALIIQK	Y	Acetyl (K)	0.0300000000.0			20160307_QE351.27874.27874.2
1751	1	ASPM_HUMAN	Abnormal spindle-like microcephaly-associated protein	41906	1	1	1	582.816	1163.62	2	1163.62	-0.0003	3361	3371	1	15.8	0.055	K	VADKGGSIFTK	T	Acetyl (K)	0.00030000000.0			20160307_QE346.29881.29881.2
1751	1	ASPM_HUMAN	Abnormal spindle-like microcephaly-associated protein	41907	1	1	1	582.817	1163.62	2	1163.62	-0.0002	3361	3371	1	16.93	0.035	K	VADKGGSIFTK	T	Acetyl (K)	0.00030000000.0			20160307_QE351.29488.29488.2
1751	1	ASPM_HUMAN	Abnormal spindle-like microcephaly-associated protein	41908	1	1	1	582.817	1163.62	2	1163.62	-0.0002	3361	3371	1	14.41	0.046	K	VADKGGSIFTK	T	Acetyl (K)	0.00030000000.0			20160307_QE347.29250.29250.2
1751	1	ASPM_HUMAN	Abnormal spindle-like microcephaly-associated protein	41909	1	1	1	582.817	1163.62	2	1163.62	-0.0002	3361	3371	1	15.99	0.048	K	VADKGGSIFTK	T	Acetyl (K)	0.00030000000.0			20160307_QE355.29175.29175.2
1751	1	ASPM_HUMAN	Abnormal spindle-like microcephaly-associated protein	41912	1	1	1	582.817	1163.62	2	1163.62	0.0001	3361	3371	1	15.21	0.06	K	VADKGGSIFTK	T	Acetyl (K)	0.00030000000.0			20160307_QE350.29485.29485.2
1751	1	ASPM_HUMAN	Abnormal spindle-like microcephaly-associated protein	41918	1	1	1	582.817	1163.62	2	1163.62	0.0005	3361	3371	1	15.72	0.055	K	VADKGGSIFTK	T	Acetyl (K)	0.00030000000.0			20160307_QE348.29264.29264.2
1751	1	ASPM_HUMAN	Abnormal spindle-like microcephaly-associated protein	41919	1	1	1	582.817	1163.62	2	1163.62	0.0005	3361	3371	1	17.84	0.031	K	VADKGGSIFTK	T	Acetyl (K)	0.00030000000.0			20160307_QE356.29007.29007.2
1751	1	ASPM_HUMAN	Abnormal spindle-like microcephaly-associated protein	41920	1	1	1	582.817	1163.62	2	1163.62	0.0006	3361	3371	1	16.07	0.047	K	VADKGGSIFTK	T	Acetyl (K)	0.00030000000.0			20160307_QE354.29216.29216.2
1751	1	ASPM_HUMAN	Abnormal spindle-like microcephaly-associated protein	41922	1	1	1	582.817	1163.62	2	1163.62	0.0007	3361	3371	1	16	0.047	K	VADKGGSIFTK	T	Acetyl (K)	0.00030000000.0			20160307_QE352.29366.29366.2
1751	1	ASPM_HUMAN	Abnormal spindle-like microcephaly-associated protein	49239	2	0	1	402.887	1205.64	3	1205.64	0	1529	1537	1	0.32	1.3	K	IERTNYLQK	R	Acetyl (T)	0.000500000.0			20160307_QE346.19252.19252.3
1751	1	ASPM_HUMAN	Abnormal spindle-like microcephaly-associated protein	53812	2	0	1	613.812	1225.61	2	1225.61	0.0051	158	167	1	2.15	2.2	K	KISASTSHNR	R	Acetyl (K); Acetyl (S); Acetyl (T)	0.3000054000.0			20160307_QE355.20433.20433.2
1751	1	ASPM_HUMAN	Abnormal spindle-like microcephaly-associated protein	53814	4	0	1	613.813	1225.61	2	1225.61	0.0068	158	167	1	0.02	4.9	K	KISASTSHNR	R	Acetyl (K); Acetyl (S); Acetyl (T)	0.3000054000.0			20160307_QE347.20452.20452.2
1751	1	ASPM_HUMAN	Abnormal spindle-like microcephaly-associated protein	53816	4	0	1	613.813	1225.61	2	1225.61	0.007	158	167	1	0.76	3.2	K	KISASTSHNR	R	Acetyl (K); 2 Acetyl (S)	0.3040400000.0			20160307_QE346.21051.21051.2
1751	1	ASPM_HUMAN	Abnormal spindle-like microcephaly-associated protein	53817	2	0	1	613.813	1225.61	2	1225.61	0.0073	158	167	1	2.54	2.3	K	KISASTSHNR	R	Acetyl (K); Acetyl (S); Acetyl (T)	0.3000054000.0			20160307_QE356.20329.20329.2
1751	1	ASPM_HUMAN	Abnormal spindle-like microcephaly-associated protein	72467	2	0	1	651.862	1301.71	2	1301.71	0.0013	1922	1932	0	1.73	2	K	TAALVIQQNFR	A	Acetyl (T)	0.50000000000.0			20160307_QE350.47742.47742.2
1751	1	ASPM_HUMAN	Abnormal spindle-like microcephaly-associated protein	74089	3	0	1	655.344	1308.67	2	1308.67	0.002	1754	1763	0	1.96	2.9	K	AVISLQSYFR	M	2 Acetyl (S); Acetyl (Y)	0.0004004600.0			20160307_QE355.19233.19233.2
1751	1	ASPM_HUMAN	Abnormal spindle-like microcephaly-associated protein	74090	2	0	1	655.344	1308.67	2	1308.67	0.0021	1754	1763	0	2.15	2	K	AVISLQSYFR	M	2 Acetyl (S); Acetyl (Y)	0.0004004600.0			20160307_QE347.19138.19138.2
1751	1	ASPM_HUMAN	Abnormal spindle-like microcephaly-associated protein	74092	2	0	1	655.344	1308.67	2	1308.67	0.0026	1754	1763	0	1.73	1.9	K	AVISLQSYFR	M	2 Acetyl (S); Acetyl (Y)	0.0004004600.0			20160307_QE352.19303.19303.2
1751	1	ASPM_HUMAN	Abnormal spindle-like microcephaly-associated protein	74093	2	0	1	655.344	1308.67	2	1308.67	0.0026	1754	1763	0	1.86	2	K	AVISLQSYFR	M	2 Acetyl (S); Acetyl (Y)	0.0004004600.0			20160307_QE350.19431.19431.2
1751	1	ASPM_HUMAN	Abnormal spindle-like microcephaly-associated protein	74094	2	0	1	655.345	1308.67	2	1308.67	0.003	1754	1763	0	2.64	2.1	K	AVISLQSYFR	M	2 Acetyl (S); Acetyl (Y)	0.0004004600.0			20160307_QE346.19826.19826.2
1751	1	ASPM_HUMAN	Abnormal spindle-like microcephaly-associated protein	74096	2	0	1	655.345	1308.67	2	1308.67	0.0032	1754	1763	0	2.33	2	K	AVISLQSYFR	M	2 Acetyl (S); Acetyl (Y)	0.0004004600.0			20160307_QE348.19234.19234.2
1751	1	ASPM_HUMAN	Abnormal spindle-like microcephaly-associated protein	74107	5	0	1	655.345	1308.68	2	1308.67	0.004	1754	1763	0	0.34	4.5	K	AVISLQSYFR	M	2 Acetyl (S); Acetyl (Y)	0.0004004600.0			20160307_QE351.19375.19375.2
1751	1	ASPM_HUMAN	Abnormal spindle-like microcephaly-associated protein	74110	2	0	1	655.345	1308.68	2	1308.67	0.0041	1754	1763	0	0.65	1.6	K	AVISLQSYFR	M	2 Acetyl (S); Acetyl (Y)	0.0004004600.0			20160307_QE348.19505.19505.2
1751	1	ASPM_HUMAN	Abnormal spindle-like microcephaly-associated protein	85464	2	0	1	453.895	1358.66	3	1358.66	0.003	2406	2417	0	4.37	1.1	K	SMHSSATLIQSR	F	Acetyl (S)	0.000000000040.0			20160307_QE350.23433.23433.3
1751	1	ASPM_HUMAN	Abnormal spindle-like microcephaly-associated protein	85469	1	0	1	453.896	1358.66	3	1358.66	0.0034	2406	2417	0	0.18	1	K	SMHSSATLIQSR	F	Acetyl (S)	0.000000000040.0			20160307_QE351.23375.23375.3
1751	1	ASPM_HUMAN	Abnormal spindle-like microcephaly-associated protein	89199	1	1	1	459.259	1374.75	3	1374.77	-0.0122	3160	3169	2	0.64	0.87	R	FIQKYHSIKK	I	Acetyl (K); Acetyl (Y)	0.0000600003.0			20160307_QE356.21286.21286.3
1751	1	ASPM_HUMAN	Abnormal spindle-like microcephaly-associated protein	89238	1	1	1	688.39	1374.77	2	1374.77	-0.0009	3160	3169	2	1.31	0.75	R	FIQKYHSIKK	I	2 Acetyl (K)	0.0000000033.0			20160307_QE346.48179.48179.2
1751	1	ASPM_HUMAN	Abnormal spindle-like microcephaly-associated protein	89239	2	1	1	688.393	1374.77	2	1374.77	0.0058	3160	3169	2	2.45	1.2	R	FIQKYHSIKK	I	2 Acetyl (K)	0.0000000033.0			20160307_QE348.47985.47985.2
1751	1	ASPM_HUMAN	Abnormal spindle-like microcephaly-associated protein	95328	1	1	1	467.918	1400.73	3	1400.74	-0.0134	2832	2842	2	1.59	0.71	R	KLETQKCAALR	I	2 Acetyl (K)	0.30000300000.0			20160307_QE347.22036.22036.3
1751	1	ASPM_HUMAN	Abnormal spindle-like microcephaly-associated protein	104104	2	0	1	479.93	1436.77	3	1436.77	0.0031	1753	1763	1	1.48	1.9	R	KAVISLQSYFR	M	2 Acetyl (S); Acetyl (Y)	0.00004004600.0			20160307_QE355.11552.11552.3
1751	1	ASPM_HUMAN	Abnormal spindle-like microcephaly-associated protein	109476	1	1	1	730.398	1458.78	2	1458.79	-0.0065	3160	3169	2	1.88	0.66	R	FIQKYHSIKK	I	2 Acetyl (K); Acetyl (S); Acetyl (Y)	0.0000604033.0			20160307_QE350.56680.56680.2
1751	1	ASPM_HUMAN	Abnormal spindle-like microcephaly-associated protein	197856	2	0	1	597.633	1789.88	3	1789.89	-0.0152	981	994	1	1.28	1.7	R	TMELLTQNWDLSKK	L	2 Acetyl (K)	0.00000000000033.0			20160307_QE348.36248.36248.3
1751	1	ASPM_HUMAN	Abnormal spindle-like microcephaly-associated protein	197874	2	0	1	895.947	1789.88	2	1789.89	-0.0118	981	994	1	0.43	2.3	R	TMELLTQNWDLSKK	L	2 Acetyl (K)	0.00000000000033.0			20160307_QE356.35401.35401.2
1751	1	ASPM_HUMAN	Abnormal spindle-like microcephaly-associated protein	197887	2	0	1	895.948	1789.88	2	1789.89	-0.0098	981	994	1	0.08	2.3	R	TMELLTQNWDLSKK	L	2 Acetyl (K)	0.00000000000033.0			20160307_QE347.36062.36062.2
1751	1	ASPM_HUMAN	Abnormal spindle-like microcephaly-associated protein	197894	2	0	1	597.635	1789.88	3	1789.89	-0.009	981	994	1	1.57	1.8	R	TMELLTQNWDLSKK	L	2 Acetyl (K)	0.00000000000033.0			20160307_QE346.33331.33331.3
1751	1	ASPM_HUMAN	Abnormal spindle-like microcephaly-associated protein	197912	2	0	1	597.635	1789.88	3	1789.89	-0.008	981	994	1	1.48	2.2	R	TMELLTQNWDLSKK	L	2 Acetyl (K)	0.00000000000033.0			20160307_QE354.33153.33153.3
1751	1	ASPM_HUMAN	Abnormal spindle-like microcephaly-associated protein	197920	2	0	1	597.635	1789.88	3	1789.89	-0.0073	981	994	1	2.02	2.9	R	TMELLTQNWDLSKK	L	2 Acetyl (K)	0.00000000000033.0			20160307_QE346.33609.33609.3
1751	1	ASPM_HUMAN	Abnormal spindle-like microcephaly-associated protein	197936	2	0	1	597.636	1789.89	3	1789.89	-0.0068	981	994	1	1.06	1.8	R	TMELLTQNWDLSKK	L	2 Acetyl (K)	0.00000000000033.0			20160307_QE348.33190.33190.3
1751	1	ASPM_HUMAN	Abnormal spindle-like microcephaly-associated protein	197941	2	0	1	597.636	1789.89	3	1789.89	-0.0067	981	994	1	1.82	1.8	R	TMELLTQNWDLSKK	L	2 Acetyl (K)	0.00000000000033.0			20160307_QE355.35003.35003.3
1751	1	ASPM_HUMAN	Abnormal spindle-like microcephaly-associated protein	197959	2	0	1	597.636	1789.89	3	1789.89	-0.0062	981	994	1	1.72	2.3	R	TMELLTQNWDLSKK	L	2 Acetyl (K)	0.00000000000033.0			20160307_QE347.33096.33096.3
1751	1	ASPM_HUMAN	Abnormal spindle-like microcephaly-associated protein	197960	2	0	1	597.636	1789.89	3	1789.89	-0.0062	981	994	1	1.59	1.6	R	TMELLTQNWDLSKK	L	2 Acetyl (K)	0.00000000000033.0			20160307_QE356.32858.32858.3
1751	1	ASPM_HUMAN	Abnormal spindle-like microcephaly-associated protein	197976	2	0	1	597.636	1789.89	3	1789.89	-0.0058	981	994	1	1.97	2.4	R	TMELLTQNWDLSKK	L	2 Acetyl (K)	0.00000000000033.0			20160307_QE351.33352.33352.3
1751	1	ASPM_HUMAN	Abnormal spindle-like microcephaly-associated protein	197991	2	0	1	597.636	1789.89	3	1789.89	-0.0054	981	994	1	1.74	2.1	R	TMELLTQNWDLSKK	L	2 Acetyl (K)	0.00000000000033.0			20160307_QE356.34797.34797.3
1751	1	ASPM_HUMAN	Abnormal spindle-like microcephaly-associated protein	198003	2	0	1	597.636	1789.89	3	1789.89	-0.005	981	994	1	0.13	2.1	R	TMELLTQNWDLSKK	L	2 Acetyl (K)	0.00000000000033.0			20160307_QE348.32909.32909.3
1751	1	ASPM_HUMAN	Abnormal spindle-like microcephaly-associated protein	198007	2	0	1	597.636	1789.89	3	1789.89	-0.0049	981	994	1	1.7	2.5	R	TMELLTQNWDLSKK	L	2 Acetyl (K)	0.00000000000033.0			20160307_QE350.33355.33355.3
1751	1	ASPM_HUMAN	Abnormal spindle-like microcephaly-associated protein	198009	2	0	1	597.636	1789.89	3	1789.89	-0.0047	981	994	1	2.26	3.2	R	TMELLTQNWDLSKK	L	2 Acetyl (K)	0.00000000000033.0			20160307_QE348.35137.35137.3
1751	1	ASPM_HUMAN	Abnormal spindle-like microcephaly-associated protein	198012	2	0	1	597.636	1789.89	3	1789.89	-0.0047	981	994	1	1.43	2	R	TMELLTQNWDLSKK	L	2 Acetyl (K)	0.00000000000033.0			20160307_QE347.32823.32823.3
1751	1	ASPM_HUMAN	Abnormal spindle-like microcephaly-associated protein	198030	2	0	1	597.637	1789.89	3	1789.89	-0.0037	981	994	1	0.35	1.5	R	TMELLTQNWDLSKK	L	2 Acetyl (K)	0.00000000000033.0			20160307_QE351.33081.33081.3
1751	1	ASPM_HUMAN	Abnormal spindle-like microcephaly-associated protein	214139	1	1	1	617.985	1850.93	3	1850.93	-0.0007	1703	1716	2	0.05	0.99	R	AAALFIQQCYRSKK	I	2 Acetyl (K); Acetyl (S); Acetyl (Y)	0.00000000060433.0			20160307_QE356.17809.17809.3
1751	1	ASPM_HUMAN	Abnormal spindle-like microcephaly-associated protein	214141	1	1	1	926.475	1850.93	2	1850.93	0	1703	1716	2	0.61	0.87	R	AAALFIQQCYRSKK	I	2 Acetyl (K); Acetyl (S); Acetyl (Y)	0.00000000060433.0			20160307_QE347.17815.17815.2
1751	1	ASPM_HUMAN	Abnormal spindle-like microcephaly-associated protein	214145	1	1	1	926.476	1850.94	2	1850.93	0.0018	1703	1716	2	0.24	0.95	R	AAALFIQQCYRSKK	I	2 Acetyl (K); Acetyl (S); Acetyl (Y)	0.00000000060433.0			20160307_QE348.17879.17879.2
1751	1	ASPM_HUMAN	Abnormal spindle-like microcephaly-associated protein	215039	1	1	1	619.312	1854.91	3	1854.91	0.0053	1716	1729	3	0.67	0.86	K	KIAAQKREEYMQMR	E	2 Oxidation (M); Acetyl (K)	0.30000000001010.0			20160307_QE350.23601.23601.3
1751	1	ASPM_HUMAN	Abnormal spindle-like microcephaly-associated protein	218440	1	1	1	623.341	1867	3	1866.99	0.0138	1904	1918	3	2.39	0.6	K	IQSAFRMAKAQKQFR	L	Oxidation (M); Acetyl (K)	0.000000100003000.0			20160307_QE348.53147.53147.3
1751	1	ASPM_HUMAN	Abnormal spindle-like microcephaly-associated protein	218442	1	1	1	623.342	1867.01	3	1866.99	0.0171	1904	1918	3	2.09	0.64	K	IQSAFRMAKAQKQFR	L	Oxidation (M); Acetyl (K)	0.000000100003000.0			20160307_QE354.52686.52686.3
504	1	THIC_HUMAN	Acetyl-CoA acetyltransferase, cytosolic	2008	1	0	1	414.763	827.511	2	827.512	-0.0007	211	217	1	38.82	0.0027	R	KGLIEVK	T	Acetyl (K)	0.3000000.0			20160307_QE346.26213.26213.2
504	1	THIC_HUMAN	Acetyl-CoA acetyltransferase, cytosolic	2047	1	0	1	414.763	827.512	2	827.512	0.0005	211	217	1	37.11	0.004	R	KGLIEVK	T	Acetyl (K)	0.3000000.0			20160307_QE347.25555.25555.2
504	1	THIC_HUMAN	Acetyl-CoA acetyltransferase, cytosolic	2049	1	1	1	414.764	827.513	2	827.512	0.0008	211	217	1	29.93	0.021	R	KGLIEVK	T	Acetyl (K)	0.3000000.0			20160307_QE350.25771.25771.2
504	1	THIC_HUMAN	Acetyl-CoA acetyltransferase, cytosolic	2050	1	0	1	414.764	827.513	2	827.512	0.001	211	217	1	29.02	0.026	R	KGLIEVK	T	Acetyl (K)	0.3000000.0			20160307_QE352.25587.25587.2
504	1	THIC_HUMAN	Acetyl-CoA acetyltransferase, cytosolic	2052	1	0	1	414.764	827.513	2	827.512	0.0012	211	217	1	27.45	0.037	R	KGLIEVK	T	Acetyl (K)	0.3000000.0			20160307_QE351.25665.25665.2
504	1	THIC_HUMAN	Acetyl-CoA acetyltransferase, cytosolic	106035	1	1	1	723.386	1444.76	2	1444.76	0.0018	212	223	1	4.76	0.63	K	GLIEVKTDEFPR	H	Acetyl (T)	0.000000500000.0			20160307_QE347.38684.38684.2
504	1	THIC_HUMAN	Acetyl-CoA acetyltransferase, cytosolic	106037	1	1	1	723.386	1444.76	2	1444.76	0.0023	212	223	1	4.71	0.61	K	GLIEVKTDEFPR	H	Acetyl (T)	0.000000500000.0			20160307_QE346.39078.39078.2
1525	1	ACSA_HUMAN	Acetyl-coenzyme A synthetase, cytoplasmic	334658	1	1	1	1302.69	2603.37	2	2603.36	0.0056	639	661	2	0.29	0.94	K	IGPIATPDYIQNAPGLPKTRSGK	I	2 Acetyl (K); Acetyl (S); Acetyl (T); Acetyl (Y)	0.00000000600000000350403.0			20160307_QE354.58683.58683.2
910	1	ASAH1_HUMAN	Acid ceramidase	114598	1	0	1	740.365	1478.71	2	1478.7	0.0107	33	44	1	0.34	0.93	R	KSTYPPSGPTYR	G	Acetyl (S); Acetyl (T); Acetyl (Y)	0.040000000560.0			20160307_QE346.20552.20552.2
562	1	AN32A_HUMAN	Acidic leucine-rich nuclear phosphoprotein 32 family member A	16488	4	0	1	494.259	986.504	2	986.503	0.0009	21	28	0	2.14	7.7	K	ELVLDNSR	S	Acetyl (S)	0.00000040.0			20160307_QE346.12581.12581.2
241	1	ACON_HUMAN	Aconitate hydratase, mitochondrial	3007	8	1	1	421.771	841.527	2	841.527	-0.0002	251	258	0	16.07	0.5	K	VAGILTVK	G	Acetyl (K)	0.00000003.0			20160307_QE350.26558.26558.2
241	1	ACON_HUMAN	Aconitate hydratase, mitochondrial	3008	8	0	1	421.771	841.527	2	841.527	-0.0002	251	258	0	4.84	1.6	K	VAGILTVK	G	Acetyl (T)	0.00000500.0			20160307_QE346.26945.26945.2
241	1	ACON_HUMAN	Aconitate hydratase, mitochondrial	3011	3	1	1	421.771	841.527	2	841.527	0	251	258	0	19.11	0.25	K	VAGILTVK	G	Acetyl (K)	0.00000003.0			20160307_QE355.26167.26167.2
241	1	ACON_HUMAN	Aconitate hydratase, mitochondrial	3012	3	0	1	421.771	841.528	2	841.527	0.0002	251	258	0	18.42	0.33	K	VAGILTVK	G	Acetyl (K)	0.00000003.0			20160307_QE351.26433.26433.2
241	1	ACON_HUMAN	Aconitate hydratase, mitochondrial	21791	3	1	1	515.301	1028.59	2	1028.59	0.0005	458	465	3	20.67	0.39	R	KDIKKGEK	N	2 Acetyl (K)	0.30000003.0			20160307_QE354.36350.36350.2
241	1	ACON_HUMAN	Aconitate hydratase, mitochondrial	21798	9	1	1	515.302	1028.59	2	1028.59	0.0022	458	465	3	5.57	1.1	R	KDIKKGEK	N	2 Acetyl (K)	0.30003000.0			20160307_QE354.15650.15650.2
241	1	ACON_HUMAN	Aconitate hydratase, mitochondrial	21808	9	1	1	515.302	1028.59	2	1028.59	0.0035	458	465	3	6.03	2	R	KDIKKGEK	N	2 Acetyl (K)	0.30003000.0			20160307_QE355.15576.15576.2
3		ACTC_HUMAN	Actin, alpha cardiac muscle 1	27636	1	0	0	539.835	1077.65	2	1077.65	0.0002	329	337	1	32.96	0.0027	K	IKIIAPPER	K	Acetyl (K)	0.030000000.0			20160307_QE346.23188.23188.2
3		ACTC_HUMAN	Actin, alpha cardiac muscle 1	27637	1	0	0	539.835	1077.66	2	1077.65	0.001	329	337	1	34.2	0.0032	K	IKIIAPPER	K	Acetyl (K)	0.030000000.0			20160307_QE355.22339.22339.2
3		ACTC_HUMAN	Actin, alpha cardiac muscle 1	27638	1	0	0	539.835	1077.66	2	1077.65	0.0012	329	337	1	34.21	0.0032	K	IKIIAPPER	K	Acetyl (K)	0.030000000.0			20160307_QE348.22410.22410.2
3		ACTC_HUMAN	Actin, alpha cardiac muscle 1	27639	1	0	0	539.835	1077.66	2	1077.65	0.0015	329	337	1	11.42	0.089	K	IKIIAPPER	K	Acetyl (K)	0.030000000.0			20160307_QE348.22729.22729.2
3		ACTC_HUMAN	Actin, alpha cardiac muscle 1	27640	1	0	0	539.835	1077.66	2	1077.65	0.0015	329	337	1	33.14	0.0041	K	IKIIAPPER	K	Acetyl (K)	0.030000000.0			20160307_QE352.22499.22499.2
3		ACTC_HUMAN	Actin, alpha cardiac muscle 1	27641	1	0	0	539.835	1077.66	2	1077.65	0.0016	329	337	1	40.9	0.00069	K	IKIIAPPER	K	Acetyl (K)	0.030000000.0			20160307_QE354.22363.22363.2
3		ACTC_HUMAN	Actin, alpha cardiac muscle 1	27642	1	0	0	539.835	1077.66	2	1077.65	0.0016	329	337	1	33.05	0.0037	K	IKIIAPPER	K	Acetyl (K)	0.030000000.0			20160307_QE350.22634.22634.2
3		ACTC_HUMAN	Actin, alpha cardiac muscle 1	27643	1	0	0	539.836	1077.66	2	1077.65	0.0021	329	337	1	21.6	0.059	K	IKIIAPPER	K	Acetyl (K)	0.030000000.0			20160307_QE347.22380.22380.2
3		ACTC_HUMAN	Actin, alpha cardiac muscle 1	27644	1	0	0	539.836	1077.66	2	1077.65	0.0021	329	337	1	25.25	0.0043	K	IKIIAPPER	K	Acetyl (K)	0.030000000.0			20160307_QE356.22415.22415.2
3		ACTC_HUMAN	Actin, alpha cardiac muscle 1	27645	1	0	0	539.836	1077.66	2	1077.65	0.0024	329	337	1	14.1	0.085	K	IKIIAPPER	K	Acetyl (K)	0.030000000.0			20160307_QE351.22511.22511.2
3		ACTC_HUMAN	Actin, alpha cardiac muscle 1	27646	1	0	0	539.836	1077.66	2	1077.65	0.0025	329	337	1	25.65	0.0092	K	IKIIAPPER	K	Acetyl (K)	0.030000000.0			20160307_QE346.22934.22934.2
3		ACTC_HUMAN	Actin, alpha cardiac muscle 1	27647	1	0	0	539.837	1077.66	2	1077.65	0.0051	329	337	1	26.52	0.0094	K	IKIIAPPER	K	Acetyl (K)	0.030000000.0			20160307_QE356.22156.22156.2
3		ACTC_HUMAN	Actin, alpha cardiac muscle 1	49381	1	0	0	402.924	1205.75	3	1205.75	0.001	329	338	2	23.39	0.015	K	IKIIAPPERK	Y	Acetyl (K)	0.0300000000.0			20160307_QE350.14638.14638.3
3		ACTC_HUMAN	Actin, alpha cardiac muscle 1	52240	1	0	0	610.314	1218.61	2	1218.62	-0.0038	318	328	0	3.44	0.47	K	EITALAPSTMK	I	Oxidation (M); Acetyl (T)	0.00500000010.0			20160307_QE347.13165.13165.2
3		ACTC_HUMAN	Actin, alpha cardiac muscle 1	52242	1	0	0	407.212	1218.61	3	1218.62	-0.0029	318	328	0	1.02	0.8	K	EITALAPSTMK	I	Oxidation (M); Acetyl (T)	0.00500000010.0			20160307_QE347.13177.13177.3
3		ACTC_HUMAN	Actin, alpha cardiac muscle 1	52243	1	0	0	610.314	1218.61	2	1218.62	-0.0025	318	328	0	1.93	0.66	K	EITALAPSTMK	I	Oxidation (M); Acetyl (T)	0.00500000010.0			20160307_QE352.13380.13380.2
3		ACTC_HUMAN	Actin, alpha cardiac muscle 1	52244	1	0	0	610.315	1218.61	2	1218.62	-0.0019	318	328	0	2.81	0.54	K	EITALAPSTMK	I	Oxidation (M); Acetyl (T)	0.00500000010.0			20160307_QE355.13320.13320.2
3		ACTC_HUMAN	Actin, alpha cardiac muscle 1	52245	1	0	0	610.315	1218.62	2	1218.62	-0.0013	318	328	0	3.95	0.43	K	EITALAPSTMK	I	Oxidation (M); Acetyl (T)	0.00500000010.0			20160307_QE350.13537.13537.2
3		ACTC_HUMAN	Actin, alpha cardiac muscle 1	52248	1	0	0	610.315	1218.62	2	1218.62	-0.0009	318	328	0	10.05	0.11	K	EITALAPSTMK	I	Oxidation (M); Acetyl (T)	0.00500000010.0			20160307_QE354.13209.13209.2
3		ACTC_HUMAN	Actin, alpha cardiac muscle 1	52250	1	0	0	407.213	1218.62	3	1218.62	-0.0006	318	328	0	2.67	0.56	K	EITALAPSTMK	I	Oxidation (M); Acetyl (T)	0.00500000010.0			20160307_QE352.13346.13346.3
3		ACTC_HUMAN	Actin, alpha cardiac muscle 1	52252	1	0	0	610.315	1218.62	2	1218.62	-0.0002	318	328	0	11.81	0.078	K	EITALAPSTMK	I	Oxidation (M); Acetyl (T)	0.00500000010.0			20160307_QE351.13173.13173.2
3		ACTC_HUMAN	Actin, alpha cardiac muscle 1	52253	1	0	0	610.316	1218.62	2	1218.62	-0.0001	318	328	0	13.62	0.053	K	EITALAPSTMK	I	Oxidation (M); Acetyl (T)	0.00500000010.0			20160307_QE348.12933.12933.2
3		ACTC_HUMAN	Actin, alpha cardiac muscle 1	52254	1	0	0	407.213	1218.62	3	1218.62	0	318	328	0	4.21	0.67	K	EITALAPSTMK	I	Oxidation (M); Acetyl (T)	0.00500000010.0			20160307_QE348.12910.12910.3
3		ACTC_HUMAN	Actin, alpha cardiac muscle 1	52255	1	0	0	610.316	1218.62	2	1218.62	0	318	328	0	9.85	0.12	K	EITALAPSTMK	I	Oxidation (M); Acetyl (T)	0.00500000010.0			20160307_QE350.13266.13266.2
3		ACTC_HUMAN	Actin, alpha cardiac muscle 1	52256	1	0	0	407.213	1218.62	3	1218.62	0	318	328	0	2.83	0.54	K	EITALAPSTMK	I	Oxidation (M); Acetyl (T)	0.00500000010.0			20160307_QE346.13761.13761.3
3		ACTC_HUMAN	Actin, alpha cardiac muscle 1	52257	1	0	0	407.213	1218.62	3	1218.62	0.0002	318	328	0	1.57	0.88	K	EITALAPSTMK	I	Oxidation (M); Acetyl (T)	0.00500000010.0			20160307_QE346.13509.13509.3
3		ACTC_HUMAN	Actin, alpha cardiac muscle 1	52259	1	0	0	610.316	1218.62	2	1218.62	0.0004	318	328	0	10.76	0.098	K	EITALAPSTMK	I	Oxidation (M); Acetyl (T)	0.00500000010.0			20160307_QE356.12964.12964.2
3		ACTC_HUMAN	Actin, alpha cardiac muscle 1	52261	1	0	0	610.316	1218.62	2	1218.62	0.0007	318	328	0	9.79	0.12	K	EITALAPSTMK	I	Oxidation (M); Acetyl (T)	0.00500000010.0			20160307_QE347.12888.12888.2
3		ACTC_HUMAN	Actin, alpha cardiac muscle 1	52262	1	0	0	610.316	1218.62	2	1218.62	0.0007	318	328	0	10.04	0.11	K	EITALAPSTMK	I	Oxidation (M); Acetyl (T)	0.00500000010.0			20160307_QE352.13085.13085.2
3		ACTC_HUMAN	Actin, alpha cardiac muscle 1	52264	1	0	0	610.316	1218.62	2	1218.62	0.0008	318	328	0	10.84	0.096	K	EITALAPSTMK	I	Oxidation (M); Acetyl (T)	0.00500000010.0			20160307_QE355.13049.13049.2
3		ACTC_HUMAN	Actin, alpha cardiac muscle 1	52269	1	0	0	610.316	1218.62	2	1218.62	0.0018	318	328	0	9.52	0.13	K	EITALAPSTMK	I	Oxidation (M); Acetyl (T)	0.00500000010.0			20160307_QE346.13513.13513.2
3		ACTC_HUMAN	Actin, alpha cardiac muscle 1	57012	1	0	0	620.768	1239.52	2	1239.53	-0.0034	53	63	0	19.51	0.015	K	DSYVGDEAQSK	R	Acetyl (S)	0.04000000000.0			20160307_QE356.11173.11173.2
3		ACTC_HUMAN	Actin, alpha cardiac muscle 1	57013	1	0	0	620.769	1239.52	2	1239.53	-0.003	53	63	0	5.82	0.28	K	DSYVGDEAQSK	R	Acetyl (S)	0.04000000000.0			20160307_QE346.11970.11970.2
3		ACTC_HUMAN	Actin, alpha cardiac muscle 1	57014	1	0	0	620.769	1239.52	2	1239.53	-0.0011	53	63	0	14.75	0.041	K	DSYVGDEAQSK	R	Acetyl (S)	0.04000000000.0			20160307_QE352.11229.11229.2
3		ACTC_HUMAN	Actin, alpha cardiac muscle 1	57015	1	0	0	620.77	1239.52	2	1239.53	-0.0007	53	63	0	25.88	0.0037	K	DSYVGDEAQSK	R	Acetyl (S)	0.04000000000.0			20160307_QE347.11027.11027.2
3		ACTC_HUMAN	Actin, alpha cardiac muscle 1	57016	1	0	0	620.77	1239.52	2	1239.53	-0.0006	53	63	0	22.53	0.0077	K	DSYVGDEAQSK	R	Acetyl (S)	0.04000000000.0			20160307_QE351.11241.11241.2
3		ACTC_HUMAN	Actin, alpha cardiac muscle 1	57018	1	0	0	620.77	1239.53	2	1239.53	-0.0005	53	63	0	7.14	0.21	K	DSYVGDEAQSK	R	Acetyl (S)	0.04000000000.0			20160307_QE355.11235.11235.2
3		ACTC_HUMAN	Actin, alpha cardiac muscle 1	57019	1	0	0	620.77	1239.53	2	1239.53	-0.0004	53	63	0	34.99	0.00052	K	DSYVGDEAQSK	R	Acetyl (S)	0.04000000000.0			20160307_QE346.11696.11696.2
3		ACTC_HUMAN	Actin, alpha cardiac muscle 1	57020	1	0	0	620.77	1239.53	2	1239.53	-0.0003	53	63	0	8.6	0.16	K	DSYVGDEAQSK	R	Acetyl (S)	0.04000000000.0			20160307_QE348.11058.11058.2
3		ACTC_HUMAN	Actin, alpha cardiac muscle 1	57021	1	0	0	620.77	1239.53	2	1239.53	0.0004	53	63	0	13.88	0.05	K	DSYVGDEAQSK	R	Acetyl (S)	0.04000000000.0			20160307_QE350.11437.11437.2
3		ACTC_HUMAN	Actin, alpha cardiac muscle 1	93921	1	0	0	698.82	1395.62	2	1395.63	-0.0021	53	64	1	64.45	9.1e-07	K	DSYVGDEAQSKR	G	Acetyl (K)	0.000000000030.0			20160307_QE356.11570.11570.2
3		ACTC_HUMAN	Actin, alpha cardiac muscle 1	93922	1	0	0	698.82	1395.63	2	1395.63	-0.0013	53	64	1	15.03	0.039	K	DSYVGDEAQSKR	G	Acetyl (K)	0.000000000030.0			20160307_QE346.12011.12011.2
3		ACTC_HUMAN	Actin, alpha cardiac muscle 1	93923	1	0	0	698.82	1395.63	2	1395.63	-0.0007	53	64	1	48.99	2.5e-05	K	DSYVGDEAQSKR	G	Acetyl (K)	0.000000000030.0			20160307_QE350.11834.11834.2
3		ACTC_HUMAN	Actin, alpha cardiac muscle 1	93924	1	0	0	698.82	1395.63	2	1395.63	-0.0007	53	64	1	52.11	1.3e-05	K	DSYVGDEAQSKR	G	Acetyl (K)	0.000000000030.0			20160307_QE347.11436.11436.2
3		ACTC_HUMAN	Actin, alpha cardiac muscle 1	93925	1	0	0	698.821	1395.63	2	1395.63	0.0001	53	64	1	48.83	2.6e-05	K	DSYVGDEAQSKR	G	Acetyl (K)	0.000000000030.0			20160307_QE354.11730.11730.2
3		ACTC_HUMAN	Actin, alpha cardiac muscle 1	93929	1	0	0	698.821	1395.63	2	1395.63	0.0009	53	64	1	32.6	0.00088	K	DSYVGDEAQSKR	G	Acetyl (K)	0.000000000030.0			20160307_QE348.11456.11456.2
3		ACTC_HUMAN	Actin, alpha cardiac muscle 1	93930	1	0	0	698.821	1395.63	2	1395.63	0.001	53	64	1	51.94	1.3e-05	K	DSYVGDEAQSKR	G	Acetyl (K)	0.000000000030.0			20160307_QE351.11668.11668.2
3		ACTC_HUMAN	Actin, alpha cardiac muscle 1	93933	1	0	0	698.821	1395.63	2	1395.63	0.0014	53	64	1	49.21	2.4e-05	K	DSYVGDEAQSKR	G	Acetyl (K)	0.000000000030.0			20160307_QE355.11619.11619.2
3		ACTC_HUMAN	Actin, alpha cardiac muscle 1	93938	1	0	0	698.822	1395.63	2	1395.63	0.002	53	64	1	64.12	9.7e-07	K	DSYVGDEAQSKR	G	Acetyl (K)	0.000000000030.0			20160307_QE352.11658.11658.2
3		ACTC_HUMAN	Actin, alpha cardiac muscle 1	105806	1	0	0	482.274	1443.8	3	1443.8	-0.0011	318	330	1	11.49	0.084	K	EITALAPSTMKIK	I	Acetyl (K)	0.0000000000300.0			20160307_QE348.30043.30043.3
3		ACTC_HUMAN	Actin, alpha cardiac muscle 1	105808	1	0	0	722.907	1443.8	2	1443.8	-0.0007	318	330	1	17.6	0.022	K	EITALAPSTMKIK	I	Acetyl (K)	0.0000000000003.0			20160307_QE347.29978.29978.2
3		ACTC_HUMAN	Actin, alpha cardiac muscle 1	105809	1	0	0	722.907	1443.8	2	1443.8	-0.0005	318	330	1	36.94	0.00034	K	EITALAPSTMKIK	I	Acetyl (K)	0.0000000000003.0			20160307_QE350.30249.30249.2
3		ACTC_HUMAN	Actin, alpha cardiac muscle 1	105810	1	0	0	722.907	1443.8	2	1443.8	-0.0004	318	330	1	39.74	0.00019	K	EITALAPSTMKIK	I	Acetyl (K)	0.0000000000003.0			20160307_QE354.30014.30014.2
3		ACTC_HUMAN	Actin, alpha cardiac muscle 1	105811	1	0	0	482.274	1443.8	3	1443.8	-0.0001	318	330	1	31.41	0.0011	K	EITALAPSTMKIK	I	Acetyl (K)	0.0000000000003.0			20160307_QE346.30623.30623.3
3		ACTC_HUMAN	Actin, alpha cardiac muscle 1	105812	1	0	0	722.908	1443.8	2	1443.8	0.0001	318	330	1	15.68	0.034	K	EITALAPSTMKIK	I	Acetyl (K)	0.0000000000003.0			20160307_QE352.30113.30113.2
3		ACTC_HUMAN	Actin, alpha cardiac muscle 1	105813	1	0	0	722.908	1443.8	2	1443.8	0.0002	318	330	1	33.98	0.00065	K	EITALAPSTMKIK	I	Acetyl (K)	0.0000000000003.0			20160307_QE355.29933.29933.2
3		ACTC_HUMAN	Actin, alpha cardiac muscle 1	105814	1	0	0	722.908	1443.8	2	1443.8	0.0004	318	330	1	47.86	3.3e-05	K	EITALAPSTMKIK	I	Acetyl (K)	0.0000000000003.0			20160307_QE356.29737.29737.2
3		ACTC_HUMAN	Actin, alpha cardiac muscle 1	105816	1	0	0	722.908	1443.8	2	1443.8	0.0012	318	330	1	38.68	0.00024	K	EITALAPSTMKIK	I	Acetyl (K)	0.0000000000300.0			20160307_QE348.30030.30030.2
3		ACTC_HUMAN	Actin, alpha cardiac muscle 1	105817	1	0	0	482.275	1443.8	3	1443.8	0.0015	318	330	1	11.49	0.084	K	EITALAPSTMKIK	I	Acetyl (K)	0.0000000000003.0			20160307_QE347.30014.30014.3
3		ACTC_HUMAN	Actin, alpha cardiac muscle 1	105818	1	0	0	722.908	1443.8	2	1443.8	0.0015	318	330	1	38.78	0.00023	K	EITALAPSTMKIK	I	Acetyl (K)	0.0000000000003.0			20160307_QE346.30563.30563.2
3		ACTC_HUMAN	Actin, alpha cardiac muscle 1	105819	1	0	0	722.909	1443.8	2	1443.8	0.0023	318	330	1	17.89	0.021	K	EITALAPSTMKIK	I	Acetyl (K)	0.0000000000003.0			20160307_QE351.30242.30242.2
3		ACTC_HUMAN	Actin, alpha cardiac muscle 1	109827	1	0	0	730.904	1459.79	2	1459.8	-0.0019	318	330	1	28	0.0024	K	EITALAPSTMKIK	I	Oxidation (M); Acetyl (K)	0.0000000001003.0			20160307_QE351.24240.24240.2
3		ACTC_HUMAN	Actin, alpha cardiac muscle 1	109829	1	0	0	730.904	1459.79	2	1459.8	-0.0012	318	330	1	14.95	0.04	K	EITALAPSTMKIK	I	Oxidation (M); Acetyl (K)	0.0000000001003.0			20160307_QE348.24064.24064.2
3		ACTC_HUMAN	Actin, alpha cardiac muscle 1	109830	1	0	0	730.905	1459.79	2	1459.8	-0.0009	318	330	1	7.73	0.19	K	EITALAPSTMKIK	I	Oxidation (M); Acetyl (K)	0.0000000001003.0			20160307_QE346.24616.24616.2
3		ACTC_HUMAN	Actin, alpha cardiac muscle 1	109831	1	0	0	730.905	1459.8	2	1459.8	-0.0004	318	330	1	5.29	0.32	K	EITALAPSTMKIK	I	Oxidation (M); Acetyl (K)	0.0000000001003.0			20160307_QE347.24033.24033.2
3		ACTC_HUMAN	Actin, alpha cardiac muscle 1	109832	1	0	0	730.905	1459.8	2	1459.8	-0.0002	318	330	1	27.45	0.0027	K	EITALAPSTMKIK	I	Oxidation (M); Acetyl (K)	0.0000000001003.0			20160307_QE352.24147.24147.2
3		ACTC_HUMAN	Actin, alpha cardiac muscle 1	109834	1	0	0	730.905	1459.8	2	1459.8	0.0003	318	330	1	11.65	0.081	K	EITALAPSTMKIK	I	Oxidation (M); Acetyl (K)	0.0000000001003.0			20160307_QE355.24023.24023.2
3		ACTC_HUMAN	Actin, alpha cardiac muscle 1	120867	1	0	0	751.91	1501.81	2	1501.81	-0.0003	318	330	1	5.74	0.29	K	EITALAPSTMKIK	I	Oxidation (M); Acetyl (K); Acetyl (T)	0.0050000001003.0			20160307_QE346.23048.23048.2
3		ACTC_HUMAN	Actin, alpha cardiac muscle 1	160756	1	0	0	550.278	1647.81	3	1647.82	-0.009	315	328	1	8.71	0.15	R	MQKEITALAPSTMK	I	Oxidation (M); Acetyl (K); Acetyl (T)	0.10300500000000.0			20160307_QE355.17668.17668.3
3		ACTC_HUMAN	Actin, alpha cardiac muscle 1	161699	1	0	0	826.932	1651.85	2	1651.85	-0.0001	186	198	1	1.54	0.72	R	DLTDYLMKILTER	G	Acetyl (K)	0.0000000300000.0			20160307_QE351.57118.57118.2
3		ACTC_HUMAN	Actin, alpha cardiac muscle 1	161701	1	0	0	826.932	1651.85	2	1651.85	0.0006	186	198	1	17.82	0.021	R	DLTDYLMKILTER	G	Acetyl (K)	0.0000000300000.0			20160307_QE355.57332.57332.2
3		ACTC_HUMAN	Actin, alpha cardiac muscle 1	161714	1	0	0	826.934	1651.85	2	1651.85	0.0037	186	198	1	8.62	0.16	R	DLTDYLMKILTER	G	Acetyl (K)	0.0000000300000.0			20160307_QE354.57251.57251.2
3		ACTC_HUMAN	Actin, alpha cardiac muscle 1	166248	1	0	0	834.928	1667.84	2	1667.84	-0.0022	186	198	1	4.27	0.57	R	DLTDYLMKILTER	G	Oxidation (M); Acetyl (K)	0.0000001300000.0			20160307_QE348.55929.55929.2
3		ACTC_HUMAN	Actin, alpha cardiac muscle 1	166249	1	0	0	556.955	1667.84	3	1667.84	0.0001	186	198	1	27.12	0.004	R	DLTDYLMKILTER	G	Oxidation (M); Acetyl (K)	0.0000001300000.0			20160307_QE347.55944.55944.3
3		ACTC_HUMAN	Actin, alpha cardiac muscle 1	166250	1	0	0	556.956	1667.85	3	1667.84	0.0011	186	198	1	20.59	0.012	R	DLTDYLMKILTER	G	Oxidation (M); Acetyl (K)	0.0000001300000.0			20160307_QE348.55944.55944.3
3		ACTC_HUMAN	Actin, alpha cardiac muscle 1	166252	1	0	0	556.956	1667.85	3	1667.84	0.0013	186	198	1	15.16	0.071	R	DLTDYLMKILTER	G	Oxidation (M); Acetyl (K)	0.0000001300000.0			20160307_QE351.55674.55674.3
3		ACTC_HUMAN	Actin, alpha cardiac muscle 1	166254	1	0	0	556.957	1667.85	3	1667.84	0.0038	186	198	1	16.12	0.031	R	DLTDYLMKILTER	G	Oxidation (M); Acetyl (K)	0.0000001300000.0			20160307_QE352.55675.55675.3
3		ACTC_HUMAN	Actin, alpha cardiac muscle 1	166256	1	0	0	834.931	1667.85	2	1667.84	0.0039	186	198	1	13.29	0.057	R	DLTDYLMKILTER	G	Oxidation (M); Acetyl (K)	0.0000001300000.0			20160307_QE352.55680.55680.2
3		ACTC_HUMAN	Actin, alpha cardiac muscle 1	166259	1	0	0	834.932	1667.85	2	1667.84	0.0051	186	198	1	18	0.02	R	DLTDYLMKILTER	G	Oxidation (M); Acetyl (K)	0.0000001300000.0			20160307_QE346.56256.56256.2
3		ACTC_HUMAN	Actin, alpha cardiac muscle 1	166266	1	0	0	834.932	1667.85	2	1667.84	0.0057	186	198	1	3.07	0.51	R	DLTDYLMKILTER	G	Oxidation (M); Acetyl (K)	0.0000001300000.0			20160307_QE351.55664.55664.2
3		ACTC_HUMAN	Actin, alpha cardiac muscle 1	166274	1	0	0	834.933	1667.85	2	1667.84	0.0066	186	198	1	14.75	0.057	R	DLTDYLMKILTER	G	Oxidation (M); Acetyl (K)	0.0000001300000.0			20160307_QE347.55942.55942.2
3		ACTC_HUMAN	Actin, alpha cardiac muscle 1	177315	1	0	0	855.926	1709.84	2	1709.85	-0.0169	186	198	1	0.48	0.9	R	DLTDYLMKILTER	G	Oxidation (M); Acetyl (K); Acetyl (Y)	0.0000601300000.0			20160307_QE348.49963.49963.2
3		ACTC_HUMAN	Actin, alpha cardiac muscle 1	177316	1	0	0	570.953	1709.84	3	1709.85	-0.0162	186	198	1	8.4	0.16	R	DLTDYLMKILTER	G	Oxidation (M); Acetyl (K); Acetyl (T)	0.0050001300000.0			20160307_QE355.49680.49680.3
3		ACTC_HUMAN	Actin, alpha cardiac muscle 1	208903	1	0	0	916.954	1831.89	2	1831.9	-0.0021	241	256	0	36.54	0.001	K	SYELPDGQVITIGNER	F	Acetyl (Y)	0.0600000000000000.0			20160307_QE350.46699.46699.2
3		ACTC_HUMAN	Actin, alpha cardiac muscle 1	208908	1	0	0	916.955	1831.89	2	1831.9	-0.0006	241	256	0	76.37	6.9e-08	K	SYELPDGQVITIGNER	F	Acetyl (Y)	0.0600000000000000.0			20160307_QE347.46760.46760.2
3		ACTC_HUMAN	Actin, alpha cardiac muscle 1	208909	1	0	0	916.955	1831.89	2	1831.9	-0.0003	241	256	0	34.12	0.0013	K	SYELPDGQVITIGNER	F	Acetyl (Y)	0.0600000000000000.0			20160307_QE352.46758.46758.2
3		ACTC_HUMAN	Actin, alpha cardiac muscle 1	208911	1	0	0	916.955	1831.9	2	1831.9	0.0003	241	256	0	27.49	0.0026	K	SYELPDGQVITIGNER	F	Acetyl (Y)	0.0600000000000000.0			20160307_QE351.46801.46801.2
3		ACTC_HUMAN	Actin, alpha cardiac muscle 1	208916	1	0	0	916.956	1831.9	2	1831.9	0.002	241	256	0	24.33	0.01	K	SYELPDGQVITIGNER	F	Acetyl (Y)	0.0600000000000000.0			20160307_QE348.43856.43856.2
3		ACTC_HUMAN	Actin, alpha cardiac muscle 1	208917	1	0	0	916.957	1831.9	2	1831.9	0.0032	241	256	0	9.47	0.13	K	SYELPDGQVITIGNER	F	Acetyl (Y)	0.0600000000000000.0			20160307_QE354.46542.46542.2
3		ACTC_HUMAN	Actin, alpha cardiac muscle 1	208918	1	0	0	916.957	1831.9	2	1831.9	0.0035	241	256	0	53.48	1e-05	K	SYELPDGQVITIGNER	F	Acetyl (Y)	0.0600000000000000.0			20160307_QE346.47044.47044.2
3		ACTC_HUMAN	Actin, alpha cardiac muscle 1	208920	1	0	0	916.958	1831.9	2	1831.9	0.0057	241	256	0	33.92	0.00066	K	SYELPDGQVITIGNER	F	Acetyl (Y)	0.0600000000000000.0			20160307_QE348.40546.40546.2
3		ACTC_HUMAN	Actin, alpha cardiac muscle 1	208921	1	0	0	916.958	1831.9	2	1831.9	0.0069	241	256	0	27.31	0.0027	K	SYELPDGQVITIGNER	F	Acetyl (Y)	0.0600000000000000.0			20160307_QE355.46629.46629.2
3		ACTC_HUMAN	Actin, alpha cardiac muscle 1	208922	1	0	0	916.958	1831.9	2	1831.9	0.007	241	256	0	36.83	0.00035	K	SYELPDGQVITIGNER	F	Acetyl (Y)	0.0600000000000000.0			20160307_QE348.46813.46813.2
3		ACTC_HUMAN	Actin, alpha cardiac muscle 1	253567	1	0	1	673.641	2017.9	3	2017.91	-0.0072	71	86	0	10	0.12	K	YPIEHGIITNWDDMEK	I	Oxidation (M); Acetyl (Y)	0.6000000000000100.0			20160307_QE350.23397.23397.3
3		ACTC_HUMAN	Actin, alpha cardiac muscle 1	253568	1	0	1	673.642	2017.9	3	2017.91	-0.0059	71	86	0	7.85	0.18	K	YPIEHGIITNWDDMEK	I	Oxidation (M); Acetyl (Y)	0.6000000000000100.0			20160307_QE351.23380.23380.3
3		ACTC_HUMAN	Actin, alpha cardiac muscle 1	253569	1	0	1	1009.96	2017.9	2	2017.91	-0.0044	71	86	0	5.15	0.33	K	YPIEHGIITNWDDMEK	I	Oxidation (M); Acetyl (T)	0.0000000050000100.0			20160307_QE355.21083.21083.2
3		ACTC_HUMAN	Actin, alpha cardiac muscle 1	253570	1	0	1	1009.96	2017.9	2	2017.91	-0.0043	71	86	0	7.76	0.19	K	YPIEHGIITNWDDMEK	I	Oxidation (M); Acetyl (K)	0.0000000000000103.0			20160307_QE348.23191.23191.2
3		ACTC_HUMAN	Actin, alpha cardiac muscle 1	253572	1	0	1	673.643	2017.91	3	2017.91	-0.0018	71	86	0	7.44	0.2	K	YPIEHGIITNWDDMEK	I	Oxidation (M); Acetyl (Y)	0.6000000000000100.0			20160307_QE355.23128.23128.3
3		ACTC_HUMAN	Actin, alpha cardiac muscle 1	253573	1	0	1	1009.96	2017.91	2	2017.91	-0.0017	71	86	0	6.5	0.43	K	YPIEHGIITNWDDMEK	I	Oxidation (M); Acetyl (Y)	0.6000000000000100.0			20160307_QE347.21063.21063.2
3		ACTC_HUMAN	Actin, alpha cardiac muscle 1	253575	1	0	1	1009.96	2017.91	2	2017.91	-0.0013	71	86	0	4.5	0.38	K	YPIEHGIITNWDDMEK	I	Oxidation (M); Acetyl (Y)	0.6000000000000100.0			20160307_QE346.23721.23721.2
3		ACTC_HUMAN	Actin, alpha cardiac muscle 1	253577	1	0	1	1009.96	2017.91	2	2017.91	-0.001	71	86	0	11.6	0.37	K	YPIEHGIITNWDDMEK	I	Oxidation (M); Acetyl (Y)	0.6000000000000100.0			20160307_QE351.23408.23408.2
3		ACTC_HUMAN	Actin, alpha cardiac muscle 1	253578	1	0	1	1009.96	2017.91	2	2017.91	-0.0009	71	86	0	4.99	0.34	K	YPIEHGIITNWDDMEK	I	Oxidation (M); Acetyl (Y)	0.6000000000000100.0			20160307_QE356.23070.23070.2
3		ACTC_HUMAN	Actin, alpha cardiac muscle 1	253584	1	0	1	505.485	2017.91	4	2017.91	-0.0002	71	86	0	4.62	0.37	K	YPIEHGIITNWDDMEK	I	Oxidation (M); Acetyl (Y)	0.6000000000000100.0			20160307_QE346.23766.23766.4
3		ACTC_HUMAN	Actin, alpha cardiac muscle 1	253588	1	0	1	673.644	2017.91	3	2017.91	0.0001	71	86	0	16.21	0.03	K	YPIEHGIITNWDDMEK	I	Oxidation (M); Acetyl (Y)	0.6000000000000100.0			20160307_QE346.23728.23728.3
3		ACTC_HUMAN	Actin, alpha cardiac muscle 1	253590	1	0	1	505.485	2017.91	4	2017.91	0.0002	71	86	0	0.49	0.9	K	YPIEHGIITNWDDMEK	I	Oxidation (M); Acetyl (T)	0.0000000050000100.0			20160307_QE356.23129.23129.4
3		ACTC_HUMAN	Actin, alpha cardiac muscle 1	253592	1	0	1	505.485	2017.91	4	2017.91	0.0004	71	86	0	0.26	0.94	K	YPIEHGIITNWDDMEK	I	Oxidation (M); Acetyl (T)	0.0000000050000100.0			20160307_QE355.23254.23254.4
3		ACTC_HUMAN	Actin, alpha cardiac muscle 1	253593	1	0	1	673.644	2017.91	3	2017.91	0.0004	71	86	0	11.88	0.077	K	YPIEHGIITNWDDMEK	I	Oxidation (M); Acetyl (Y)	0.6000000000000100.0			20160307_QE356.23091.23091.3
3		ACTC_HUMAN	Actin, alpha cardiac muscle 1	253594	1	0	1	1009.96	2017.91	2	2017.91	0.0004	71	86	0	3.14	0.51	K	YPIEHGIITNWDDMEK	I	Oxidation (M); Acetyl (K)	0.0000000000000103.0			20160307_QE350.23417.23417.2
3		ACTC_HUMAN	Actin, alpha cardiac muscle 1	253598	1	0	1	1009.96	2017.91	2	2017.91	0.0005	71	86	0	3.93	0.43	K	YPIEHGIITNWDDMEK	I	Oxidation (M); Acetyl (T)	0.0000000050000100.0			20160307_QE350.21290.21290.2
3		ACTC_HUMAN	Actin, alpha cardiac muscle 1	253599	1	0	1	1009.96	2017.91	2	2017.91	0.001	71	86	0	7.89	0.4	K	YPIEHGIITNWDDMEK	I	Oxidation (M); Acetyl (Y)	0.6000000000000100.0			20160307_QE352.23332.23332.2
3		ACTC_HUMAN	Actin, alpha cardiac muscle 1	253601	1	0	1	1009.96	2017.91	2	2017.91	0.0011	71	86	0	2.95	0.53	K	YPIEHGIITNWDDMEK	I	Oxidation (M); Acetyl (T)	0.0000000050000100.0			20160307_QE356.20969.20969.2
3		ACTC_HUMAN	Actin, alpha cardiac muscle 1	253606	1	0	1	505.485	2017.91	4	2017.91	0.0015	71	86	0	0.88	0.83	K	YPIEHGIITNWDDMEK	I	Oxidation (M); Acetyl (T)	0.0000000050000100.0			20160307_QE356.20956.20956.4
3		ACTC_HUMAN	Actin, alpha cardiac muscle 1	253607	1	0	1	505.485	2017.91	4	2017.91	0.0016	71	86	0	7.94	0.18	K	YPIEHGIITNWDDMEK	I	Oxidation (M); Acetyl (T)	0.0000000050000100.0			20160307_QE355.20712.20712.4
3		ACTC_HUMAN	Actin, alpha cardiac muscle 1	253615	1	0	1	505.485	2017.91	4	2017.91	0.002	71	86	0	1.69	0.69	K	YPIEHGIITNWDDMEK	I	Oxidation (M); Acetyl (T)	0.0000000050000100.0			20160307_QE346.21589.21589.4
3		ACTC_HUMAN	Actin, alpha cardiac muscle 1	253616	1	0	1	1009.96	2017.91	2	2017.91	0.0021	71	86	0	4.05	0.42	K	YPIEHGIITNWDDMEK	I	Oxidation (M); Acetyl (T)	0.0000000050000100.0			20160307_QE346.21573.21573.2
3		ACTC_HUMAN	Actin, alpha cardiac muscle 1	253619	1	0	1	505.485	2017.91	4	2017.91	0.0022	71	86	0	1.03	0.97	K	YPIEHGIITNWDDMEK	I	Oxidation (M); Acetyl (Y)	0.6000000000000100.0			20160307_QE352.20869.20869.4
3		ACTC_HUMAN	Actin, alpha cardiac muscle 1	253622	1	0	1	505.485	2017.91	4	2017.91	0.0025	71	86	0	1.93	0.66	K	YPIEHGIITNWDDMEK	I	Oxidation (M); Acetyl (T)	0.0000000050000100.0			20160307_QE348.21134.21134.4
3		ACTC_HUMAN	Actin, alpha cardiac muscle 1	253623	1	0	1	505.485	2017.91	4	2017.91	0.0026	71	86	0	9.89	0.12	K	YPIEHGIITNWDDMEK	I	Oxidation (M); Acetyl (Y)	0.6000000000000100.0			20160307_QE356.20629.20629.4
3		ACTC_HUMAN	Actin, alpha cardiac muscle 1	253624	1	0	1	505.485	2017.91	4	2017.91	0.0027	71	86	0	0.8	0.84	K	YPIEHGIITNWDDMEK	I	Oxidation (M); Acetyl (T)	0.0000000050000100.0			20160307_QE350.21303.21303.4
3		ACTC_HUMAN	Actin, alpha cardiac muscle 1	253630	1	0	1	505.485	2017.91	4	2017.91	0.0033	71	86	0	5.12	0.33	K	YPIEHGIITNWDDMEK	I	Oxidation (M); Acetyl (T)	0.0000000050000100.0			20160307_QE354.20722.20722.4
3		ACTC_HUMAN	Actin, alpha cardiac muscle 1	253634	1	0	1	505.486	2017.91	4	2017.91	0.0038	71	86	0	5.02	0.34	K	YPIEHGIITNWDDMEK	I	Oxidation (M); Acetyl (T)	0.0000000050000100.0			20160307_QE348.20763.20763.4
3		ACTC_HUMAN	Actin, alpha cardiac muscle 1	253635	1	0	1	505.486	2017.91	4	2017.91	0.0038	71	86	0	0.38	0.92	K	YPIEHGIITNWDDMEK	I	Oxidation (M); Acetyl (T)	0.0000000050000100.0			20160307_QE351.20885.20885.4
3		ACTC_HUMAN	Actin, alpha cardiac muscle 1	253637	1	0	1	505.486	2017.91	4	2017.91	0.004	71	86	0	2.84	0.54	K	YPIEHGIITNWDDMEK	I	Oxidation (M); Acetyl (T)	0.0000000050000100.0			20160307_QE347.20703.20703.4
3		ACTC_HUMAN	Actin, alpha cardiac muscle 1	314627	1	0	0	809.031	2424.07	3	2424.07	0.0032	42	63	1	17.32	0.024	R	HQGVMVGMGQKDSYVGDEAQSK	R	2 Oxidation (M); Acetyl (K)	0.0000100100300000000000.0			20160307_QE352.13338.13338.3
3		ACTC_HUMAN	Actin, alpha cardiac muscle 1	322118	1	0	0	624.033	2492.1	4	2492.09	0.0097	42	63	1	7.26	0.21	R	HQGVMVGMGQKDSYVGDEAQSK	R	Oxidation (M); Acetyl (K); Acetyl (S); Acetyl (Y)	0.0000000100304600000000.0			20160307_QE355.4324.4324.4
3		ACTC_HUMAN	Actin, alpha cardiac muscle 1	322120	1	0	0	624.034	2492.11	4	2492.09	0.0111	42	63	1	4.5	0.38	R	HQGVMVGMGQKDSYVGDEAQSK	R	Oxidation (M); Acetyl (K); Acetyl (S); Acetyl (Y)	0.0000000100304600000000.0			20160307_QE348.4087.4087.4
3		ACTC_HUMAN	Actin, alpha cardiac muscle 1	322121	1	0	0	624.034	2492.11	4	2492.09	0.012	42	63	1	14.33	0.045	R	HQGVMVGMGQKDSYVGDEAQSK	R	Oxidation (M); Acetyl (K); Acetyl (S); Acetyl (Y)	0.0000000100304600000000.0			20160307_QE350.4390.4390.4
3		ACTC_HUMAN	Actin, alpha cardiac muscle 1	322122	1	0	0	624.034	2492.11	4	2492.09	0.0127	42	63	1	3.75	0.44	R	HQGVMVGMGQKDSYVGDEAQSK	R	Oxidation (M); Acetyl (K); Acetyl (S); Acetyl (Y)	0.0000000100304600000000.0			20160307_QE346.4628.4628.4
3		ACTC_HUMAN	Actin, alpha cardiac muscle 1	322125	1	0	0	624.034	2492.11	4	2492.09	0.0131	42	63	1	2.1	0.63	R	HQGVMVGMGQKDSYVGDEAQSK	R	Oxidation (M); Acetyl (K); Acetyl (S); Acetyl (Y)	0.0000000100304600000000.0			20160307_QE356.4281.4281.4
3		ACTC_HUMAN	Actin, alpha cardiac muscle 1	322126	1	0	0	624.034	2492.11	4	2492.09	0.0135	42	63	1	0.72	0.85	R	HQGVMVGMGQKDSYVGDEAQSK	R	Oxidation (M); Acetyl (K); Acetyl (S); Acetyl (Y)	0.0000000100304600000000.0			20160307_QE354.4273.4273.4
3		ACTC_HUMAN	Actin, alpha cardiac muscle 1	331993	1	0	1	860.06	2577.16	3	2577.16	-0.0036	218	240	0	2.69	0.56	K	LCYVALDFENEMATAASSSSLEK	S	Acetyl (Y)	0.00600000000000000000000.0			20160307_QE348.50231.50231.3
3		ACTC_HUMAN	Actin, alpha cardiac muscle 1	331997	1	0	1	860.061	2577.16	3	2577.16	-0.0018	218	240	0	3.6	0.46	K	LCYVALDFENEMATAASSSSLEK	S	Acetyl (Y)	0.00600000000000000000000.0			20160307_QE352.53739.53739.3
3		ACTC_HUMAN	Actin, alpha cardiac muscle 1	332000	1	0	1	860.061	2577.16	3	2577.16	-0.0005	218	240	0	5.21	0.38	K	LCYVALDFENEMATAASSSSLEK	S	Acetyl (Y)	0.00600000000000000000000.0			20160307_QE347.53878.53878.3
3		ACTC_HUMAN	Actin, alpha cardiac muscle 1	332011	1	0	1	860.062	2577.16	3	2577.16	0.0018	218	240	0	1.23	0.77	K	LCYVALDFENEMATAASSSSLEK	S	Acetyl (T)	0.00000000000005000000000.0			20160307_QE348.52585.52585.3
3		ACTC_HUMAN	Actin, alpha cardiac muscle 1	332012	1	0	1	860.062	2577.16	3	2577.16	0.0018	218	240	0	5.14	0.33	K	LCYVALDFENEMATAASSSSLEK	S	Acetyl (Y)	0.00600000000000000000000.0			20160307_QE348.52916.52916.3
3		ACTC_HUMAN	Actin, alpha cardiac muscle 1	332017	1	0	1	860.062	2577.16	3	2577.16	0.0021	218	240	0	13.13	0.073	K	LCYVALDFENEMATAASSSSLEK	S	Acetyl (Y)	0.00600000000000000000000.0			20160307_QE352.45402.45402.3
3		ACTC_HUMAN	Actin, alpha cardiac muscle 1	332020	1	0	1	860.062	2577.16	3	2577.16	0.0027	218	240	0	0.34	0.93	K	LCYVALDFENEMATAASSSSLEK	S	Acetyl (Y)	0.00600000000000000000000.0			20160307_QE348.49744.49744.3
3		ACTC_HUMAN	Actin, alpha cardiac muscle 1	332022	1	0	1	860.062	2577.16	3	2577.16	0.0033	218	240	0	2.62	0.57	K	LCYVALDFENEMATAASSSSLEK	S	Acetyl (Y)	0.00600000000000000000000.0			20160307_QE346.54179.54179.3
3		ACTC_HUMAN	Actin, alpha cardiac muscle 1	332027	1	0	1	1289.59	2577.17	2	2577.16	0.0043	218	240	0	3.84	0.44	K	LCYVALDFENEMATAASSSSLEK	S	Acetyl (Y)	0.00600000000000000000000.0			20160307_QE352.45393.45393.2
3		ACTC_HUMAN	Actin, alpha cardiac muscle 1	332028	1	0	1	860.062	2577.17	3	2577.16	0.0044	218	240	0	1.67	0.7	K	LCYVALDFENEMATAASSSSLEK	S	Acetyl (Y)	0.00600000000000000000000.0			20160307_QE351.45448.45448.3
3		ACTC_HUMAN	Actin, alpha cardiac muscle 1	332029	1	0	1	860.063	2577.17	3	2577.16	0.0047	218	240	0	4.49	0.38	K	LCYVALDFENEMATAASSSSLEK	S	Acetyl (Y)	0.00600000000000000000000.0			20160307_QE350.53608.53608.3
3		ACTC_HUMAN	Actin, alpha cardiac muscle 1	332034	1	0	1	860.063	2577.17	3	2577.16	0.0063	218	240	0	0.9	0.82	K	LCYVALDFENEMATAASSSSLEK	S	Acetyl (Y)	0.00600000000000000000000.0			20160307_QE350.45407.45407.3
3		ACTC_HUMAN	Actin, alpha cardiac muscle 1	332041	1	0	1	860.063	2577.17	3	2577.16	0.0073	218	240	0	3.92	0.46	K	LCYVALDFENEMATAASSSSLEK	S	Acetyl (Y)	0.00600000000000000000000.0			20160307_QE350.50438.50438.3
3		ACTC_HUMAN	Actin, alpha cardiac muscle 1	332044	1	0	1	860.064	2577.17	3	2577.16	0.0079	218	240	0	3.71	0.45	K	LCYVALDFENEMATAASSSSLEK	S	Acetyl (Y)	0.00600000000000000000000.0			20160307_QE350.50116.50116.3
3		ACTC_HUMAN	Actin, alpha cardiac muscle 1	332045	1	0	1	860.064	2577.17	3	2577.16	0.0081	218	240	0	0.21	0.95	K	LCYVALDFENEMATAASSSSLEK	S	Acetyl (T)	0.00000000000005000000000.0			20160307_QE347.51560.51560.3
3		ACTC_HUMAN	Actin, alpha cardiac muscle 1	338232	1	0	1	876.786	2627.34	3	2627.33	0.0063	65	86	1	8.73	0.15	R	GILTLKYPIEHGIITNWDDMEK	I	Acetyl (K)	0.0000030000000000000000.0			20160307_QE348.45632.45632.3
3		ACTC_HUMAN	Actin, alpha cardiac muscle 1	338234	1	0	1	876.788	2627.34	3	2627.33	0.0127	65	86	1	5.51	0.3	R	GILTLKYPIEHGIITNWDDMEK	I	Acetyl (Y)	0.0000006000000000000000.0			20160307_QE356.45222.45222.3
3	4	ACTA_HUMAN	Actin, aortic smooth muscle	27636	1	0	0	539.835	1077.65	2	1077.65	0.0002	329	337	1	32.96	0.0027	K	IKIIAPPER	K	Acetyl (K)	0.030000000.0			20160307_QE346.23188.23188.2
3	4	ACTA_HUMAN	Actin, aortic smooth muscle	27637	1	0	0	539.835	1077.66	2	1077.65	0.001	329	337	1	34.2	0.0032	K	IKIIAPPER	K	Acetyl (K)	0.030000000.0			20160307_QE355.22339.22339.2
3	4	ACTA_HUMAN	Actin, aortic smooth muscle	27638	1	0	0	539.835	1077.66	2	1077.65	0.0012	329	337	1	34.21	0.0032	K	IKIIAPPER	K	Acetyl (K)	0.030000000.0			20160307_QE348.22410.22410.2
3	4	ACTA_HUMAN	Actin, aortic smooth muscle	27639	1	0	0	539.835	1077.66	2	1077.65	0.0015	329	337	1	11.42	0.089	K	IKIIAPPER	K	Acetyl (K)	0.030000000.0			20160307_QE348.22729.22729.2
3	4	ACTA_HUMAN	Actin, aortic smooth muscle	27640	1	0	0	539.835	1077.66	2	1077.65	0.0015	329	337	1	33.14	0.0041	K	IKIIAPPER	K	Acetyl (K)	0.030000000.0			20160307_QE352.22499.22499.2
3	4	ACTA_HUMAN	Actin, aortic smooth muscle	27641	1	0	0	539.835	1077.66	2	1077.65	0.0016	329	337	1	40.9	0.00069	K	IKIIAPPER	K	Acetyl (K)	0.030000000.0			20160307_QE354.22363.22363.2
3	4	ACTA_HUMAN	Actin, aortic smooth muscle	27642	1	0	0	539.835	1077.66	2	1077.65	0.0016	329	337	1	33.05	0.0037	K	IKIIAPPER	K	Acetyl (K)	0.030000000.0			20160307_QE350.22634.22634.2
3	4	ACTA_HUMAN	Actin, aortic smooth muscle	27643	1	0	0	539.836	1077.66	2	1077.65	0.0021	329	337	1	21.6	0.059	K	IKIIAPPER	K	Acetyl (K)	0.030000000.0			20160307_QE347.22380.22380.2
3	4	ACTA_HUMAN	Actin, aortic smooth muscle	27644	1	0	0	539.836	1077.66	2	1077.65	0.0021	329	337	1	25.25	0.0043	K	IKIIAPPER	K	Acetyl (K)	0.030000000.0			20160307_QE356.22415.22415.2
3	4	ACTA_HUMAN	Actin, aortic smooth muscle	27645	1	0	0	539.836	1077.66	2	1077.65	0.0024	329	337	1	14.1	0.085	K	IKIIAPPER	K	Acetyl (K)	0.030000000.0			20160307_QE351.22511.22511.2
3	4	ACTA_HUMAN	Actin, aortic smooth muscle	27646	1	0	0	539.836	1077.66	2	1077.65	0.0025	329	337	1	25.65	0.0092	K	IKIIAPPER	K	Acetyl (K)	0.030000000.0			20160307_QE346.22934.22934.2
3	4	ACTA_HUMAN	Actin, aortic smooth muscle	27647	1	0	0	539.837	1077.66	2	1077.65	0.0051	329	337	1	26.52	0.0094	K	IKIIAPPER	K	Acetyl (K)	0.030000000.0			20160307_QE356.22156.22156.2
3	4	ACTA_HUMAN	Actin, aortic smooth muscle	49381	1	0	0	402.924	1205.75	3	1205.75	0.001	329	338	2	23.39	0.015	K	IKIIAPPERK	Y	Acetyl (K)	0.0300000000.0			20160307_QE350.14638.14638.3
3	4	ACTA_HUMAN	Actin, aortic smooth muscle	52240	1	0	0	610.314	1218.61	2	1218.62	-0.0038	318	328	0	3.44	0.47	K	EITALAPSTMK	I	Oxidation (M); Acetyl (T)	0.00500000010.0			20160307_QE347.13165.13165.2
3	4	ACTA_HUMAN	Actin, aortic smooth muscle	52242	1	0	0	407.212	1218.61	3	1218.62	-0.0029	318	328	0	1.02	0.8	K	EITALAPSTMK	I	Oxidation (M); Acetyl (T)	0.00500000010.0			20160307_QE347.13177.13177.3
3	4	ACTA_HUMAN	Actin, aortic smooth muscle	52243	1	0	0	610.314	1218.61	2	1218.62	-0.0025	318	328	0	1.93	0.66	K	EITALAPSTMK	I	Oxidation (M); Acetyl (T)	0.00500000010.0			20160307_QE352.13380.13380.2
3	4	ACTA_HUMAN	Actin, aortic smooth muscle	52244	1	0	0	610.315	1218.61	2	1218.62	-0.0019	318	328	0	2.81	0.54	K	EITALAPSTMK	I	Oxidation (M); Acetyl (T)	0.00500000010.0			20160307_QE355.13320.13320.2
3	4	ACTA_HUMAN	Actin, aortic smooth muscle	52245	1	0	0	610.315	1218.62	2	1218.62	-0.0013	318	328	0	3.95	0.43	K	EITALAPSTMK	I	Oxidation (M); Acetyl (T)	0.00500000010.0			20160307_QE350.13537.13537.2
3	4	ACTA_HUMAN	Actin, aortic smooth muscle	52248	1	0	0	610.315	1218.62	2	1218.62	-0.0009	318	328	0	10.05	0.11	K	EITALAPSTMK	I	Oxidation (M); Acetyl (T)	0.00500000010.0			20160307_QE354.13209.13209.2
3	4	ACTA_HUMAN	Actin, aortic smooth muscle	52250	1	0	0	407.213	1218.62	3	1218.62	-0.0006	318	328	0	2.67	0.56	K	EITALAPSTMK	I	Oxidation (M); Acetyl (T)	0.00500000010.0			20160307_QE352.13346.13346.3
3	4	ACTA_HUMAN	Actin, aortic smooth muscle	52252	1	0	0	610.315	1218.62	2	1218.62	-0.0002	318	328	0	11.81	0.078	K	EITALAPSTMK	I	Oxidation (M); Acetyl (T)	0.00500000010.0			20160307_QE351.13173.13173.2
3	4	ACTA_HUMAN	Actin, aortic smooth muscle	52253	1	0	0	610.316	1218.62	2	1218.62	-0.0001	318	328	0	13.62	0.053	K	EITALAPSTMK	I	Oxidation (M); Acetyl (T)	0.00500000010.0			20160307_QE348.12933.12933.2
3	4	ACTA_HUMAN	Actin, aortic smooth muscle	52254	1	0	0	407.213	1218.62	3	1218.62	0	318	328	0	4.21	0.67	K	EITALAPSTMK	I	Oxidation (M); Acetyl (T)	0.00500000010.0			20160307_QE348.12910.12910.3
3	4	ACTA_HUMAN	Actin, aortic smooth muscle	52255	1	0	0	610.316	1218.62	2	1218.62	0	318	328	0	9.85	0.12	K	EITALAPSTMK	I	Oxidation (M); Acetyl (T)	0.00500000010.0			20160307_QE350.13266.13266.2
3	4	ACTA_HUMAN	Actin, aortic smooth muscle	52256	1	0	0	407.213	1218.62	3	1218.62	0	318	328	0	2.83	0.54	K	EITALAPSTMK	I	Oxidation (M); Acetyl (T)	0.00500000010.0			20160307_QE346.13761.13761.3
3	4	ACTA_HUMAN	Actin, aortic smooth muscle	52257	1	0	0	407.213	1218.62	3	1218.62	0.0002	318	328	0	1.57	0.88	K	EITALAPSTMK	I	Oxidation (M); Acetyl (T)	0.00500000010.0			20160307_QE346.13509.13509.3
3	4	ACTA_HUMAN	Actin, aortic smooth muscle	52259	1	0	0	610.316	1218.62	2	1218.62	0.0004	318	328	0	10.76	0.098	K	EITALAPSTMK	I	Oxidation (M); Acetyl (T)	0.00500000010.0			20160307_QE356.12964.12964.2
3	4	ACTA_HUMAN	Actin, aortic smooth muscle	52261	1	0	0	610.316	1218.62	2	1218.62	0.0007	318	328	0	9.79	0.12	K	EITALAPSTMK	I	Oxidation (M); Acetyl (T)	0.00500000010.0			20160307_QE347.12888.12888.2
3	4	ACTA_HUMAN	Actin, aortic smooth muscle	52262	1	0	0	610.316	1218.62	2	1218.62	0.0007	318	328	0	10.04	0.11	K	EITALAPSTMK	I	Oxidation (M); Acetyl (T)	0.00500000010.0			20160307_QE352.13085.13085.2
3	4	ACTA_HUMAN	Actin, aortic smooth muscle	52264	1	0	0	610.316	1218.62	2	1218.62	0.0008	318	328	0	10.84	0.096	K	EITALAPSTMK	I	Oxidation (M); Acetyl (T)	0.00500000010.0			20160307_QE355.13049.13049.2
3	4	ACTA_HUMAN	Actin, aortic smooth muscle	52269	1	0	0	610.316	1218.62	2	1218.62	0.0018	318	328	0	9.52	0.13	K	EITALAPSTMK	I	Oxidation (M); Acetyl (T)	0.00500000010.0			20160307_QE346.13513.13513.2
3	4	ACTA_HUMAN	Actin, aortic smooth muscle	57012	1	0	0	620.768	1239.52	2	1239.53	-0.0034	53	63	0	19.51	0.015	K	DSYVGDEAQSK	R	Acetyl (S)	0.04000000000.0			20160307_QE356.11173.11173.2
3	4	ACTA_HUMAN	Actin, aortic smooth muscle	57013	1	0	0	620.769	1239.52	2	1239.53	-0.003	53	63	0	5.82	0.28	K	DSYVGDEAQSK	R	Acetyl (S)	0.04000000000.0			20160307_QE346.11970.11970.2
3	4	ACTA_HUMAN	Actin, aortic smooth muscle	57014	1	0	0	620.769	1239.52	2	1239.53	-0.0011	53	63	0	14.75	0.041	K	DSYVGDEAQSK	R	Acetyl (S)	0.04000000000.0			20160307_QE352.11229.11229.2
3	4	ACTA_HUMAN	Actin, aortic smooth muscle	57015	1	0	0	620.77	1239.52	2	1239.53	-0.0007	53	63	0	25.88	0.0037	K	DSYVGDEAQSK	R	Acetyl (S)	0.04000000000.0			20160307_QE347.11027.11027.2
3	4	ACTA_HUMAN	Actin, aortic smooth muscle	57016	1	0	0	620.77	1239.52	2	1239.53	-0.0006	53	63	0	22.53	0.0077	K	DSYVGDEAQSK	R	Acetyl (S)	0.04000000000.0			20160307_QE351.11241.11241.2
3	4	ACTA_HUMAN	Actin, aortic smooth muscle	57018	1	0	0	620.77	1239.53	2	1239.53	-0.0005	53	63	0	7.14	0.21	K	DSYVGDEAQSK	R	Acetyl (S)	0.04000000000.0			20160307_QE355.11235.11235.2
3	4	ACTA_HUMAN	Actin, aortic smooth muscle	57019	1	0	0	620.77	1239.53	2	1239.53	-0.0004	53	63	0	34.99	0.00052	K	DSYVGDEAQSK	R	Acetyl (S)	0.04000000000.0			20160307_QE346.11696.11696.2
3	4	ACTA_HUMAN	Actin, aortic smooth muscle	57020	1	0	0	620.77	1239.53	2	1239.53	-0.0003	53	63	0	8.6	0.16	K	DSYVGDEAQSK	R	Acetyl (S)	0.04000000000.0			20160307_QE348.11058.11058.2
3	4	ACTA_HUMAN	Actin, aortic smooth muscle	57021	1	0	0	620.77	1239.53	2	1239.53	0.0004	53	63	0	13.88	0.05	K	DSYVGDEAQSK	R	Acetyl (S)	0.04000000000.0			20160307_QE350.11437.11437.2
3	4	ACTA_HUMAN	Actin, aortic smooth muscle	93921	1	0	0	698.82	1395.62	2	1395.63	-0.0021	53	64	1	64.45	9.1e-07	K	DSYVGDEAQSKR	G	Acetyl (K)	0.000000000030.0			20160307_QE356.11570.11570.2
3	4	ACTA_HUMAN	Actin, aortic smooth muscle	93922	1	0	0	698.82	1395.63	2	1395.63	-0.0013	53	64	1	15.03	0.039	K	DSYVGDEAQSKR	G	Acetyl (K)	0.000000000030.0			20160307_QE346.12011.12011.2
3	4	ACTA_HUMAN	Actin, aortic smooth muscle	93923	1	0	0	698.82	1395.63	2	1395.63	-0.0007	53	64	1	48.99	2.5e-05	K	DSYVGDEAQSKR	G	Acetyl (K)	0.000000000030.0			20160307_QE350.11834.11834.2
3	4	ACTA_HUMAN	Actin, aortic smooth muscle	93924	1	0	0	698.82	1395.63	2	1395.63	-0.0007	53	64	1	52.11	1.3e-05	K	DSYVGDEAQSKR	G	Acetyl (K)	0.000000000030.0			20160307_QE347.11436.11436.2
3	4	ACTA_HUMAN	Actin, aortic smooth muscle	93925	1	0	0	698.821	1395.63	2	1395.63	0.0001	53	64	1	48.83	2.6e-05	K	DSYVGDEAQSKR	G	Acetyl (K)	0.000000000030.0			20160307_QE354.11730.11730.2
3	4	ACTA_HUMAN	Actin, aortic smooth muscle	93929	1	0	0	698.821	1395.63	2	1395.63	0.0009	53	64	1	32.6	0.00088	K	DSYVGDEAQSKR	G	Acetyl (K)	0.000000000030.0			20160307_QE348.11456.11456.2
3	4	ACTA_HUMAN	Actin, aortic smooth muscle	93930	1	0	0	698.821	1395.63	2	1395.63	0.001	53	64	1	51.94	1.3e-05	K	DSYVGDEAQSKR	G	Acetyl (K)	0.000000000030.0			20160307_QE351.11668.11668.2
3	4	ACTA_HUMAN	Actin, aortic smooth muscle	93933	1	0	0	698.821	1395.63	2	1395.63	0.0014	53	64	1	49.21	2.4e-05	K	DSYVGDEAQSKR	G	Acetyl (K)	0.000000000030.0			20160307_QE355.11619.11619.2
3	4	ACTA_HUMAN	Actin, aortic smooth muscle	93938	1	0	0	698.822	1395.63	2	1395.63	0.002	53	64	1	64.12	9.7e-07	K	DSYVGDEAQSKR	G	Acetyl (K)	0.000000000030.0			20160307_QE352.11658.11658.2
3	4	ACTA_HUMAN	Actin, aortic smooth muscle	105806	1	0	0	482.274	1443.8	3	1443.8	-0.0011	318	330	1	11.49	0.084	K	EITALAPSTMKIK	I	Acetyl (K)	0.0000000000300.0			20160307_QE348.30043.30043.3
3	4	ACTA_HUMAN	Actin, aortic smooth muscle	105808	1	0	0	722.907	1443.8	2	1443.8	-0.0007	318	330	1	17.6	0.022	K	EITALAPSTMKIK	I	Acetyl (K)	0.0000000000003.0			20160307_QE347.29978.29978.2
3	4	ACTA_HUMAN	Actin, aortic smooth muscle	105809	1	0	0	722.907	1443.8	2	1443.8	-0.0005	318	330	1	36.94	0.00034	K	EITALAPSTMKIK	I	Acetyl (K)	0.0000000000003.0			20160307_QE350.30249.30249.2
3	4	ACTA_HUMAN	Actin, aortic smooth muscle	105810	1	0	0	722.907	1443.8	2	1443.8	-0.0004	318	330	1	39.74	0.00019	K	EITALAPSTMKIK	I	Acetyl (K)	0.0000000000003.0			20160307_QE354.30014.30014.2
3	4	ACTA_HUMAN	Actin, aortic smooth muscle	105811	1	0	0	482.274	1443.8	3	1443.8	-0.0001	318	330	1	31.41	0.0011	K	EITALAPSTMKIK	I	Acetyl (K)	0.0000000000003.0			20160307_QE346.30623.30623.3
3	4	ACTA_HUMAN	Actin, aortic smooth muscle	105812	1	0	0	722.908	1443.8	2	1443.8	0.0001	318	330	1	15.68	0.034	K	EITALAPSTMKIK	I	Acetyl (K)	0.0000000000003.0			20160307_QE352.30113.30113.2
3	4	ACTA_HUMAN	Actin, aortic smooth muscle	105813	1	0	0	722.908	1443.8	2	1443.8	0.0002	318	330	1	33.98	0.00065	K	EITALAPSTMKIK	I	Acetyl (K)	0.0000000000003.0			20160307_QE355.29933.29933.2
3	4	ACTA_HUMAN	Actin, aortic smooth muscle	105814	1	0	0	722.908	1443.8	2	1443.8	0.0004	318	330	1	47.86	3.3e-05	K	EITALAPSTMKIK	I	Acetyl (K)	0.0000000000003.0			20160307_QE356.29737.29737.2
3	4	ACTA_HUMAN	Actin, aortic smooth muscle	105816	1	0	0	722.908	1443.8	2	1443.8	0.0012	318	330	1	38.68	0.00024	K	EITALAPSTMKIK	I	Acetyl (K)	0.0000000000300.0			20160307_QE348.30030.30030.2
3	4	ACTA_HUMAN	Actin, aortic smooth muscle	105817	1	0	0	482.275	1443.8	3	1443.8	0.0015	318	330	1	11.49	0.084	K	EITALAPSTMKIK	I	Acetyl (K)	0.0000000000003.0			20160307_QE347.30014.30014.3
3	4	ACTA_HUMAN	Actin, aortic smooth muscle	105818	1	0	0	722.908	1443.8	2	1443.8	0.0015	318	330	1	38.78	0.00023	K	EITALAPSTMKIK	I	Acetyl (K)	0.0000000000003.0			20160307_QE346.30563.30563.2
3	4	ACTA_HUMAN	Actin, aortic smooth muscle	105819	1	0	0	722.909	1443.8	2	1443.8	0.0023	318	330	1	17.89	0.021	K	EITALAPSTMKIK	I	Acetyl (K)	0.0000000000003.0			20160307_QE351.30242.30242.2
3	4	ACTA_HUMAN	Actin, aortic smooth muscle	109827	1	0	0	730.904	1459.79	2	1459.8	-0.0019	318	330	1	28	0.0024	K	EITALAPSTMKIK	I	Oxidation (M); Acetyl (K)	0.0000000001003.0			20160307_QE351.24240.24240.2
3	4	ACTA_HUMAN	Actin, aortic smooth muscle	109829	1	0	0	730.904	1459.79	2	1459.8	-0.0012	318	330	1	14.95	0.04	K	EITALAPSTMKIK	I	Oxidation (M); Acetyl (K)	0.0000000001003.0			20160307_QE348.24064.24064.2
3	4	ACTA_HUMAN	Actin, aortic smooth muscle	109830	1	0	0	730.905	1459.79	2	1459.8	-0.0009	318	330	1	7.73	0.19	K	EITALAPSTMKIK	I	Oxidation (M); Acetyl (K)	0.0000000001003.0			20160307_QE346.24616.24616.2
3	4	ACTA_HUMAN	Actin, aortic smooth muscle	109831	1	0	0	730.905	1459.8	2	1459.8	-0.0004	318	330	1	5.29	0.32	K	EITALAPSTMKIK	I	Oxidation (M); Acetyl (K)	0.0000000001003.0			20160307_QE347.24033.24033.2
3	4	ACTA_HUMAN	Actin, aortic smooth muscle	109832	1	0	0	730.905	1459.8	2	1459.8	-0.0002	318	330	1	27.45	0.0027	K	EITALAPSTMKIK	I	Oxidation (M); Acetyl (K)	0.0000000001003.0			20160307_QE352.24147.24147.2
3	4	ACTA_HUMAN	Actin, aortic smooth muscle	109834	1	0	0	730.905	1459.8	2	1459.8	0.0003	318	330	1	11.65	0.081	K	EITALAPSTMKIK	I	Oxidation (M); Acetyl (K)	0.0000000001003.0			20160307_QE355.24023.24023.2
3	4	ACTA_HUMAN	Actin, aortic smooth muscle	120867	1	0	0	751.91	1501.81	2	1501.81	-0.0003	318	330	1	5.74	0.29	K	EITALAPSTMKIK	I	Oxidation (M); Acetyl (K); Acetyl (T)	0.0050000001003.0			20160307_QE346.23048.23048.2
3	4	ACTA_HUMAN	Actin, aortic smooth muscle	160756	1	0	0	550.278	1647.81	3	1647.82	-0.009	315	328	1	8.71	0.15	R	MQKEITALAPSTMK	I	Oxidation (M); Acetyl (K); Acetyl (T)	0.10300500000000.0			20160307_QE355.17668.17668.3
3	4	ACTA_HUMAN	Actin, aortic smooth muscle	161699	1	0	0	826.932	1651.85	2	1651.85	-0.0001	186	198	1	1.54	0.72	R	DLTDYLMKILTER	G	Acetyl (K)	0.0000000300000.0			20160307_QE351.57118.57118.2
3	4	ACTA_HUMAN	Actin, aortic smooth muscle	161701	1	0	0	826.932	1651.85	2	1651.85	0.0006	186	198	1	17.82	0.021	R	DLTDYLMKILTER	G	Acetyl (K)	0.0000000300000.0			20160307_QE355.57332.57332.2
3	4	ACTA_HUMAN	Actin, aortic smooth muscle	161714	1	0	0	826.934	1651.85	2	1651.85	0.0037	186	198	1	8.62	0.16	R	DLTDYLMKILTER	G	Acetyl (K)	0.0000000300000.0			20160307_QE354.57251.57251.2
3	4	ACTA_HUMAN	Actin, aortic smooth muscle	166248	1	0	0	834.928	1667.84	2	1667.84	-0.0022	186	198	1	4.27	0.57	R	DLTDYLMKILTER	G	Oxidation (M); Acetyl (K)	0.0000001300000.0			20160307_QE348.55929.55929.2
3	4	ACTA_HUMAN	Actin, aortic smooth muscle	166249	1	0	0	556.955	1667.84	3	1667.84	0.0001	186	198	1	27.12	0.004	R	DLTDYLMKILTER	G	Oxidation (M); Acetyl (K)	0.0000001300000.0			20160307_QE347.55944.55944.3
3	4	ACTA_HUMAN	Actin, aortic smooth muscle	166250	1	0	0	556.956	1667.85	3	1667.84	0.0011	186	198	1	20.59	0.012	R	DLTDYLMKILTER	G	Oxidation (M); Acetyl (K)	0.0000001300000.0			20160307_QE348.55944.55944.3
3	4	ACTA_HUMAN	Actin, aortic smooth muscle	166252	1	0	0	556.956	1667.85	3	1667.84	0.0013	186	198	1	15.16	0.071	R	DLTDYLMKILTER	G	Oxidation (M); Acetyl (K)	0.0000001300000.0			20160307_QE351.55674.55674.3
3	4	ACTA_HUMAN	Actin, aortic smooth muscle	166254	1	0	0	556.957	1667.85	3	1667.84	0.0038	186	198	1	16.12	0.031	R	DLTDYLMKILTER	G	Oxidation (M); Acetyl (K)	0.0000001300000.0			20160307_QE352.55675.55675.3
3	4	ACTA_HUMAN	Actin, aortic smooth muscle	166256	1	0	0	834.931	1667.85	2	1667.84	0.0039	186	198	1	13.29	0.057	R	DLTDYLMKILTER	G	Oxidation (M); Acetyl (K)	0.0000001300000.0			20160307_QE352.55680.55680.2
3	4	ACTA_HUMAN	Actin, aortic smooth muscle	166259	1	0	0	834.932	1667.85	2	1667.84	0.0051	186	198	1	18	0.02	R	DLTDYLMKILTER	G	Oxidation (M); Acetyl (K)	0.0000001300000.0			20160307_QE346.56256.56256.2
3	4	ACTA_HUMAN	Actin, aortic smooth muscle	166266	1	0	0	834.932	1667.85	2	1667.84	0.0057	186	198	1	3.07	0.51	R	DLTDYLMKILTER	G	Oxidation (M); Acetyl (K)	0.0000001300000.0			20160307_QE351.55664.55664.2
3	4	ACTA_HUMAN	Actin, aortic smooth muscle	166274	1	0	0	834.933	1667.85	2	1667.84	0.0066	186	198	1	14.75	0.057	R	DLTDYLMKILTER	G	Oxidation (M); Acetyl (K)	0.0000001300000.0			20160307_QE347.55942.55942.2
3	4	ACTA_HUMAN	Actin, aortic smooth muscle	177315	1	0	0	855.926	1709.84	2	1709.85	-0.0169	186	198	1	0.48	0.9	R	DLTDYLMKILTER	G	Oxidation (M); Acetyl (K); Acetyl (Y)	0.0000601300000.0			20160307_QE348.49963.49963.2
3	4	ACTA_HUMAN	Actin, aortic smooth muscle	177316	1	0	0	570.953	1709.84	3	1709.85	-0.0162	186	198	1	8.4	0.16	R	DLTDYLMKILTER	G	Oxidation (M); Acetyl (K); Acetyl (T)	0.0050001300000.0			20160307_QE355.49680.49680.3
3	4	ACTA_HUMAN	Actin, aortic smooth muscle	208903	1	0	0	916.954	1831.89	2	1831.9	-0.0021	241	256	0	36.54	0.001	K	SYELPDGQVITIGNER	F	Acetyl (Y)	0.0600000000000000.0			20160307_QE350.46699.46699.2
3	4	ACTA_HUMAN	Actin, aortic smooth muscle	208908	1	0	0	916.955	1831.89	2	1831.9	-0.0006	241	256	0	76.37	6.9e-08	K	SYELPDGQVITIGNER	F	Acetyl (Y)	0.0600000000000000.0			20160307_QE347.46760.46760.2
3	4	ACTA_HUMAN	Actin, aortic smooth muscle	208909	1	0	0	916.955	1831.89	2	1831.9	-0.0003	241	256	0	34.12	0.0013	K	SYELPDGQVITIGNER	F	Acetyl (Y)	0.0600000000000000.0			20160307_QE352.46758.46758.2
3	4	ACTA_HUMAN	Actin, aortic smooth muscle	208911	1	0	0	916.955	1831.9	2	1831.9	0.0003	241	256	0	27.49	0.0026	K	SYELPDGQVITIGNER	F	Acetyl (Y)	0.0600000000000000.0			20160307_QE351.46801.46801.2
3	4	ACTA_HUMAN	Actin, aortic smooth muscle	208916	1	0	0	916.956	1831.9	2	1831.9	0.002	241	256	0	24.33	0.01	K	SYELPDGQVITIGNER	F	Acetyl (Y)	0.0600000000000000.0			20160307_QE348.43856.43856.2
3	4	ACTA_HUMAN	Actin, aortic smooth muscle	208917	1	0	0	916.957	1831.9	2	1831.9	0.0032	241	256	0	9.47	0.13	K	SYELPDGQVITIGNER	F	Acetyl (Y)	0.0600000000000000.0			20160307_QE354.46542.46542.2
3	4	ACTA_HUMAN	Actin, aortic smooth muscle	208918	1	0	0	916.957	1831.9	2	1831.9	0.0035	241	256	0	53.48	1e-05	K	SYELPDGQVITIGNER	F	Acetyl (Y)	0.0600000000000000.0			20160307_QE346.47044.47044.2
3	4	ACTA_HUMAN	Actin, aortic smooth muscle	208920	1	0	0	916.958	1831.9	2	1831.9	0.0057	241	256	0	33.92	0.00066	K	SYELPDGQVITIGNER	F	Acetyl (Y)	0.0600000000000000.0			20160307_QE348.40546.40546.2
3	4	ACTA_HUMAN	Actin, aortic smooth muscle	208921	1	0	0	916.958	1831.9	2	1831.9	0.0069	241	256	0	27.31	0.0027	K	SYELPDGQVITIGNER	F	Acetyl (Y)	0.0600000000000000.0			20160307_QE355.46629.46629.2
3	4	ACTA_HUMAN	Actin, aortic smooth muscle	208922	1	0	0	916.958	1831.9	2	1831.9	0.007	241	256	0	36.83	0.00035	K	SYELPDGQVITIGNER	F	Acetyl (Y)	0.0600000000000000.0			20160307_QE348.46813.46813.2
3	4	ACTA_HUMAN	Actin, aortic smooth muscle	253567	1	0	1	673.641	2017.9	3	2017.91	-0.0072	71	86	0	10	0.12	K	YPIEHGIITNWDDMEK	I	Oxidation (M); Acetyl (Y)	0.6000000000000100.0			20160307_QE350.23397.23397.3
3	4	ACTA_HUMAN	Actin, aortic smooth muscle	253568	1	0	1	673.642	2017.9	3	2017.91	-0.0059	71	86	0	7.85	0.18	K	YPIEHGIITNWDDMEK	I	Oxidation (M); Acetyl (Y)	0.6000000000000100.0			20160307_QE351.23380.23380.3
3	4	ACTA_HUMAN	Actin, aortic smooth muscle	253569	1	0	1	1009.96	2017.9	2	2017.91	-0.0044	71	86	0	5.15	0.33	K	YPIEHGIITNWDDMEK	I	Oxidation (M); Acetyl (T)	0.0000000050000100.0			20160307_QE355.21083.21083.2
3	4	ACTA_HUMAN	Actin, aortic smooth muscle	253570	1	0	1	1009.96	2017.9	2	2017.91	-0.0043	71	86	0	7.76	0.19	K	YPIEHGIITNWDDMEK	I	Oxidation (M); Acetyl (K)	0.0000000000000103.0			20160307_QE348.23191.23191.2
3	4	ACTA_HUMAN	Actin, aortic smooth muscle	253572	1	0	1	673.643	2017.91	3	2017.91	-0.0018	71	86	0	7.44	0.2	K	YPIEHGIITNWDDMEK	I	Oxidation (M); Acetyl (Y)	0.6000000000000100.0			20160307_QE355.23128.23128.3
3	4	ACTA_HUMAN	Actin, aortic smooth muscle	253573	1	0	1	1009.96	2017.91	2	2017.91	-0.0017	71	86	0	6.5	0.43	K	YPIEHGIITNWDDMEK	I	Oxidation (M); Acetyl (Y)	0.6000000000000100.0			20160307_QE347.21063.21063.2
3	4	ACTA_HUMAN	Actin, aortic smooth muscle	253575	1	0	1	1009.96	2017.91	2	2017.91	-0.0013	71	86	0	4.5	0.38	K	YPIEHGIITNWDDMEK	I	Oxidation (M); Acetyl (Y)	0.6000000000000100.0			20160307_QE346.23721.23721.2
3	4	ACTA_HUMAN	Actin, aortic smooth muscle	253577	1	0	1	1009.96	2017.91	2	2017.91	-0.001	71	86	0	11.6	0.37	K	YPIEHGIITNWDDMEK	I	Oxidation (M); Acetyl (Y)	0.6000000000000100.0			20160307_QE351.23408.23408.2
3	4	ACTA_HUMAN	Actin, aortic smooth muscle	253578	1	0	1	1009.96	2017.91	2	2017.91	-0.0009	71	86	0	4.99	0.34	K	YPIEHGIITNWDDMEK	I	Oxidation (M); Acetyl (Y)	0.6000000000000100.0			20160307_QE356.23070.23070.2
3	4	ACTA_HUMAN	Actin, aortic smooth muscle	253584	1	0	1	505.485	2017.91	4	2017.91	-0.0002	71	86	0	4.62	0.37	K	YPIEHGIITNWDDMEK	I	Oxidation (M); Acetyl (Y)	0.6000000000000100.0			20160307_QE346.23766.23766.4
3	4	ACTA_HUMAN	Actin, aortic smooth muscle	253588	1	0	1	673.644	2017.91	3	2017.91	0.0001	71	86	0	16.21	0.03	K	YPIEHGIITNWDDMEK	I	Oxidation (M); Acetyl (Y)	0.6000000000000100.0			20160307_QE346.23728.23728.3
3	4	ACTA_HUMAN	Actin, aortic smooth muscle	253590	1	0	1	505.485	2017.91	4	2017.91	0.0002	71	86	0	0.49	0.9	K	YPIEHGIITNWDDMEK	I	Oxidation (M); Acetyl (T)	0.0000000050000100.0			20160307_QE356.23129.23129.4
3	4	ACTA_HUMAN	Actin, aortic smooth muscle	253592	1	0	1	505.485	2017.91	4	2017.91	0.0004	71	86	0	0.26	0.94	K	YPIEHGIITNWDDMEK	I	Oxidation (M); Acetyl (T)	0.0000000050000100.0			20160307_QE355.23254.23254.4
3	4	ACTA_HUMAN	Actin, aortic smooth muscle	253593	1	0	1	673.644	2017.91	3	2017.91	0.0004	71	86	0	11.88	0.077	K	YPIEHGIITNWDDMEK	I	Oxidation (M); Acetyl (Y)	0.6000000000000100.0			20160307_QE356.23091.23091.3
3	4	ACTA_HUMAN	Actin, aortic smooth muscle	253594	1	0	1	1009.96	2017.91	2	2017.91	0.0004	71	86	0	3.14	0.51	K	YPIEHGIITNWDDMEK	I	Oxidation (M); Acetyl (K)	0.0000000000000103.0			20160307_QE350.23417.23417.2
3	4	ACTA_HUMAN	Actin, aortic smooth muscle	253598	1	0	1	1009.96	2017.91	2	2017.91	0.0005	71	86	0	3.93	0.43	K	YPIEHGIITNWDDMEK	I	Oxidation (M); Acetyl (T)	0.0000000050000100.0			20160307_QE350.21290.21290.2
3	4	ACTA_HUMAN	Actin, aortic smooth muscle	253599	1	0	1	1009.96	2017.91	2	2017.91	0.001	71	86	0	7.89	0.4	K	YPIEHGIITNWDDMEK	I	Oxidation (M); Acetyl (Y)	0.6000000000000100.0			20160307_QE352.23332.23332.2
3	4	ACTA_HUMAN	Actin, aortic smooth muscle	253601	1	0	1	1009.96	2017.91	2	2017.91	0.0011	71	86	0	2.95	0.53	K	YPIEHGIITNWDDMEK	I	Oxidation (M); Acetyl (T)	0.0000000050000100.0			20160307_QE356.20969.20969.2
3	4	ACTA_HUMAN	Actin, aortic smooth muscle	253606	1	0	1	505.485	2017.91	4	2017.91	0.0015	71	86	0	0.88	0.83	K	YPIEHGIITNWDDMEK	I	Oxidation (M); Acetyl (T)	0.0000000050000100.0			20160307_QE356.20956.20956.4
3	4	ACTA_HUMAN	Actin, aortic smooth muscle	253607	1	0	1	505.485	2017.91	4	2017.91	0.0016	71	86	0	7.94	0.18	K	YPIEHGIITNWDDMEK	I	Oxidation (M); Acetyl (T)	0.0000000050000100.0			20160307_QE355.20712.20712.4
3	4	ACTA_HUMAN	Actin, aortic smooth muscle	253615	1	0	1	505.485	2017.91	4	2017.91	0.002	71	86	0	1.69	0.69	K	YPIEHGIITNWDDMEK	I	Oxidation (M); Acetyl (T)	0.0000000050000100.0			20160307_QE346.21589.21589.4
3	4	ACTA_HUMAN	Actin, aortic smooth muscle	253616	1	0	1	1009.96	2017.91	2	2017.91	0.0021	71	86	0	4.05	0.42	K	YPIEHGIITNWDDMEK	I	Oxidation (M); Acetyl (T)	0.0000000050000100.0			20160307_QE346.21573.21573.2
3	4	ACTA_HUMAN	Actin, aortic smooth muscle	253619	1	0	1	505.485	2017.91	4	2017.91	0.0022	71	86	0	1.03	0.97	K	YPIEHGIITNWDDMEK	I	Oxidation (M); Acetyl (Y)	0.6000000000000100.0			20160307_QE352.20869.20869.4
3	4	ACTA_HUMAN	Actin, aortic smooth muscle	253622	1	0	1	505.485	2017.91	4	2017.91	0.0025	71	86	0	1.93	0.66	K	YPIEHGIITNWDDMEK	I	Oxidation (M); Acetyl (T)	0.0000000050000100.0			20160307_QE348.21134.21134.4
3	4	ACTA_HUMAN	Actin, aortic smooth muscle	253623	1	0	1	505.485	2017.91	4	2017.91	0.0026	71	86	0	9.89	0.12	K	YPIEHGIITNWDDMEK	I	Oxidation (M); Acetyl (Y)	0.6000000000000100.0			20160307_QE356.20629.20629.4
3	4	ACTA_HUMAN	Actin, aortic smooth muscle	253624	1	0	1	505.485	2017.91	4	2017.91	0.0027	71	86	0	0.8	0.84	K	YPIEHGIITNWDDMEK	I	Oxidation (M); Acetyl (T)	0.0000000050000100.0			20160307_QE350.21303.21303.4
3	4	ACTA_HUMAN	Actin, aortic smooth muscle	253630	1	0	1	505.485	2017.91	4	2017.91	0.0033	71	86	0	5.12	0.33	K	YPIEHGIITNWDDMEK	I	Oxidation (M); Acetyl (T)	0.0000000050000100.0			20160307_QE354.20722.20722.4
3	4	ACTA_HUMAN	Actin, aortic smooth muscle	253634	1	0	1	505.486	2017.91	4	2017.91	0.0038	71	86	0	5.02	0.34	K	YPIEHGIITNWDDMEK	I	Oxidation (M); Acetyl (T)	0.0000000050000100.0			20160307_QE348.20763.20763.4
3	4	ACTA_HUMAN	Actin, aortic smooth muscle	253635	1	0	1	505.486	2017.91	4	2017.91	0.0038	71	86	0	0.38	0.92	K	YPIEHGIITNWDDMEK	I	Oxidation (M); Acetyl (T)	0.0000000050000100.0			20160307_QE351.20885.20885.4
3	4	ACTA_HUMAN	Actin, aortic smooth muscle	253637	1	0	1	505.486	2017.91	4	2017.91	0.004	71	86	0	2.84	0.54	K	YPIEHGIITNWDDMEK	I	Oxidation (M); Acetyl (T)	0.0000000050000100.0			20160307_QE347.20703.20703.4
3	4	ACTA_HUMAN	Actin, aortic smooth muscle	314627	1	0	0	809.031	2424.07	3	2424.07	0.0032	42	63	1	17.32	0.024	R	HQGVMVGMGQKDSYVGDEAQSK	R	2 Oxidation (M); Acetyl (K)	0.0000100100300000000000.0			20160307_QE352.13338.13338.3
3	4	ACTA_HUMAN	Actin, aortic smooth muscle	322118	1	0	0	624.033	2492.1	4	2492.09	0.0097	42	63	1	7.26	0.21	R	HQGVMVGMGQKDSYVGDEAQSK	R	Oxidation (M); Acetyl (K); Acetyl (S); Acetyl (Y)	0.0000000100304600000000.0			20160307_QE355.4324.4324.4
3	4	ACTA_HUMAN	Actin, aortic smooth muscle	322120	1	0	0	624.034	2492.11	4	2492.09	0.0111	42	63	1	4.5	0.38	R	HQGVMVGMGQKDSYVGDEAQSK	R	Oxidation (M); Acetyl (K); Acetyl (S); Acetyl (Y)	0.0000000100304600000000.0			20160307_QE348.4087.4087.4
3	4	ACTA_HUMAN	Actin, aortic smooth muscle	322121	1	0	0	624.034	2492.11	4	2492.09	0.012	42	63	1	14.33	0.045	R	HQGVMVGMGQKDSYVGDEAQSK	R	Oxidation (M); Acetyl (K); Acetyl (S); Acetyl (Y)	0.0000000100304600000000.0			20160307_QE350.4390.4390.4
3	4	ACTA_HUMAN	Actin, aortic smooth muscle	322122	1	0	0	624.034	2492.11	4	2492.09	0.0127	42	63	1	3.75	0.44	R	HQGVMVGMGQKDSYVGDEAQSK	R	Oxidation (M); Acetyl (K); Acetyl (S); Acetyl (Y)	0.0000000100304600000000.0			20160307_QE346.4628.4628.4
3	4	ACTA_HUMAN	Actin, aortic smooth muscle	322125	1	0	0	624.034	2492.11	4	2492.09	0.0131	42	63	1	2.1	0.63	R	HQGVMVGMGQKDSYVGDEAQSK	R	Oxidation (M); Acetyl (K); Acetyl (S); Acetyl (Y)	0.0000000100304600000000.0			20160307_QE356.4281.4281.4
3	4	ACTA_HUMAN	Actin, aortic smooth muscle	322126	1	0	0	624.034	2492.11	4	2492.09	0.0135	42	63	1	0.72	0.85	R	HQGVMVGMGQKDSYVGDEAQSK	R	Oxidation (M); Acetyl (K); Acetyl (S); Acetyl (Y)	0.0000000100304600000000.0			20160307_QE354.4273.4273.4
3	4	ACTA_HUMAN	Actin, aortic smooth muscle	331993	1	0	1	860.06	2577.16	3	2577.16	-0.0036	218	240	0	2.69	0.56	K	LCYVALDFENEMATAASSSSLEK	S	Acetyl (Y)	0.00600000000000000000000.0			20160307_QE348.50231.50231.3
3	4	ACTA_HUMAN	Actin, aortic smooth muscle	331997	1	0	1	860.061	2577.16	3	2577.16	-0.0018	218	240	0	3.6	0.46	K	LCYVALDFENEMATAASSSSLEK	S	Acetyl (Y)	0.00600000000000000000000.0			20160307_QE352.53739.53739.3
3	4	ACTA_HUMAN	Actin, aortic smooth muscle	332000	1	0	1	860.061	2577.16	3	2577.16	-0.0005	218	240	0	5.21	0.38	K	LCYVALDFENEMATAASSSSLEK	S	Acetyl (Y)	0.00600000000000000000000.0			20160307_QE347.53878.53878.3
3	4	ACTA_HUMAN	Actin, aortic smooth muscle	332011	1	0	1	860.062	2577.16	3	2577.16	0.0018	218	240	0	1.23	0.77	K	LCYVALDFENEMATAASSSSLEK	S	Acetyl (T)	0.00000000000005000000000.0			20160307_QE348.52585.52585.3
3	4	ACTA_HUMAN	Actin, aortic smooth muscle	332012	1	0	1	860.062	2577.16	3	2577.16	0.0018	218	240	0	5.14	0.33	K	LCYVALDFENEMATAASSSSLEK	S	Acetyl (Y)	0.00600000000000000000000.0			20160307_QE348.52916.52916.3
3	4	ACTA_HUMAN	Actin, aortic smooth muscle	332017	1	0	1	860.062	2577.16	3	2577.16	0.0021	218	240	0	13.13	0.073	K	LCYVALDFENEMATAASSSSLEK	S	Acetyl (Y)	0.00600000000000000000000.0			20160307_QE352.45402.45402.3
3	4	ACTA_HUMAN	Actin, aortic smooth muscle	332020	1	0	1	860.062	2577.16	3	2577.16	0.0027	218	240	0	0.34	0.93	K	LCYVALDFENEMATAASSSSLEK	S	Acetyl (Y)	0.00600000000000000000000.0			20160307_QE348.49744.49744.3
3	4	ACTA_HUMAN	Actin, aortic smooth muscle	332022	1	0	1	860.062	2577.16	3	2577.16	0.0033	218	240	0	2.62	0.57	K	LCYVALDFENEMATAASSSSLEK	S	Acetyl (Y)	0.00600000000000000000000.0			20160307_QE346.54179.54179.3
3	4	ACTA_HUMAN	Actin, aortic smooth muscle	332027	1	0	1	1289.59	2577.17	2	2577.16	0.0043	218	240	0	3.84	0.44	K	LCYVALDFENEMATAASSSSLEK	S	Acetyl (Y)	0.00600000000000000000000.0			20160307_QE352.45393.45393.2
3	4	ACTA_HUMAN	Actin, aortic smooth muscle	332028	1	0	1	860.062	2577.17	3	2577.16	0.0044	218	240	0	1.67	0.7	K	LCYVALDFENEMATAASSSSLEK	S	Acetyl (Y)	0.00600000000000000000000.0			20160307_QE351.45448.45448.3
3	4	ACTA_HUMAN	Actin, aortic smooth muscle	332029	1	0	1	860.063	2577.17	3	2577.16	0.0047	218	240	0	4.49	0.38	K	LCYVALDFENEMATAASSSSLEK	S	Acetyl (Y)	0.00600000000000000000000.0			20160307_QE350.53608.53608.3
3	4	ACTA_HUMAN	Actin, aortic smooth muscle	332034	1	0	1	860.063	2577.17	3	2577.16	0.0063	218	240	0	0.9	0.82	K	LCYVALDFENEMATAASSSSLEK	S	Acetyl (Y)	0.00600000000000000000000.0			20160307_QE350.45407.45407.3
3	4	ACTA_HUMAN	Actin, aortic smooth muscle	332041	1	0	1	860.063	2577.17	3	2577.16	0.0073	218	240	0	3.92	0.46	K	LCYVALDFENEMATAASSSSLEK	S	Acetyl (Y)	0.00600000000000000000000.0			20160307_QE350.50438.50438.3
3	4	ACTA_HUMAN	Actin, aortic smooth muscle	332044	1	0	1	860.064	2577.17	3	2577.16	0.0079	218	240	0	3.71	0.45	K	LCYVALDFENEMATAASSSSLEK	S	Acetyl (Y)	0.00600000000000000000000.0			20160307_QE350.50116.50116.3
3	4	ACTA_HUMAN	Actin, aortic smooth muscle	332045	1	0	1	860.064	2577.17	3	2577.16	0.0081	218	240	0	0.21	0.95	K	LCYVALDFENEMATAASSSSLEK	S	Acetyl (T)	0.00000000000005000000000.0			20160307_QE347.51560.51560.3
3	4	ACTA_HUMAN	Actin, aortic smooth muscle	338232	1	0	1	876.786	2627.34	3	2627.33	0.0063	65	86	1	8.73	0.15	R	GILTLKYPIEHGIITNWDDMEK	I	Acetyl (K)	0.0000030000000000000000.0			20160307_QE348.45632.45632.3
3	4	ACTA_HUMAN	Actin, aortic smooth muscle	338234	1	0	1	876.788	2627.34	3	2627.33	0.0127	65	86	1	5.51	0.3	R	GILTLKYPIEHGIITNWDDMEK	I	Acetyl (Y)	0.0000006000000000000000.0			20160307_QE356.45222.45222.3
3	4	ACTA_HUMAN	Actin, aortic smooth muscle	388005	1	0	1	705.369	3521.81	5	3521.77	0.0341	87	115	1	16.01	0.031	K	IWHHSFYNELRVAPEEHPTLLTEAPLNPK	A	Acetyl (T); Acetyl (Y)	0.00000060000000000050000000000.0			20160307_QE350.32118.32118.5
3	4	ACTA_HUMAN	Actin, aortic smooth muscle	388006	1	0	1	705.369	3521.81	5	3521.77	0.0344	87	115	1	14.85	0.04	K	IWHHSFYNELRVAPEEHPTLLTEAPLNPK	A	Acetyl (T); Acetyl (Y)	0.00000060000000000050000000000.0			20160307_QE348.31930.31930.5
3	1	ACTB_HUMAN	Actin, cytoplasmic 1	27636	1	1	0	539.835	1077.65	2	1077.65	0.0002	327	335	1	32.96	0.0027	K	IKIIAPPER	K	Acetyl (K)	0.030000000.0			20160307_QE346.23188.23188.2
3	1	ACTB_HUMAN	Actin, cytoplasmic 1	27637	1	1	0	539.835	1077.66	2	1077.65	0.001	327	335	1	34.2	0.0032	K	IKIIAPPER	K	Acetyl (K)	0.030000000.0			20160307_QE355.22339.22339.2
3	1	ACTB_HUMAN	Actin, cytoplasmic 1	27638	1	1	0	539.835	1077.66	2	1077.65	0.0012	327	335	1	34.21	0.0032	K	IKIIAPPER	K	Acetyl (K)	0.030000000.0			20160307_QE348.22410.22410.2
3	1	ACTB_HUMAN	Actin, cytoplasmic 1	27639	1	1	0	539.835	1077.66	2	1077.65	0.0015	327	335	1	11.42	0.089	K	IKIIAPPER	K	Acetyl (K)	0.030000000.0			20160307_QE348.22729.22729.2
3	1	ACTB_HUMAN	Actin, cytoplasmic 1	27640	1	1	0	539.835	1077.66	2	1077.65	0.0015	327	335	1	33.14	0.0041	K	IKIIAPPER	K	Acetyl (K)	0.030000000.0			20160307_QE352.22499.22499.2
3	1	ACTB_HUMAN	Actin, cytoplasmic 1	27641	1	1	0	539.835	1077.66	2	1077.65	0.0016	327	335	1	40.9	0.00069	K	IKIIAPPER	K	Acetyl (K)	0.030000000.0			20160307_QE354.22363.22363.2
3	1	ACTB_HUMAN	Actin, cytoplasmic 1	27642	1	1	0	539.835	1077.66	2	1077.65	0.0016	327	335	1	33.05	0.0037	K	IKIIAPPER	K	Acetyl (K)	0.030000000.0			20160307_QE350.22634.22634.2
3	1	ACTB_HUMAN	Actin, cytoplasmic 1	27643	1	1	0	539.836	1077.66	2	1077.65	0.0021	327	335	1	21.6	0.059	K	IKIIAPPER	K	Acetyl (K)	0.030000000.0			20160307_QE347.22380.22380.2
3	1	ACTB_HUMAN	Actin, cytoplasmic 1	27644	1	1	0	539.836	1077.66	2	1077.65	0.0021	327	335	1	25.25	0.0043	K	IKIIAPPER	K	Acetyl (K)	0.030000000.0			20160307_QE356.22415.22415.2
3	1	ACTB_HUMAN	Actin, cytoplasmic 1	27645	1	1	0	539.836	1077.66	2	1077.65	0.0024	327	335	1	14.1	0.085	K	IKIIAPPER	K	Acetyl (K)	0.030000000.0			20160307_QE351.22511.22511.2
3	1	ACTB_HUMAN	Actin, cytoplasmic 1	27646	1	1	0	539.836	1077.66	2	1077.65	0.0025	327	335	1	25.65	0.0092	K	IKIIAPPER	K	Acetyl (K)	0.030000000.0			20160307_QE346.22934.22934.2
3	1	ACTB_HUMAN	Actin, cytoplasmic 1	27647	1	1	0	539.837	1077.66	2	1077.65	0.0051	327	335	1	26.52	0.0094	K	IKIIAPPER	K	Acetyl (K)	0.030000000.0			20160307_QE356.22156.22156.2
3	1	ACTB_HUMAN	Actin, cytoplasmic 1	49381	1	1	0	402.924	1205.75	3	1205.75	0.001	327	336	2	23.39	0.015	K	IKIIAPPERK	Y	Acetyl (K)	0.0300000000.0			20160307_QE350.14638.14638.3
3	1	ACTB_HUMAN	Actin, cytoplasmic 1	52240	1	1	0	610.314	1218.61	2	1218.62	-0.0038	316	326	0	3.44	0.47	K	EITALAPSTMK	I	Oxidation (M); Acetyl (T)	0.00500000010.0			20160307_QE347.13165.13165.2
3	1	ACTB_HUMAN	Actin, cytoplasmic 1	52242	1	1	0	407.212	1218.61	3	1218.62	-0.0029	316	326	0	1.02	0.8	K	EITALAPSTMK	I	Oxidation (M); Acetyl (T)	0.00500000010.0			20160307_QE347.13177.13177.3
3	1	ACTB_HUMAN	Actin, cytoplasmic 1	52243	1	1	0	610.314	1218.61	2	1218.62	-0.0025	316	326	0	1.93	0.66	K	EITALAPSTMK	I	Oxidation (M); Acetyl (T)	0.00500000010.0			20160307_QE352.13380.13380.2
3	1	ACTB_HUMAN	Actin, cytoplasmic 1	52244	1	1	0	610.315	1218.61	2	1218.62	-0.0019	316	326	0	2.81	0.54	K	EITALAPSTMK	I	Oxidation (M); Acetyl (T)	0.00500000010.0			20160307_QE355.13320.13320.2
3	1	ACTB_HUMAN	Actin, cytoplasmic 1	52245	1	1	0	610.315	1218.62	2	1218.62	-0.0013	316	326	0	3.95	0.43	K	EITALAPSTMK	I	Oxidation (M); Acetyl (T)	0.00500000010.0			20160307_QE350.13537.13537.2
3	1	ACTB_HUMAN	Actin, cytoplasmic 1	52248	1	1	0	610.315	1218.62	2	1218.62	-0.0009	316	326	0	10.05	0.11	K	EITALAPSTMK	I	Oxidation (M); Acetyl (T)	0.00500000010.0			20160307_QE354.13209.13209.2
3	1	ACTB_HUMAN	Actin, cytoplasmic 1	52250	1	1	0	407.213	1218.62	3	1218.62	-0.0006	316	326	0	2.67	0.56	K	EITALAPSTMK	I	Oxidation (M); Acetyl (T)	0.00500000010.0			20160307_QE352.13346.13346.3
3	1	ACTB_HUMAN	Actin, cytoplasmic 1	52252	1	1	0	610.315	1218.62	2	1218.62	-0.0002	316	326	0	11.81	0.078	K	EITALAPSTMK	I	Oxidation (M); Acetyl (T)	0.00500000010.0			20160307_QE351.13173.13173.2
3	1	ACTB_HUMAN	Actin, cytoplasmic 1	52253	1	1	0	610.316	1218.62	2	1218.62	-0.0001	316	326	0	13.62	0.053	K	EITALAPSTMK	I	Oxidation (M); Acetyl (T)	0.00500000010.0			20160307_QE348.12933.12933.2
3	1	ACTB_HUMAN	Actin, cytoplasmic 1	52254	1	1	0	407.213	1218.62	3	1218.62	0	316	326	0	4.21	0.67	K	EITALAPSTMK	I	Oxidation (M); Acetyl (T)	0.00500000010.0			20160307_QE348.12910.12910.3
3	1	ACTB_HUMAN	Actin, cytoplasmic 1	52255	1	1	0	610.316	1218.62	2	1218.62	0	316	326	0	9.85	0.12	K	EITALAPSTMK	I	Oxidation (M); Acetyl (T)	0.00500000010.0			20160307_QE350.13266.13266.2
3	1	ACTB_HUMAN	Actin, cytoplasmic 1	52256	1	1	0	407.213	1218.62	3	1218.62	0	316	326	0	2.83	0.54	K	EITALAPSTMK	I	Oxidation (M); Acetyl (T)	0.00500000010.0			20160307_QE346.13761.13761.3
3	1	ACTB_HUMAN	Actin, cytoplasmic 1	52257	1	1	0	407.213	1218.62	3	1218.62	0.0002	316	326	0	1.57	0.88	K	EITALAPSTMK	I	Oxidation (M); Acetyl (T)	0.00500000010.0			20160307_QE346.13509.13509.3
3	1	ACTB_HUMAN	Actin, cytoplasmic 1	52259	1	1	0	610.316	1218.62	2	1218.62	0.0004	316	326	0	10.76	0.098	K	EITALAPSTMK	I	Oxidation (M); Acetyl (T)	0.00500000010.0			20160307_QE356.12964.12964.2
3	1	ACTB_HUMAN	Actin, cytoplasmic 1	52261	1	1	0	610.316	1218.62	2	1218.62	0.0007	316	326	0	9.79	0.12	K	EITALAPSTMK	I	Oxidation (M); Acetyl (T)	0.00500000010.0			20160307_QE347.12888.12888.2
3	1	ACTB_HUMAN	Actin, cytoplasmic 1	52262	1	1	0	610.316	1218.62	2	1218.62	0.0007	316	326	0	10.04	0.11	K	EITALAPSTMK	I	Oxidation (M); Acetyl (T)	0.00500000010.0			20160307_QE352.13085.13085.2
3	1	ACTB_HUMAN	Actin, cytoplasmic 1	52264	1	1	0	610.316	1218.62	2	1218.62	0.0008	316	326	0	10.84	0.096	K	EITALAPSTMK	I	Oxidation (M); Acetyl (T)	0.00500000010.0			20160307_QE355.13049.13049.2
3	1	ACTB_HUMAN	Actin, cytoplasmic 1	52269	1	1	0	610.316	1218.62	2	1218.62	0.0018	316	326	0	9.52	0.13	K	EITALAPSTMK	I	Oxidation (M); Acetyl (T)	0.00500000010.0			20160307_QE346.13513.13513.2
3	1	ACTB_HUMAN	Actin, cytoplasmic 1	57012	1	1	0	620.768	1239.52	2	1239.53	-0.0034	51	61	0	19.51	0.015	K	DSYVGDEAQSK	R	Acetyl (S)	0.04000000000.0			20160307_QE356.11173.11173.2
3	1	ACTB_HUMAN	Actin, cytoplasmic 1	57013	1	1	0	620.769	1239.52	2	1239.53	-0.003	51	61	0	5.82	0.28	K	DSYVGDEAQSK	R	Acetyl (S)	0.04000000000.0			20160307_QE346.11970.11970.2
3	1	ACTB_HUMAN	Actin, cytoplasmic 1	57014	1	1	0	620.769	1239.52	2	1239.53	-0.0011	51	61	0	14.75	0.041	K	DSYVGDEAQSK	R	Acetyl (S)	0.04000000000.0			20160307_QE352.11229.11229.2
3	1	ACTB_HUMAN	Actin, cytoplasmic 1	57015	1	1	0	620.77	1239.52	2	1239.53	-0.0007	51	61	0	25.88	0.0037	K	DSYVGDEAQSK	R	Acetyl (S)	0.04000000000.0			20160307_QE347.11027.11027.2
3	1	ACTB_HUMAN	Actin, cytoplasmic 1	57016	1	1	0	620.77	1239.52	2	1239.53	-0.0006	51	61	0	22.53	0.0077	K	DSYVGDEAQSK	R	Acetyl (S)	0.04000000000.0			20160307_QE351.11241.11241.2
3	1	ACTB_HUMAN	Actin, cytoplasmic 1	57018	1	1	0	620.77	1239.53	2	1239.53	-0.0005	51	61	0	7.14	0.21	K	DSYVGDEAQSK	R	Acetyl (S)	0.04000000000.0			20160307_QE355.11235.11235.2
3	1	ACTB_HUMAN	Actin, cytoplasmic 1	57019	1	1	0	620.77	1239.53	2	1239.53	-0.0004	51	61	0	34.99	0.00052	K	DSYVGDEAQSK	R	Acetyl (S)	0.04000000000.0			20160307_QE346.11696.11696.2
3	1	ACTB_HUMAN	Actin, cytoplasmic 1	57020	1	1	0	620.77	1239.53	2	1239.53	-0.0003	51	61	0	8.6	0.16	K	DSYVGDEAQSK	R	Acetyl (S)	0.04000000000.0			20160307_QE348.11058.11058.2
3	1	ACTB_HUMAN	Actin, cytoplasmic 1	57021	1	1	0	620.77	1239.53	2	1239.53	0.0004	51	61	0	13.88	0.05	K	DSYVGDEAQSK	R	Acetyl (S)	0.04000000000.0			20160307_QE350.11437.11437.2
3	1	ACTB_HUMAN	Actin, cytoplasmic 1	93921	1	1	0	698.82	1395.62	2	1395.63	-0.0021	51	62	1	64.45	9.1e-07	K	DSYVGDEAQSKR	G	Acetyl (K)	0.000000000030.0			20160307_QE356.11570.11570.2
3	1	ACTB_HUMAN	Actin, cytoplasmic 1	93922	1	1	0	698.82	1395.63	2	1395.63	-0.0013	51	62	1	15.03	0.039	K	DSYVGDEAQSKR	G	Acetyl (K)	0.000000000030.0			20160307_QE346.12011.12011.2
3	1	ACTB_HUMAN	Actin, cytoplasmic 1	93923	1	1	0	698.82	1395.63	2	1395.63	-0.0007	51	62	1	48.99	2.5e-05	K	DSYVGDEAQSKR	G	Acetyl (K)	0.000000000030.0			20160307_QE350.11834.11834.2
3	1	ACTB_HUMAN	Actin, cytoplasmic 1	93924	1	1	0	698.82	1395.63	2	1395.63	-0.0007	51	62	1	52.11	1.3e-05	K	DSYVGDEAQSKR	G	Acetyl (K)	0.000000000030.0			20160307_QE347.11436.11436.2
3	1	ACTB_HUMAN	Actin, cytoplasmic 1	93925	1	1	0	698.821	1395.63	2	1395.63	0.0001	51	62	1	48.83	2.6e-05	K	DSYVGDEAQSKR	G	Acetyl (K)	0.000000000030.0			20160307_QE354.11730.11730.2
3	1	ACTB_HUMAN	Actin, cytoplasmic 1	93929	1	1	0	698.821	1395.63	2	1395.63	0.0009	51	62	1	32.6	0.00088	K	DSYVGDEAQSKR	G	Acetyl (K)	0.000000000030.0			20160307_QE348.11456.11456.2
3	1	ACTB_HUMAN	Actin, cytoplasmic 1	93930	1	1	0	698.821	1395.63	2	1395.63	0.001	51	62	1	51.94	1.3e-05	K	DSYVGDEAQSKR	G	Acetyl (K)	0.000000000030.0			20160307_QE351.11668.11668.2
3	1	ACTB_HUMAN	Actin, cytoplasmic 1	93933	1	1	0	698.821	1395.63	2	1395.63	0.0014	51	62	1	49.21	2.4e-05	K	DSYVGDEAQSKR	G	Acetyl (K)	0.000000000030.0			20160307_QE355.11619.11619.2
3	1	ACTB_HUMAN	Actin, cytoplasmic 1	93938	1	1	0	698.822	1395.63	2	1395.63	0.002	51	62	1	64.12	9.7e-07	K	DSYVGDEAQSKR	G	Acetyl (K)	0.000000000030.0			20160307_QE352.11658.11658.2
3	1	ACTB_HUMAN	Actin, cytoplasmic 1	105806	1	1	0	482.274	1443.8	3	1443.8	-0.0011	316	328	1	11.49	0.084	K	EITALAPSTMKIK	I	Acetyl (K)	0.0000000000300.0			20160307_QE348.30043.30043.3
3	1	ACTB_HUMAN	Actin, cytoplasmic 1	105808	1	1	0	722.907	1443.8	2	1443.8	-0.0007	316	328	1	17.6	0.022	K	EITALAPSTMKIK	I	Acetyl (K)	0.0000000000003.0			20160307_QE347.29978.29978.2
3	1	ACTB_HUMAN	Actin, cytoplasmic 1	105809	1	1	0	722.907	1443.8	2	1443.8	-0.0005	316	328	1	36.94	0.00034	K	EITALAPSTMKIK	I	Acetyl (K)	0.0000000000003.0			20160307_QE350.30249.30249.2
3	1	ACTB_HUMAN	Actin, cytoplasmic 1	105810	1	1	0	722.907	1443.8	2	1443.8	-0.0004	316	328	1	39.74	0.00019	K	EITALAPSTMKIK	I	Acetyl (K)	0.0000000000003.0			20160307_QE354.30014.30014.2
3	1	ACTB_HUMAN	Actin, cytoplasmic 1	105811	1	1	0	482.274	1443.8	3	1443.8	-0.0001	316	328	1	31.41	0.0011	K	EITALAPSTMKIK	I	Acetyl (K)	0.0000000000003.0			20160307_QE346.30623.30623.3
3	1	ACTB_HUMAN	Actin, cytoplasmic 1	105812	1	1	0	722.908	1443.8	2	1443.8	0.0001	316	328	1	15.68	0.034	K	EITALAPSTMKIK	I	Acetyl (K)	0.0000000000003.0			20160307_QE352.30113.30113.2
3	1	ACTB_HUMAN	Actin, cytoplasmic 1	105813	1	1	0	722.908	1443.8	2	1443.8	0.0002	316	328	1	33.98	0.00065	K	EITALAPSTMKIK	I	Acetyl (K)	0.0000000000003.0			20160307_QE355.29933.29933.2
3	1	ACTB_HUMAN	Actin, cytoplasmic 1	105814	1	1	0	722.908	1443.8	2	1443.8	0.0004	316	328	1	47.86	3.3e-05	K	EITALAPSTMKIK	I	Acetyl (K)	0.0000000000003.0			20160307_QE356.29737.29737.2
3	1	ACTB_HUMAN	Actin, cytoplasmic 1	105816	1	1	0	722.908	1443.8	2	1443.8	0.0012	316	328	1	38.68	0.00024	K	EITALAPSTMKIK	I	Acetyl (K)	0.0000000000300.0			20160307_QE348.30030.30030.2
3	1	ACTB_HUMAN	Actin, cytoplasmic 1	105817	1	1	0	482.275	1443.8	3	1443.8	0.0015	316	328	1	11.49	0.084	K	EITALAPSTMKIK	I	Acetyl (K)	0.0000000000003.0			20160307_QE347.30014.30014.3
3	1	ACTB_HUMAN	Actin, cytoplasmic 1	105818	1	1	0	722.908	1443.8	2	1443.8	0.0015	316	328	1	38.78	0.00023	K	EITALAPSTMKIK	I	Acetyl (K)	0.0000000000003.0			20160307_QE346.30563.30563.2
3	1	ACTB_HUMAN	Actin, cytoplasmic 1	105819	1	1	0	722.909	1443.8	2	1443.8	0.0023	316	328	1	17.89	0.021	K	EITALAPSTMKIK	I	Acetyl (K)	0.0000000000003.0			20160307_QE351.30242.30242.2
3	1	ACTB_HUMAN	Actin, cytoplasmic 1	109827	1	1	0	730.904	1459.79	2	1459.8	-0.0019	316	328	1	28	0.0024	K	EITALAPSTMKIK	I	Oxidation (M); Acetyl (K)	0.0000000001003.0			20160307_QE351.24240.24240.2
3	1	ACTB_HUMAN	Actin, cytoplasmic 1	109829	1	1	0	730.904	1459.79	2	1459.8	-0.0012	316	328	1	14.95	0.04	K	EITALAPSTMKIK	I	Oxidation (M); Acetyl (K)	0.0000000001003.0			20160307_QE348.24064.24064.2
3	1	ACTB_HUMAN	Actin, cytoplasmic 1	109830	1	1	0	730.905	1459.79	2	1459.8	-0.0009	316	328	1	7.73	0.19	K	EITALAPSTMKIK	I	Oxidation (M); Acetyl (K)	0.0000000001003.0			20160307_QE346.24616.24616.2
3	1	ACTB_HUMAN	Actin, cytoplasmic 1	109831	1	1	0	730.905	1459.8	2	1459.8	-0.0004	316	328	1	5.29	0.32	K	EITALAPSTMKIK	I	Oxidation (M); Acetyl (K)	0.0000000001003.0			20160307_QE347.24033.24033.2
3	1	ACTB_HUMAN	Actin, cytoplasmic 1	109832	1	1	0	730.905	1459.8	2	1459.8	-0.0002	316	328	1	27.45	0.0027	K	EITALAPSTMKIK	I	Oxidation (M); Acetyl (K)	0.0000000001003.0			20160307_QE352.24147.24147.2
3	1	ACTB_HUMAN	Actin, cytoplasmic 1	109834	1	1	0	730.905	1459.8	2	1459.8	0.0003	316	328	1	11.65	0.081	K	EITALAPSTMKIK	I	Oxidation (M); Acetyl (K)	0.0000000001003.0			20160307_QE355.24023.24023.2
3	1	ACTB_HUMAN	Actin, cytoplasmic 1	120867	1	1	0	751.91	1501.81	2	1501.81	-0.0003	316	328	1	5.74	0.29	K	EITALAPSTMKIK	I	Oxidation (M); Acetyl (K); Acetyl (T)	0.0050000001003.0			20160307_QE346.23048.23048.2
3	1	ACTB_HUMAN	Actin, cytoplasmic 1	135403	1	1	0	520.242	1557.7	3	1557.71	-0.0013	360	372	0	35.2	0.0005	K	QEYDESGPSIVHR	K	Acetyl (S)	0.0000000040000.0			20160307_QE352.12030.12030.3
3	1	ACTB_HUMAN	Actin, cytoplasmic 1	135404	1	1	0	520.242	1557.71	3	1557.71	-0.0005	360	372	0	36.25	0.0004	K	QEYDESGPSIVHR	K	Acetyl (S)	0.0000000040000.0			20160307_QE348.11831.11831.3
3	1	ACTB_HUMAN	Actin, cytoplasmic 1	135405	1	1	0	520.243	1557.71	3	1557.71	0.0007	360	372	0	58.02	3.6e-06	K	QEYDESGPSIVHR	K	Acetyl (S)	0.0000000040000.0			20160307_QE347.11803.11803.3
3	1	ACTB_HUMAN	Actin, cytoplasmic 1	135406	1	1	0	520.243	1557.71	3	1557.71	0.0017	360	372	0	8.86	0.15	K	QEYDESGPSIVHR	K	Acetyl (S)	0.0000000040000.0			20160307_QE355.11973.11973.3
3	1	ACTB_HUMAN	Actin, cytoplasmic 1	160756	1	1	0	550.278	1647.81	3	1647.82	-0.009	313	326	1	8.71	0.15	R	MQKEITALAPSTMK	I	Oxidation (M); Acetyl (K); Acetyl (T)	0.10300500000000.0			20160307_QE355.17668.17668.3
3	1	ACTB_HUMAN	Actin, cytoplasmic 1	161699	1	1	0	826.932	1651.85	2	1651.85	-0.0001	184	196	1	1.54	0.72	R	DLTDYLMKILTER	G	Acetyl (K)	0.0000000300000.0			20160307_QE351.57118.57118.2
3	1	ACTB_HUMAN	Actin, cytoplasmic 1	161701	1	1	0	826.932	1651.85	2	1651.85	0.0006	184	196	1	17.82	0.021	R	DLTDYLMKILTER	G	Acetyl (K)	0.0000000300000.0			20160307_QE355.57332.57332.2
3	1	ACTB_HUMAN	Actin, cytoplasmic 1	161714	1	1	0	826.934	1651.85	2	1651.85	0.0037	184	196	1	8.62	0.16	R	DLTDYLMKILTER	G	Acetyl (K)	0.0000000300000.0			20160307_QE354.57251.57251.2
3	1	ACTB_HUMAN	Actin, cytoplasmic 1	166248	1	1	0	834.928	1667.84	2	1667.84	-0.0022	184	196	1	4.27	0.57	R	DLTDYLMKILTER	G	Oxidation (M); Acetyl (K)	0.0000001300000.0			20160307_QE348.55929.55929.2
3	1	ACTB_HUMAN	Actin, cytoplasmic 1	166249	1	1	0	556.955	1667.84	3	1667.84	0.0001	184	196	1	27.12	0.004	R	DLTDYLMKILTER	G	Oxidation (M); Acetyl (K)	0.0000001300000.0			20160307_QE347.55944.55944.3
3	1	ACTB_HUMAN	Actin, cytoplasmic 1	166250	1	1	0	556.956	1667.85	3	1667.84	0.0011	184	196	1	20.59	0.012	R	DLTDYLMKILTER	G	Oxidation (M); Acetyl (K)	0.0000001300000.0			20160307_QE348.55944.55944.3
3	1	ACTB_HUMAN	Actin, cytoplasmic 1	166252	1	1	0	556.956	1667.85	3	1667.84	0.0013	184	196	1	15.16	0.071	R	DLTDYLMKILTER	G	Oxidation (M); Acetyl (K)	0.0000001300000.0			20160307_QE351.55674.55674.3
3	1	ACTB_HUMAN	Actin, cytoplasmic 1	166254	1	1	0	556.957	1667.85	3	1667.84	0.0038	184	196	1	16.12	0.031	R	DLTDYLMKILTER	G	Oxidation (M); Acetyl (K)	0.0000001300000.0			20160307_QE352.55675.55675.3
3	1	ACTB_HUMAN	Actin, cytoplasmic 1	166256	1	1	0	834.931	1667.85	2	1667.84	0.0039	184	196	1	13.29	0.057	R	DLTDYLMKILTER	G	Oxidation (M); Acetyl (K)	0.0000001300000.0			20160307_QE352.55680.55680.2
3	1	ACTB_HUMAN	Actin, cytoplasmic 1	166259	1	1	0	834.932	1667.85	2	1667.84	0.0051	184	196	1	18	0.02	R	DLTDYLMKILTER	G	Oxidation (M); Acetyl (K)	0.0000001300000.0			20160307_QE346.56256.56256.2
3	1	ACTB_HUMAN	Actin, cytoplasmic 1	166266	1	1	0	834.932	1667.85	2	1667.84	0.0057	184	196	1	3.07	0.51	R	DLTDYLMKILTER	G	Oxidation (M); Acetyl (K)	0.0000001300000.0			20160307_QE351.55664.55664.2
3	1	ACTB_HUMAN	Actin, cytoplasmic 1	166274	1	1	0	834.933	1667.85	2	1667.84	0.0066	184	196	1	14.75	0.057	R	DLTDYLMKILTER	G	Oxidation (M); Acetyl (K)	0.0000001300000.0			20160307_QE347.55942.55942.2
3	1	ACTB_HUMAN	Actin, cytoplasmic 1	177315	1	1	0	855.926	1709.84	2	1709.85	-0.0169	184	196	1	0.48	0.9	R	DLTDYLMKILTER	G	Oxidation (M); Acetyl (K); Acetyl (Y)	0.0000601300000.0			20160307_QE348.49963.49963.2
3	1	ACTB_HUMAN	Actin, cytoplasmic 1	177316	1	1	0	570.953	1709.84	3	1709.85	-0.0162	184	196	1	8.4	0.16	R	DLTDYLMKILTER	G	Oxidation (M); Acetyl (K); Acetyl (T)	0.0050001300000.0			20160307_QE355.49680.49680.3
3	1	ACTB_HUMAN	Actin, cytoplasmic 1	205992	1	1	1	911.399	1820.78	2	1820.79	-0.0089	2	18	0	43.03	9.2e-05	M	DDDIAALVVDNGSGMCK	A	Acetyl (Protein N-term)	2.00000000000000000.0			20160307_QE352.48697.48697.2
3	1	ACTB_HUMAN	Actin, cytoplasmic 1	205993	1	1	1	911.399	1820.78	2	1820.79	-0.0087	2	18	0	17.29	0.024	M	DDDIAALVVDNGSGMCK	A	Acetyl (Protein N-term)	2.00000000000000000.0			20160307_QE347.48696.48696.2
3	1	ACTB_HUMAN	Actin, cytoplasmic 1	205994	1	1	1	911.399	1820.78	2	1820.79	-0.0078	2	18	0	36.55	0.00037	M	DDDIAALVVDNGSGMCK	A	Acetyl (Protein N-term)	2.00000000000000000.0			20160307_QE348.48203.48203.2
3	1	ACTB_HUMAN	Actin, cytoplasmic 1	205995	1	1	1	911.4	1820.78	2	1820.79	-0.0073	2	18	0	5.9	0.28	M	DDDIAALVVDNGSGMCK	A	Acetyl (Protein N-term)	2.00000000000000000.0			20160307_QE350.48053.48053.2
3	1	ACTB_HUMAN	Actin, cytoplasmic 1	205996	1	1	1	911.4	1820.78	2	1820.79	-0.0072	2	18	0	44.15	7.2e-05	M	DDDIAALVVDNGSGMCK	A	Acetyl (Protein N-term)	2.00000000000000000.0			20160307_QE354.48451.48451.2
3	1	ACTB_HUMAN	Actin, cytoplasmic 1	205998	1	1	1	911.401	1820.79	2	1820.79	-0.0051	2	18	0	30.55	0.0014	M	DDDIAALVVDNGSGMCK	A	Acetyl (Protein N-term)	2.00000000000000000.0			20160307_QE351.48123.48123.2
3	1	ACTB_HUMAN	Actin, cytoplasmic 1	205999	1	1	1	911.401	1820.79	2	1820.79	-0.0042	2	18	0	10.19	0.11	M	DDDIAALVVDNGSGMCK	A	Acetyl (Protein N-term)	2.00000000000000000.0			20160307_QE351.50562.50562.2
3	1	ACTB_HUMAN	Actin, cytoplasmic 1	206002	1	1	1	911.402	1820.79	2	1820.79	-0.0031	2	18	0	17.53	0.023	M	DDDIAALVVDNGSGMCK	A	Acetyl (Protein N-term)	2.00000000000000000.0			20160307_QE351.48728.48728.2
3	1	ACTB_HUMAN	Actin, cytoplasmic 1	206003	1	1	1	911.402	1820.79	2	1820.79	-0.0029	2	18	0	32.35	0.00092	M	DDDIAALVVDNGSGMCK	A	Acetyl (Protein N-term)	2.00000000000000000.0			20160307_QE346.48977.48977.2
3	1	ACTB_HUMAN	Actin, cytoplasmic 1	206004	1	1	1	911.402	1820.79	2	1820.79	-0.0027	2	18	0	48.78	2.7e-05	M	DDDIAALVVDNGSGMCK	A	Acetyl (Protein N-term)	2.00000000000000000.0			20160307_QE347.47592.47592.2
3	1	ACTB_HUMAN	Actin, cytoplasmic 1	206005	1	1	1	607.937	1820.79	3	1820.79	-0.0021	2	18	0	40.94	0.00014	M	DDDIAALVVDNGSGMCK	A	Acetyl (Protein N-term)	2.00000000000000000.0			20160307_QE348.47786.47786.3
3	1	ACTB_HUMAN	Actin, cytoplasmic 1	206006	1	1	1	911.403	1820.79	2	1820.79	-0.0017	2	18	0	24.28	0.0053	M	DDDIAALVVDNGSGMCK	A	Acetyl (Protein N-term)	2.00000000000000000.0			20160307_QE356.48333.48333.2
3	1	ACTB_HUMAN	Actin, cytoplasmic 1	206007	1	1	1	911.403	1820.79	2	1820.79	-0.0017	2	18	0	43.75	7.9e-05	M	DDDIAALVVDNGSGMCK	A	Acetyl (Protein N-term)	2.00000000000000000.0			20160307_QE347.48098.48098.2
3	1	ACTB_HUMAN	Actin, cytoplasmic 1	206008	1	1	1	911.403	1820.79	2	1820.79	-0.0013	2	18	0	34.68	0.00056	M	DDDIAALVVDNGSGMCK	A	Acetyl (Protein N-term)	2.00000000000000000.0			20160307_QE347.50592.50592.2
3	1	ACTB_HUMAN	Actin, cytoplasmic 1	206009	1	1	1	607.938	1820.79	3	1820.79	0.0004	2	18	0	16.48	0.028	M	DDDIAALVVDNGSGMCK	A	Acetyl (Protein N-term)	2.00000000000000000.0			20160307_QE355.47484.47484.3
3	1	ACTB_HUMAN	Actin, cytoplasmic 1	206010	1	1	1	607.938	1820.79	3	1820.79	0.0005	2	18	0	29.92	0.0016	M	DDDIAALVVDNGSGMCK	A	Acetyl (Protein N-term)	2.00000000000000000.0			20160307_QE347.47711.47711.3
3	1	ACTB_HUMAN	Actin, cytoplasmic 1	206013	1	1	1	911.404	1820.79	2	1820.79	0.0009	2	18	0	7.13	0.21	M	DDDIAALVVDNGSGMCK	A	Acetyl (Protein N-term)	2.00000000000000000.0			20160307_QE348.50875.50875.2
3	1	ACTB_HUMAN	Actin, cytoplasmic 1	206014	1	1	1	911.404	1820.79	2	1820.79	0.001	2	18	0	48.12	3.1e-05	M	DDDIAALVVDNGSGMCK	A	Acetyl (Protein N-term)	2.00000000000000000.0			20160307_QE351.47635.47635.2
3	1	ACTB_HUMAN	Actin, cytoplasmic 1	206015	1	1	1	911.404	1820.79	2	1820.79	0.0011	2	18	0	43.62	8.1e-05	M	DDDIAALVVDNGSGMCK	A	Acetyl (Protein N-term)	2.00000000000000000.0			20160307_QE346.48361.48361.2
3	1	ACTB_HUMAN	Actin, cytoplasmic 1	206016	1	1	1	607.938	1820.79	3	1820.79	0.0011	2	18	0	2.15	0.63	M	DDDIAALVVDNGSGMCK	A	Acetyl (Protein N-term)	2.00000000000000000.0			20160307_QE351.47745.47745.3
3	1	ACTB_HUMAN	Actin, cytoplasmic 1	206017	1	1	1	911.404	1820.79	2	1820.79	0.0014	2	18	0	43.44	8.4e-05	M	DDDIAALVVDNGSGMCK	A	Acetyl (Protein N-term)	2.00000000000000000.0			20160307_QE352.47573.47573.2
3	1	ACTB_HUMAN	Actin, cytoplasmic 1	206018	1	1	1	911.404	1820.79	2	1820.79	0.0016	2	18	0	40.42	0.00016	M	DDDIAALVVDNGSGMCK	A	Acetyl (Protein N-term)	2.00000000000000000.0			20160307_QE352.47842.47842.2
3	1	ACTB_HUMAN	Actin, cytoplasmic 1	206019	1	1	1	607.938	1820.79	3	1820.79	0.0016	2	18	0	20.72	0.011	M	DDDIAALVVDNGSGMCK	A	Acetyl (Protein N-term)	2.00000000000000000.0			20160307_QE354.47479.47479.3
3	1	ACTB_HUMAN	Actin, cytoplasmic 1	206020	1	1	1	911.404	1820.79	2	1820.79	0.002	2	18	0	12.32	0.07	M	DDDIAALVVDNGSGMCK	A	Acetyl (Protein N-term)	2.00000000000000000.0			20160307_QE354.47369.47369.2
3	1	ACTB_HUMAN	Actin, cytoplasmic 1	206021	1	1	1	911.404	1820.79	2	1820.79	0.0021	2	18	0	84.37	1.2e-08	M	DDDIAALVVDNGSGMCK	A	Acetyl (Protein N-term)	2.00000000000000000.0			20160307_QE351.47880.47880.2
3	1	ACTB_HUMAN	Actin, cytoplasmic 1	206022	1	1	1	911.404	1820.79	2	1820.79	0.0021	2	18	0	51.37	1.5e-05	M	DDDIAALVVDNGSGMCK	A	Acetyl (Protein N-term)	2.00000000000000000.0			20160307_QE355.47399.47399.2
3	1	ACTB_HUMAN	Actin, cytoplasmic 1	206023	1	1	1	911.404	1820.79	2	1820.79	0.0022	2	18	0	10.86	0.096	M	DDDIAALVVDNGSGMCK	A	Acetyl (Protein N-term)	2.00000000000000000.0			20160307_QE346.50820.50820.2
3	1	ACTB_HUMAN	Actin, cytoplasmic 1	206024	1	1	1	911.404	1820.79	2	1820.79	0.0022	2	18	0	46.89	4e-05	M	DDDIAALVVDNGSGMCK	A	Acetyl (Protein N-term)	2.00000000000000000.0			20160307_QE346.47887.47887.2
3	1	ACTB_HUMAN	Actin, cytoplasmic 1	206025	1	1	1	911.404	1820.79	2	1820.79	0.0023	2	18	0	88.47	5.1e-09	M	DDDIAALVVDNGSGMCK	A	Acetyl (Protein N-term)	2.00000000000000000.0			20160307_QE346.48129.48129.2
3	1	ACTB_HUMAN	Actin, cytoplasmic 1	206026	1	1	1	607.939	1820.79	3	1820.79	0.0024	2	18	0	12.83	0.063	M	DDDIAALVVDNGSGMCK	A	Acetyl (Protein N-term)	2.00000000000000000.0			20160307_QE356.47267.47267.3
3	1	ACTB_HUMAN	Actin, cytoplasmic 1	206027	1	1	1	911.404	1820.79	2	1820.79	0.0024	2	18	0	10.51	0.1	M	DDDIAALVVDNGSGMCK	A	Acetyl (Protein N-term)	2.00000000000000000.0			20160307_QE354.47622.47622.2
3	1	ACTB_HUMAN	Actin, cytoplasmic 1	206028	1	1	1	911.405	1820.8	2	1820.79	0.0029	2	18	0	71.12	2.1e-07	M	DDDIAALVVDNGSGMCK	A	Acetyl (Protein N-term)	2.00000000000000000.0			20160307_QE348.47924.47924.2
3	1	ACTB_HUMAN	Actin, cytoplasmic 1	206029	1	1	1	911.405	1820.8	2	1820.79	0.003	2	18	0	79.06	3.9e-08	M	DDDIAALVVDNGSGMCK	A	Acetyl (Protein N-term)	2.00000000000000000.0			20160307_QE348.47659.47659.2
3	1	ACTB_HUMAN	Actin, cytoplasmic 1	206030	1	1	1	911.405	1820.8	2	1820.79	0.0031	2	18	0	38.02	0.00027	M	DDDIAALVVDNGSGMCK	A	Acetyl (Protein N-term)	2.00000000000000000.0			20160307_QE356.47459.47459.2
3	1	ACTB_HUMAN	Actin, cytoplasmic 1	206033	1	1	1	911.405	1820.8	2	1820.79	0.0035	2	18	0	15.15	0.038	M	DDDIAALVVDNGSGMCK	A	Acetyl (Protein N-term)	2.00000000000000000.0			20160307_QE350.47815.47815.2
3	1	ACTB_HUMAN	Actin, cytoplasmic 1	206035	1	1	1	607.939	1820.8	3	1820.79	0.0038	2	18	0	11.19	0.089	M	DDDIAALVVDNGSGMCK	A	Acetyl (Protein N-term)	2.00000000000000000.0			20160307_QE352.47675.47675.3
3	1	ACTB_HUMAN	Actin, cytoplasmic 1	206036	1	1	1	911.405	1820.8	2	1820.79	0.0039	2	18	0	53.93	8.8e-06	M	DDDIAALVVDNGSGMCK	A	Acetyl (Protein N-term)	2.00000000000000000.0			20160307_QE350.47551.47551.2
3	1	ACTB_HUMAN	Actin, cytoplasmic 1	206037	1	1	1	607.939	1820.8	3	1820.79	0.0047	2	18	0	36.74	0.00036	M	DDDIAALVVDNGSGMCK	A	Acetyl (Protein N-term)	2.00000000000000000.0			20160307_QE346.47981.47981.3
3	1	ACTB_HUMAN	Actin, cytoplasmic 1	208903	1	1	0	916.954	1831.89	2	1831.9	-0.0021	239	254	0	36.54	0.001	K	SYELPDGQVITIGNER	F	Acetyl (Y)	0.0600000000000000.0			20160307_QE350.46699.46699.2
3	1	ACTB_HUMAN	Actin, cytoplasmic 1	208908	1	1	0	916.955	1831.89	2	1831.9	-0.0006	239	254	0	76.37	6.9e-08	K	SYELPDGQVITIGNER	F	Acetyl (Y)	0.0600000000000000.0			20160307_QE347.46760.46760.2
3	1	ACTB_HUMAN	Actin, cytoplasmic 1	208909	1	1	0	916.955	1831.89	2	1831.9	-0.0003	239	254	0	34.12	0.0013	K	SYELPDGQVITIGNER	F	Acetyl (Y)	0.0600000000000000.0			20160307_QE352.46758.46758.2
3	1	ACTB_HUMAN	Actin, cytoplasmic 1	208911	1	1	0	916.955	1831.9	2	1831.9	0.0003	239	254	0	27.49	0.0026	K	SYELPDGQVITIGNER	F	Acetyl (Y)	0.0600000000000000.0			20160307_QE351.46801.46801.2
3	1	ACTB_HUMAN	Actin, cytoplasmic 1	208916	1	1	0	916.956	1831.9	2	1831.9	0.002	239	254	0	24.33	0.01	K	SYELPDGQVITIGNER	F	Acetyl (Y)	0.0600000000000000.0			20160307_QE348.43856.43856.2
3	1	ACTB_HUMAN	Actin, cytoplasmic 1	208917	1	1	0	916.957	1831.9	2	1831.9	0.0032	239	254	0	9.47	0.13	K	SYELPDGQVITIGNER	F	Acetyl (Y)	0.0600000000000000.0			20160307_QE354.46542.46542.2
3	1	ACTB_HUMAN	Actin, cytoplasmic 1	208918	1	1	0	916.957	1831.9	2	1831.9	0.0035	239	254	0	53.48	1e-05	K	SYELPDGQVITIGNER	F	Acetyl (Y)	0.0600000000000000.0			20160307_QE346.47044.47044.2
3	1	ACTB_HUMAN	Actin, cytoplasmic 1	208920	1	1	0	916.958	1831.9	2	1831.9	0.0057	239	254	0	33.92	0.00066	K	SYELPDGQVITIGNER	F	Acetyl (Y)	0.0600000000000000.0			20160307_QE348.40546.40546.2
3	1	ACTB_HUMAN	Actin, cytoplasmic 1	208921	1	1	0	916.958	1831.9	2	1831.9	0.0069	239	254	0	27.31	0.0027	K	SYELPDGQVITIGNER	F	Acetyl (Y)	0.0600000000000000.0			20160307_QE355.46629.46629.2
3	1	ACTB_HUMAN	Actin, cytoplasmic 1	208922	1	1	0	916.958	1831.9	2	1831.9	0.007	239	254	0	36.83	0.00035	K	SYELPDGQVITIGNER	F	Acetyl (Y)	0.0600000000000000.0			20160307_QE348.46813.46813.2
3	1	ACTB_HUMAN	Actin, cytoplasmic 1	210115	1	1	1	919.396	1836.78	2	1836.79	-0.0087	2	18	0	47.21	3.7e-05	M	DDDIAALVVDNGSGMCK	A	Oxidation (M); Acetyl (Protein N-term)	2.00000000000000100.0			20160307_QE348.45050.45050.2
3	1	ACTB_HUMAN	Actin, cytoplasmic 1	210119	1	1	1	919.398	1836.78	2	1836.79	-0.0064	2	18	0	27.31	0.0027	M	DDDIAALVVDNGSGMCK	A	Oxidation (M); Acetyl (Protein N-term)	2.00000000000000100.0			20160307_QE351.45036.45036.2
3	1	ACTB_HUMAN	Actin, cytoplasmic 1	210122	1	1	1	919.398	1836.78	2	1836.79	-0.0057	2	18	0	26.5	0.0033	M	DDDIAALVVDNGSGMCK	A	Oxidation (M); Acetyl (Protein N-term)	2.00000000000000100.0			20160307_QE347.44990.44990.2
3	1	ACTB_HUMAN	Actin, cytoplasmic 1	210123	1	1	1	919.398	1836.78	2	1836.79	-0.0053	2	18	0	28.54	0.0021	M	DDDIAALVVDNGSGMCK	A	Oxidation (M); Acetyl (Protein N-term)	2.00000000000000100.0			20160307_QE346.45330.45330.2
3	1	ACTB_HUMAN	Actin, cytoplasmic 1	210126	1	1	1	919.399	1836.78	2	1836.79	-0.0038	2	18	0	21.44	0.0097	M	DDDIAALVVDNGSGMCK	A	Oxidation (M); Acetyl (Protein N-term)	2.00000000000000100.0			20160307_QE351.45319.45319.2
3	1	ACTB_HUMAN	Actin, cytoplasmic 1	210128	1	1	1	919.4	1836.79	2	1836.79	-0.0018	2	18	0	73.87	1.2e-07	M	DDDIAALVVDNGSGMCK	A	Oxidation (M); Acetyl (Protein N-term)	2.00000000000000100.0			20160307_QE351.44398.44398.2
3	1	ACTB_HUMAN	Actin, cytoplasmic 1	210129	1	1	1	919.4	1836.79	2	1836.79	-0.0018	2	18	0	50.38	1.9e-05	M	DDDIAALVVDNGSGMCK	A	Oxidation (M); Acetyl (Protein N-term)	2.00000000000000100.0			20160307_QE354.47494.47494.2
3	1	ACTB_HUMAN	Actin, cytoplasmic 1	210130	1	1	1	919.4	1836.79	2	1836.79	-0.0016	2	18	0	37.04	0.00034	M	DDDIAALVVDNGSGMCK	A	Oxidation (M); Acetyl (Protein N-term)	2.00000000000000100.0			20160307_QE355.44954.44954.2
3	1	ACTB_HUMAN	Actin, cytoplasmic 1	210131	1	1	1	919.4	1836.79	2	1836.79	-0.0011	2	18	0	31.81	0.001	M	DDDIAALVVDNGSGMCK	A	Oxidation (M); Acetyl (Protein N-term)	2.00000000000000100.0			20160307_QE350.45040.45040.2
3	1	ACTB_HUMAN	Actin, cytoplasmic 1	210132	1	1	1	919.4	1836.79	2	1836.79	-0.0008	2	18	0	22.63	0.0075	M	DDDIAALVVDNGSGMCK	A	Oxidation (M); Acetyl (Protein N-term)	2.00000000000000100.0			20160307_QE347.45255.45255.2
3	1	ACTB_HUMAN	Actin, cytoplasmic 1	210133	1	1	1	919.4	1836.79	2	1836.79	-0.0007	2	18	0	28.29	0.0022	M	DDDIAALVVDNGSGMCK	A	Oxidation (M); Acetyl (Protein N-term)	2.00000000000000100.0			20160307_QE356.44730.44730.2
3	1	ACTB_HUMAN	Actin, cytoplasmic 1	210134	1	1	1	919.4	1836.79	2	1836.79	-0.0006	2	18	0	26.79	0.0031	M	DDDIAALVVDNGSGMCK	A	Oxidation (M); Acetyl (Protein N-term)	2.00000000000000100.0			20160307_QE354.44911.44911.2
3	1	ACTB_HUMAN	Actin, cytoplasmic 1	210136	1	1	1	919.401	1836.79	2	1836.79	-0.0003	2	18	0	16.1	0.031	M	DDDIAALVVDNGSGMCK	A	Oxidation (M); Acetyl (Protein N-term)	2.00000000000000100.0			20160307_QE350.45334.45334.2
3	1	ACTB_HUMAN	Actin, cytoplasmic 1	210137	1	1	1	613.27	1836.79	3	1836.79	0	2	18	0	25.77	0.0038	M	DDDIAALVVDNGSGMCK	A	Oxidation (M); Acetyl (Protein N-term)	2.00000000000000100.0			20160307_QE348.44219.44219.3
3	1	ACTB_HUMAN	Actin, cytoplasmic 1	210138	1	1	1	919.401	1836.79	2	1836.79	0.0008	2	18	0	30.4	0.0014	M	DDDIAALVVDNGSGMCK	A	Oxidation (M); Acetyl (Protein N-term)	2.00000000000000100.0			20160307_QE350.44777.44777.2
3	1	ACTB_HUMAN	Actin, cytoplasmic 1	210139	1	1	1	919.401	1836.79	2	1836.79	0.0008	2	18	0	57.07	4.5e-06	M	DDDIAALVVDNGSGMCK	A	Oxidation (M); Acetyl (Protein N-term)	2.00000000000000100.0			20160307_QE348.44376.44376.2
3	1	ACTB_HUMAN	Actin, cytoplasmic 1	210140	1	1	1	919.401	1836.79	2	1836.79	0.0011	2	18	0	49.63	2.2e-05	M	DDDIAALVVDNGSGMCK	A	Oxidation (M); Acetyl (Protein N-term)	2.00000000000000100.0			20160307_QE352.44314.44314.2
3	1	ACTB_HUMAN	Actin, cytoplasmic 1	210141	1	1	1	919.401	1836.79	2	1836.79	0.0013	2	18	0	57.15	4.4e-06	M	DDDIAALVVDNGSGMCK	A	Oxidation (M); Acetyl (Protein N-term)	2.00000000000000100.0			20160307_QE356.43974.43974.2
3	1	ACTB_HUMAN	Actin, cytoplasmic 1	210142	1	1	1	919.402	1836.79	2	1836.79	0.0014	2	18	0	62.42	1.4e-06	M	DDDIAALVVDNGSGMCK	A	Oxidation (M); Acetyl (Protein N-term)	2.00000000000000100.0			20160307_QE350.44316.44316.2
3	1	ACTB_HUMAN	Actin, cytoplasmic 1	210143	1	1	1	919.402	1836.79	2	1836.79	0.0015	2	18	0	34.4	0.00059	M	DDDIAALVVDNGSGMCK	A	Oxidation (M); Acetyl (Protein N-term)	2.00000000000000100.0			20160307_QE352.45050.45050.2
3	1	ACTB_HUMAN	Actin, cytoplasmic 1	210144	1	1	1	613.27	1836.79	3	1836.79	0.0016	2	18	0	27.3	0.0028	M	DDDIAALVVDNGSGMCK	A	Oxidation (M); Acetyl (Protein N-term)	2.00000000000000100.0			20160307_QE346.44530.44530.3
3	1	ACTB_HUMAN	Actin, cytoplasmic 1	210145	1	1	1	919.402	1836.79	2	1836.79	0.0017	2	18	0	75.27	8.8e-08	M	DDDIAALVVDNGSGMCK	A	Oxidation (M); Acetyl (Protein N-term)	2.00000000000000100.0			20160307_QE350.44029.44029.2
3	1	ACTB_HUMAN	Actin, cytoplasmic 1	210147	1	1	1	919.402	1836.79	2	1836.79	0.0019	2	18	0	23.02	0.0069	M	DDDIAALVVDNGSGMCK	A	Oxidation (M); Acetyl (Protein N-term)	2.00000000000000100.0			20160307_QE346.45591.45591.2
3	1	ACTB_HUMAN	Actin, cytoplasmic 1	210149	1	1	1	919.402	1836.79	2	1836.79	0.0021	2	18	0	39.87	0.00018	M	DDDIAALVVDNGSGMCK	A	Oxidation (M); Acetyl (Protein N-term)	2.00000000000000100.0			20160307_QE348.44107.44107.2
3	1	ACTB_HUMAN	Actin, cytoplasmic 1	210150	1	1	1	919.402	1836.79	2	1836.79	0.0022	2	18	0	43.71	8e-05	M	DDDIAALVVDNGSGMCK	A	Oxidation (M); Acetyl (Protein N-term)	2.00000000000000100.0			20160307_QE348.44787.44787.2
3	1	ACTB_HUMAN	Actin, cytoplasmic 1	210152	1	1	1	919.402	1836.79	2	1836.79	0.0027	2	18	0	21.36	0.0099	M	DDDIAALVVDNGSGMCK	A	Oxidation (M); Acetyl (Protein N-term)	2.00000000000000100.0			20160307_QE356.45005.45005.2
3	1	ACTB_HUMAN	Actin, cytoplasmic 1	210154	1	1	1	919.402	1836.79	2	1836.79	0.0029	2	18	0	24.83	0.0047	M	DDDIAALVVDNGSGMCK	A	Oxidation (M); Acetyl (Protein N-term)	2.00000000000000100.0			20160307_QE348.45345.45345.2
3	1	ACTB_HUMAN	Actin, cytoplasmic 1	210155	1	1	1	919.402	1836.79	2	1836.79	0.0031	2	18	0	31.37	0.0011	M	DDDIAALVVDNGSGMCK	A	Oxidation (M); Acetyl (Protein N-term)	2.00000000000000100.0			20160307_QE346.44723.44723.2
3	1	ACTB_HUMAN	Actin, cytoplasmic 1	210158	1	1	1	919.402	1836.79	2	1836.79	0.0033	2	18	0	16.96	0.026	M	DDDIAALVVDNGSGMCK	A	Oxidation (M); Acetyl (Protein N-term)	2.00000000000000100.0			20160307_QE351.44755.44755.2
3	1	ACTB_HUMAN	Actin, cytoplasmic 1	210160	1	1	1	919.403	1836.79	2	1836.79	0.0036	2	18	0	14.98	0.039	M	DDDIAALVVDNGSGMCK	A	Oxidation (M); Acetyl (Protein N-term)	2.00000000000000100.0			20160307_QE347.44686.44686.2
3	1	ACTB_HUMAN	Actin, cytoplasmic 1	210161	1	1	1	919.403	1836.79	2	1836.79	0.0036	2	18	0	7.38	0.2	M	DDDIAALVVDNGSGMCK	A	Oxidation (M); Acetyl (Protein N-term)	2.00000000000000100.0			20160307_QE346.45063.45063.2
3	1	ACTB_HUMAN	Actin, cytoplasmic 1	210163	1	1	1	919.403	1836.79	2	1836.79	0.0044	2	18	0	12	0.075	M	DDDIAALVVDNGSGMCK	A	Oxidation (M); Acetyl (Protein N-term)	2.00000000000000100.0			20160307_QE354.44667.44667.2
3	1	ACTB_HUMAN	Actin, cytoplasmic 1	210165	1	1	1	919.404	1836.79	2	1836.79	0.0055	2	18	0	0.07	0.98	M	DDDIAALVVDNGSGMCK	A	Oxidation (M); Acetyl (Protein N-term)	2.00000000000000100.0			20160307_QE356.43712.43712.2
3	1	ACTB_HUMAN	Actin, cytoplasmic 1	210167	1	1	1	613.272	1836.79	3	1836.79	0.0069	2	18	0	39.95	0.00018	M	DDDIAALVVDNGSGMCK	A	Oxidation (M); Acetyl (Protein N-term)	2.00000000000000100.0			20160307_QE351.44232.44232.3
3	1	ACTB_HUMAN	Actin, cytoplasmic 1	210171	1	1	1	919.407	1836.8	2	1836.79	0.0114	2	18	0	8.21	0.17	M	DDDIAALVVDNGSGMCK	A	Oxidation (M); Acetyl (Protein N-term)	2.00000000000000100.0			20160307_QE352.44744.44744.2
3	1	ACTB_HUMAN	Actin, cytoplasmic 1	221501	1	1	1	940.402	1878.79	2	1878.8	-0.0074	2	18	0	11.33	0.086	M	DDDIAALVVDNGSGMCK	A	Oxidation (M); Acetyl (Protein N-term); Acetyl (K)	2.00000000000000103.0			20160307_QE351.42861.42861.2
3	1	ACTB_HUMAN	Actin, cytoplasmic 1	221502	1	1	1	940.403	1878.79	2	1878.8	-0.0062	2	18	0	25.72	0.0039	M	DDDIAALVVDNGSGMCK	A	Oxidation (M); Acetyl (Protein N-term); Acetyl (K)	2.00000000000000103.0			20160307_QE354.42667.42667.2
3	1	ACTB_HUMAN	Actin, cytoplasmic 1	221503	1	1	1	940.404	1878.79	2	1878.8	-0.0051	2	18	0	16.08	0.031	M	DDDIAALVVDNGSGMCK	A	Oxidation (M); Acetyl (Protein N-term); Acetyl (K)	2.00000000000000103.0			20160307_QE350.42801.42801.2
3	1	ACTB_HUMAN	Actin, cytoplasmic 1	221504	1	1	1	940.404	1878.79	2	1878.8	-0.0047	2	18	0	2.24	0.62	M	DDDIAALVVDNGSGMCK	A	Oxidation (M); Acetyl (Protein N-term); Acetyl (K)	2.00000000000000103.0			20160307_QE351.43147.43147.2
3	1	ACTB_HUMAN	Actin, cytoplasmic 1	221506	1	1	1	940.404	1878.79	2	1878.8	-0.0039	2	18	0	9.75	0.12	M	DDDIAALVVDNGSGMCK	A	Oxidation (M); Acetyl (Protein N-term); Acetyl (K)	2.00000000000000103.0			20160307_QE347.35974.35974.2
3	1	ACTB_HUMAN	Actin, cytoplasmic 1	221507	1	1	1	940.404	1878.79	2	1878.8	-0.0039	2	18	0	32.17	0.00096	M	DDDIAALVVDNGSGMCK	A	Oxidation (M); Acetyl (Protein N-term); Acetyl (K)	2.00000000000000103.0			20160307_QE350.48463.48463.2
3	1	ACTB_HUMAN	Actin, cytoplasmic 1	221508	1	1	1	627.272	1878.79	3	1878.8	-0.0033	2	18	0	13.24	0.057	M	DDDIAALVVDNGSGMCK	A	Oxidation (M); Acetyl (Protein N-term); Acetyl (K)	2.00000000000000103.0			20160307_QE346.37402.37402.3
3	1	ACTB_HUMAN	Actin, cytoplasmic 1	221510	1	1	1	940.405	1878.79	2	1878.8	-0.0026	2	18	0	10.91	0.095	M	DDDIAALVVDNGSGMCK	A	Oxidation (M); Acetyl (Protein N-term); Acetyl (S)	2.00000000000040100.0			20160307_QE355.42608.42608.2
3	1	ACTB_HUMAN	Actin, cytoplasmic 1	221511	1	1	1	940.405	1878.8	2	1878.8	-0.0021	2	18	0	27.01	0.0029	M	DDDIAALVVDNGSGMCK	A	Oxidation (M); Acetyl (Protein N-term); Acetyl (K)	2.00000000000000103.0			20160307_QE346.43167.43167.2
3	1	ACTB_HUMAN	Actin, cytoplasmic 1	221512	1	1	1	940.405	1878.8	2	1878.8	-0.0017	2	18	0	28.17	0.0023	M	DDDIAALVVDNGSGMCK	A	Oxidation (M); Acetyl (Protein N-term); Acetyl (K)	2.00000000000000103.0			20160307_QE351.48562.48562.2
3	1	ACTB_HUMAN	Actin, cytoplasmic 1	221513	1	1	1	940.405	1878.8	2	1878.8	-0.0017	2	18	0	9.03	0.14	M	DDDIAALVVDNGSGMCK	A	Oxidation (M); Acetyl (Protein N-term); Acetyl (K)	2.00000000000000103.0			20160307_QE355.38550.38550.2
3	1	ACTB_HUMAN	Actin, cytoplasmic 1	221514	1	1	1	940.405	1878.8	2	1878.8	-0.0016	2	18	0	15.29	0.037	M	DDDIAALVVDNGSGMCK	A	Oxidation (M); Acetyl (Protein N-term); Acetyl (K)	2.00000000000000103.0			20160307_QE346.37683.37683.2
3	1	ACTB_HUMAN	Actin, cytoplasmic 1	221515	1	1	1	940.405	1878.8	2	1878.8	-0.0012	2	18	0	21.62	0.0094	M	DDDIAALVVDNGSGMCK	A	Oxidation (M); Acetyl (Protein N-term); Acetyl (K)	2.00000000000000103.0			20160307_QE348.42835.42835.2
3	1	ACTB_HUMAN	Actin, cytoplasmic 1	221516	1	1	1	940.406	1878.8	2	1878.8	-0.0008	2	18	0	10.19	0.11	M	DDDIAALVVDNGSGMCK	A	Oxidation (M); Acetyl (Protein N-term); Acetyl (K)	2.00000000000000103.0			20160307_QE356.42482.42482.2
3	1	ACTB_HUMAN	Actin, cytoplasmic 1	221517	1	1	1	940.406	1878.8	2	1878.8	-0.0006	2	18	0	35.68	0.00045	M	DDDIAALVVDNGSGMCK	A	Oxidation (M); Acetyl (Protein N-term); Acetyl (K)	2.00000000000000103.0			20160307_QE352.48507.48507.2
3	1	ACTB_HUMAN	Actin, cytoplasmic 1	221518	1	1	1	940.406	1878.8	2	1878.8	-0.0005	2	18	0	15.89	0.032	M	DDDIAALVVDNGSGMCK	A	Oxidation (M); Acetyl (Protein N-term); Acetyl (S)	2.00000000000040100.0			20160307_QE352.42770.42770.2
3	1	ACTB_HUMAN	Actin, cytoplasmic 1	221520	1	1	1	940.406	1878.8	2	1878.8	-0.0002	2	18	0	36.55	0.00037	M	DDDIAALVVDNGSGMCK	A	Oxidation (M); Acetyl (Protein N-term); Acetyl (K)	2.00000000000000103.0			20160307_QE347.48522.48522.2
3	1	ACTB_HUMAN	Actin, cytoplasmic 1	221521	1	1	1	940.406	1878.8	2	1878.8	-0.0002	2	18	0	8.8	0.15	M	DDDIAALVVDNGSGMCK	A	Oxidation (M); Acetyl (Protein N-term); Acetyl (K)	2.00000000000000103.0			20160307_QE351.38772.38772.2
3	1	ACTB_HUMAN	Actin, cytoplasmic 1	221522	1	1	1	627.273	1878.8	3	1878.8	-0.0001	2	18	0	0.43	0.91	M	DDDIAALVVDNGSGMCK	A	Oxidation (M); Acetyl (Protein N-term); Acetyl (K)	2.00000000000000103.0			20160307_QE355.36105.36105.3
3	1	ACTB_HUMAN	Actin, cytoplasmic 1	221523	1	1	1	940.406	1878.8	2	1878.8	0	2	18	0	3.4	0.48	M	DDDIAALVVDNGSGMCK	A	Oxidation (M); Acetyl (Protein N-term); Acetyl (K)	2.00000000000000103.0			20160307_QE348.38701.38701.2
3	1	ACTB_HUMAN	Actin, cytoplasmic 1	221524	1	1	1	627.273	1878.8	3	1878.8	0.0001	2	18	0	9.97	0.12	M	DDDIAALVVDNGSGMCK	A	Oxidation (M); Acetyl (Protein N-term); Acetyl (K)	2.00000000000000103.0			20160307_QE354.36983.36983.3
3	1	ACTB_HUMAN	Actin, cytoplasmic 1	221525	1	1	1	940.406	1878.8	2	1878.8	0.0003	2	18	0	24.78	0.0047	M	DDDIAALVVDNGSGMCK	A	Oxidation (M); Acetyl (Protein N-term); Acetyl (K)	2.00000000000000103.0			20160307_QE355.36616.36616.2
3	1	ACTB_HUMAN	Actin, cytoplasmic 1	221526	1	1	1	627.273	1878.8	3	1878.8	0.0003	2	18	0	0.92	0.82	M	DDDIAALVVDNGSGMCK	A	Oxidation (M); Acetyl (Protein N-term); Acetyl (K)	2.00000000000000103.0			20160307_QE351.37116.37116.3
3	1	ACTB_HUMAN	Actin, cytoplasmic 1	221527	1	1	1	940.406	1878.8	2	1878.8	0.0004	2	18	0	16.33	0.029	M	DDDIAALVVDNGSGMCK	A	Oxidation (M); Acetyl (Protein N-term); Acetyl (K)	2.00000000000000103.0			20160307_QE350.37378.37378.2
3	1	ACTB_HUMAN	Actin, cytoplasmic 1	221528	1	1	1	940.406	1878.8	2	1878.8	0.0005	2	18	0	21.89	0.0088	M	DDDIAALVVDNGSGMCK	A	Oxidation (M); Acetyl (Protein N-term); Acetyl (K)	2.00000000000000103.0			20160307_QE347.36790.36790.2
3	1	ACTB_HUMAN	Actin, cytoplasmic 1	221529	1	1	1	940.406	1878.8	2	1878.8	0.0008	2	18	0	27.94	0.0024	M	DDDIAALVVDNGSGMCK	A	Oxidation (M); Acetyl (Protein N-term); Acetyl (K)	2.00000000000000103.0			20160307_QE356.36696.36696.2
3	1	ACTB_HUMAN	Actin, cytoplasmic 1	221530	1	1	1	940.407	1878.8	2	1878.8	0.0009	2	18	0	19.61	0.014	M	DDDIAALVVDNGSGMCK	A	Oxidation (M); Acetyl (Protein N-term); Acetyl (K)	2.00000000000000103.0			20160307_QE346.37415.37415.2
3	1	ACTB_HUMAN	Actin, cytoplasmic 1	221531	1	1	1	627.273	1878.8	3	1878.8	0.0009	2	18	0	0.95	0.81	M	DDDIAALVVDNGSGMCK	A	Oxidation (M); Acetyl (Protein N-term); Acetyl (K)	2.00000000000000103.0			20160307_QE350.36449.36449.3
3	1	ACTB_HUMAN	Actin, cytoplasmic 1	221533	1	1	1	940.407	1878.8	2	1878.8	0.001	2	18	0	18.15	0.02	M	DDDIAALVVDNGSGMCK	A	Oxidation (M); Acetyl (Protein N-term); Acetyl (K)	2.00000000000000103.0			20160307_QE346.37159.37159.2
3	1	ACTB_HUMAN	Actin, cytoplasmic 1	221534	1	1	1	940.407	1878.8	2	1878.8	0.0011	2	18	0	16.84	0.026	M	DDDIAALVVDNGSGMCK	A	Oxidation (M); Acetyl (Protein N-term); Acetyl (K)	2.00000000000000103.0			20160307_QE352.36991.36991.2
3	1	ACTB_HUMAN	Actin, cytoplasmic 1	221535	1	1	1	627.274	1878.8	3	1878.8	0.0011	2	18	0	0.22	0.95	M	DDDIAALVVDNGSGMCK	A	Oxidation (M); Acetyl (Protein N-term); Acetyl (K)	2.00000000000000103.0			20160307_QE350.37186.37186.3
3	1	ACTB_HUMAN	Actin, cytoplasmic 1	221537	1	1	1	940.407	1878.8	2	1878.8	0.0012	2	18	0	28.05	0.0023	M	DDDIAALVVDNGSGMCK	A	Oxidation (M); Acetyl (Protein N-term); Acetyl (K)	2.00000000000000103.0			20160307_QE347.37065.37065.2
3	1	ACTB_HUMAN	Actin, cytoplasmic 1	221538	1	1	1	627.274	1878.8	3	1878.8	0.0012	2	18	0	0.5	0.9	M	DDDIAALVVDNGSGMCK	A	Oxidation (M); Acetyl (Protein N-term); Acetyl (K)	2.00000000000000103.0			20160307_QE348.36301.36301.3
3	1	ACTB_HUMAN	Actin, cytoplasmic 1	221539	1	1	1	940.407	1878.8	2	1878.8	0.0012	2	18	0	24.74	0.0048	M	DDDIAALVVDNGSGMCK	A	Oxidation (M); Acetyl (Protein N-term); Acetyl (K)	2.00000000000000103.0			20160307_QE347.36249.36249.2
3	1	ACTB_HUMAN	Actin, cytoplasmic 1	221540	1	1	1	940.407	1878.8	2	1878.8	0.0012	2	18	0	19.31	0.015	M	DDDIAALVVDNGSGMCK	A	Oxidation (M); Acetyl (Protein N-term); Acetyl (K)	2.00000000000000103.0			20160307_QE356.35846.35846.2
3	1	ACTB_HUMAN	Actin, cytoplasmic 1	221541	1	1	1	940.407	1878.8	2	1878.8	0.0013	2	18	0	24.72	0.0048	M	DDDIAALVVDNGSGMCK	A	Oxidation (M); Acetyl (Protein N-term); Acetyl (K)	2.00000000000000103.0			20160307_QE347.42766.42766.2
3	1	ACTB_HUMAN	Actin, cytoplasmic 1	221542	1	1	1	940.407	1878.8	2	1878.8	0.0014	2	18	0	8.96	0.14	M	DDDIAALVVDNGSGMCK	A	Oxidation (M); Acetyl (Protein N-term); Acetyl (K)	2.00000000000000103.0			20160307_QE356.38402.38402.2
3	1	ACTB_HUMAN	Actin, cytoplasmic 1	221543	1	1	1	940.407	1878.8	2	1878.8	0.0014	2	18	0	19.5	0.015	M	DDDIAALVVDNGSGMCK	A	Oxidation (M); Acetyl (Protein N-term); Acetyl (K)	2.00000000000000103.0			20160307_QE355.36077.36077.2
3	1	ACTB_HUMAN	Actin, cytoplasmic 1	221544	1	1	1	940.407	1878.8	2	1878.8	0.0015	2	18	0	18.15	0.02	M	DDDIAALVVDNGSGMCK	A	Oxidation (M); Acetyl (Protein N-term); Acetyl (K)	2.00000000000000103.0			20160307_QE352.36128.36128.2
3	1	ACTB_HUMAN	Actin, cytoplasmic 1	221545	1	1	1	627.274	1878.8	3	1878.8	0.0016	2	18	0	0.76	0.85	M	DDDIAALVVDNGSGMCK	A	Oxidation (M); Acetyl (Protein N-term); Acetyl (K)	2.00000000000000103.0			20160307_QE352.36323.36323.3
3	1	ACTB_HUMAN	Actin, cytoplasmic 1	221546	1	1	1	940.407	1878.8	2	1878.8	0.0016	2	18	0	9.11	0.14	M	DDDIAALVVDNGSGMCK	A	Oxidation (M); Acetyl (Protein N-term); Acetyl (K)	2.00000000000000103.0			20160307_QE354.38631.38631.2
3	1	ACTB_HUMAN	Actin, cytoplasmic 1	221547	1	1	1	940.407	1878.8	2	1878.8	0.0017	2	18	0	24.12	0.0055	M	DDDIAALVVDNGSGMCK	A	Oxidation (M); Acetyl (Protein N-term); Acetyl (K)	2.00000000000000103.0			20160307_QE347.37469.37469.2
3	1	ACTB_HUMAN	Actin, cytoplasmic 1	221548	1	1	1	940.407	1878.8	2	1878.8	0.0017	2	18	0	23.42	0.0064	M	DDDIAALVVDNGSGMCK	A	Oxidation (M); Acetyl (Protein N-term); Acetyl (K)	2.00000000000000103.0			20160307_QE348.36125.36125.2
3	1	ACTB_HUMAN	Actin, cytoplasmic 1	221549	1	1	1	627.274	1878.8	3	1878.8	0.0017	2	18	0	5.09	0.33	M	DDDIAALVVDNGSGMCK	A	Oxidation (M); Acetyl (Protein N-term); Acetyl (K)	2.00000000000000103.0			20160307_QE347.36226.36226.3
3	1	ACTB_HUMAN	Actin, cytoplasmic 1	221550	1	1	1	627.274	1878.8	3	1878.8	0.0017	2	18	0	0.78	0.84	M	DDDIAALVVDNGSGMCK	A	Oxidation (M); Acetyl (Protein N-term); Acetyl (K)	2.00000000000000103.0			20160307_QE354.36218.36218.3
3	1	ACTB_HUMAN	Actin, cytoplasmic 1	221551	1	1	1	940.407	1878.8	2	1878.8	0.0018	2	18	0	27.85	0.057	M	DDDIAALVVDNGSGMCK	A	Oxidation (M); Acetyl (Protein N-term); Acetyl (S)	2.00000000000040100.0			20160307_QE347.36526.36526.2
3	1	ACTB_HUMAN	Actin, cytoplasmic 1	221552	1	1	1	940.407	1878.8	2	1878.8	0.0018	2	18	0	17.34	0.024	M	DDDIAALVVDNGSGMCK	A	Oxidation (M); Acetyl (Protein N-term); Acetyl (K)	2.00000000000000103.0			20160307_QE355.35816.35816.2
3	1	ACTB_HUMAN	Actin, cytoplasmic 1	221553	1	1	1	627.274	1878.8	3	1878.8	0.0018	2	18	0	12.35	0.069	M	DDDIAALVVDNGSGMCK	A	Oxidation (M); Acetyl (Protein N-term); Acetyl (K)	2.00000000000000103.0			20160307_QE356.36174.36174.3
3	1	ACTB_HUMAN	Actin, cytoplasmic 1	221554	1	1	1	940.407	1878.8	2	1878.8	0.0018	2	18	0	19.43	0.015	M	DDDIAALVVDNGSGMCK	A	Oxidation (M); Acetyl (Protein N-term); Acetyl (K)	2.00000000000000103.0			20160307_QE351.35982.35982.2
3	1	ACTB_HUMAN	Actin, cytoplasmic 1	221555	1	1	1	940.407	1878.8	2	1878.8	0.0018	2	18	0	19.64	0.014	M	DDDIAALVVDNGSGMCK	A	Oxidation (M); Acetyl (Protein N-term); Acetyl (K)	2.00000000000000103.0			20160307_QE351.36775.36775.2
3	1	ACTB_HUMAN	Actin, cytoplasmic 1	221557	1	1	1	627.274	1878.8	3	1878.8	0.0019	2	18	0	7.63	0.19	M	DDDIAALVVDNGSGMCK	A	Oxidation (M); Acetyl (Protein N-term); Acetyl (K)	2.00000000000000103.0			20160307_QE346.36620.36620.3
3	1	ACTB_HUMAN	Actin, cytoplasmic 1	221558	1	1	1	627.274	1878.8	3	1878.8	0.0019	2	18	0	7.32	0.21	M	DDDIAALVVDNGSGMCK	A	Oxidation (M); Acetyl (Protein N-term); Acetyl (K)	2.00000000000000103.0			20160307_QE355.36366.36366.3
3	1	ACTB_HUMAN	Actin, cytoplasmic 1	221559	1	1	1	940.407	1878.8	2	1878.8	0.002	2	18	0	19.43	0.015	M	DDDIAALVVDNGSGMCK	A	Oxidation (M); Acetyl (Protein N-term); Acetyl (K)	2.00000000000000103.0			20160307_QE352.36651.36651.2
3	1	ACTB_HUMAN	Actin, cytoplasmic 1	221560	1	1	1	940.407	1878.8	2	1878.8	0.002	2	18	0	24.2	0.0054	M	DDDIAALVVDNGSGMCK	A	Oxidation (M); Acetyl (Protein N-term); Acetyl (K)	2.00000000000000103.0			20160307_QE348.37512.37512.2
3	1	ACTB_HUMAN	Actin, cytoplasmic 1	221561	1	1	1	627.274	1878.8	3	1878.8	0.002	2	18	0	10	0.12	M	DDDIAALVVDNGSGMCK	A	Oxidation (M); Acetyl (Protein N-term); Acetyl (K)	2.00000000000000103.0			20160307_QE355.36910.36910.3
3	1	ACTB_HUMAN	Actin, cytoplasmic 1	221562	1	1	1	940.407	1878.8	2	1878.8	0.0021	2	18	0	18.13	0.02	M	DDDIAALVVDNGSGMCK	A	Oxidation (M); Acetyl (Protein N-term); Acetyl (K)	2.00000000000000103.0			20160307_QE354.36747.36747.2
3	1	ACTB_HUMAN	Actin, cytoplasmic 1	221563	1	1	1	940.407	1878.8	2	1878.8	0.0021	2	18	0	20.78	0.011	M	DDDIAALVVDNGSGMCK	A	Oxidation (M); Acetyl (Protein N-term); Acetyl (K)	2.00000000000000103.0			20160307_QE351.37040.37040.2
3	1	ACTB_HUMAN	Actin, cytoplasmic 1	221564	1	1	1	940.407	1878.8	2	1878.8	0.0023	2	18	0	19.55	0.015	M	DDDIAALVVDNGSGMCK	A	Oxidation (M); Acetyl (Protein N-term); Acetyl (K)	2.00000000000000103.0			20160307_QE346.36652.36652.2
3	1	ACTB_HUMAN	Actin, cytoplasmic 1	221565	1	1	1	940.407	1878.8	2	1878.8	0.0023	2	18	0	16.93	0.026	M	DDDIAALVVDNGSGMCK	A	Oxidation (M); Acetyl (Protein N-term); Acetyl (K)	2.00000000000000103.0			20160307_QE350.37098.37098.2
3	1	ACTB_HUMAN	Actin, cytoplasmic 1	221566	1	1	1	627.274	1878.8	3	1878.8	0.0023	2	18	0	9.8	0.12	M	DDDIAALVVDNGSGMCK	A	Oxidation (M); Acetyl (Protein N-term); Acetyl (K)	2.00000000000000103.0			20160307_QE347.36504.36504.3
3	1	ACTB_HUMAN	Actin, cytoplasmic 1	221568	1	1	1	627.274	1878.8	3	1878.8	0.0024	2	18	0	9.83	0.12	M	DDDIAALVVDNGSGMCK	A	Oxidation (M); Acetyl (Protein N-term); Acetyl (K)	2.00000000000000103.0			20160307_QE346.36861.36861.3
3	1	ACTB_HUMAN	Actin, cytoplasmic 1	221569	1	1	1	627.274	1878.8	3	1878.8	0.0024	2	18	0	9.19	0.14	M	DDDIAALVVDNGSGMCK	A	Oxidation (M); Acetyl (Protein N-term); Acetyl (K)	2.00000000000000103.0			20160307_QE356.35926.35926.3
3	1	ACTB_HUMAN	Actin, cytoplasmic 1	221570	1	1	1	940.407	1878.8	2	1878.8	0.0024	2	18	0	24.77	0.0048	M	DDDIAALVVDNGSGMCK	A	Oxidation (M); Acetyl (Protein N-term); Acetyl (K)	2.00000000000000103.0			20160307_QE354.35682.35682.2
3	1	ACTB_HUMAN	Actin, cytoplasmic 1	221571	1	1	1	940.407	1878.8	2	1878.8	0.0025	2	18	0	19.39	0.015	M	DDDIAALVVDNGSGMCK	A	Oxidation (M); Acetyl (Protein N-term); Acetyl (K)	2.00000000000000103.0			20160307_QE355.36874.36874.2
3	1	ACTB_HUMAN	Actin, cytoplasmic 1	221572	1	1	1	940.407	1878.8	2	1878.8	0.0027	2	18	0	14.69	0.042	M	DDDIAALVVDNGSGMCK	A	Oxidation (M); Acetyl (Protein N-term); Acetyl (K)	2.00000000000000103.0			20160307_QE352.37524.37524.2
3	1	ACTB_HUMAN	Actin, cytoplasmic 1	221573	1	1	1	940.407	1878.8	2	1878.8	0.0027	2	18	0	19.27	0.016	M	DDDIAALVVDNGSGMCK	A	Oxidation (M); Acetyl (Protein N-term); Acetyl (K)	2.00000000000000103.0			20160307_QE356.35581.35581.2
3	1	ACTB_HUMAN	Actin, cytoplasmic 1	221574	1	1	1	940.407	1878.8	2	1878.8	0.0027	2	18	0	19.41	0.015	M	DDDIAALVVDNGSGMCK	A	Oxidation (M); Acetyl (Protein N-term); Acetyl (K)	2.00000000000000103.0			20160307_QE354.37025.37025.2
3	1	ACTB_HUMAN	Actin, cytoplasmic 1	221575	1	1	1	627.274	1878.8	3	1878.8	0.0027	2	18	0	0.3	0.94	M	DDDIAALVVDNGSGMCK	A	Oxidation (M); Acetyl (Protein N-term); Acetyl (K)	2.00000000000000103.0			20160307_QE350.36709.36709.3
3	1	ACTB_HUMAN	Actin, cytoplasmic 1	221576	1	1	1	627.274	1878.8	3	1878.8	0.0027	2	18	0	9.17	0.14	M	DDDIAALVVDNGSGMCK	A	Oxidation (M); Acetyl (Protein N-term); Acetyl (K)	2.00000000000000103.0			20160307_QE351.36660.36660.3
3	1	ACTB_HUMAN	Actin, cytoplasmic 1	221577	1	1	1	940.407	1878.8	2	1878.8	0.0028	2	18	0	10.41	0.11	M	DDDIAALVVDNGSGMCK	A	Oxidation (M); Acetyl (Protein N-term); Acetyl (K)	2.00000000000000103.0			20160307_QE350.43068.43068.2
3	1	ACTB_HUMAN	Actin, cytoplasmic 1	221578	1	1	1	940.407	1878.8	2	1878.8	0.0028	2	18	0	47.52	4.1e-05	M	DDDIAALVVDNGSGMCK	A	Oxidation (M); Acetyl (Protein N-term); Acetyl (K)	2.00000000000000103.0			20160307_QE348.48597.48597.2
3	1	ACTB_HUMAN	Actin, cytoplasmic 1	221580	1	1	1	940.408	1878.8	2	1878.8	0.0029	2	18	0	17.43	0.023	M	DDDIAALVVDNGSGMCK	A	Oxidation (M); Acetyl (Protein N-term); Acetyl (K)	2.00000000000000103.0			20160307_QE354.35937.35937.2
3	1	ACTB_HUMAN	Actin, cytoplasmic 1	221581	1	1	1	940.408	1878.8	2	1878.8	0.0029	2	18	0	21.12	0.01	M	DDDIAALVVDNGSGMCK	A	Oxidation (M); Acetyl (Protein N-term); Acetyl (K)	2.00000000000000103.0			20160307_QE350.36834.36834.2
3	1	ACTB_HUMAN	Actin, cytoplasmic 1	221582	1	1	1	627.274	1878.8	3	1878.8	0.003	2	18	0	1.02	0.8	M	DDDIAALVVDNGSGMCK	A	Oxidation (M); Acetyl (Protein N-term); Acetyl (K)	2.00000000000000103.0			20160307_QE351.36386.36386.3
3	1	ACTB_HUMAN	Actin, cytoplasmic 1	221583	1	1	1	627.274	1878.8	3	1878.8	0.003	2	18	0	9.29	0.13	M	DDDIAALVVDNGSGMCK	A	Oxidation (M); Acetyl (Protein N-term); Acetyl (K)	2.00000000000000103.0			20160307_QE354.36476.36476.3
3	1	ACTB_HUMAN	Actin, cytoplasmic 1	221584	1	1	1	940.408	1878.8	2	1878.8	0.003	2	18	0	24.72	0.0048	M	DDDIAALVVDNGSGMCK	A	Oxidation (M); Acetyl (Protein N-term); Acetyl (K)	2.00000000000000103.0			20160307_QE350.36319.36319.2
3	1	ACTB_HUMAN	Actin, cytoplasmic 1	221586	1	1	1	940.408	1878.8	2	1878.8	0.0031	2	18	0	15.57	0.035	M	DDDIAALVVDNGSGMCK	A	Oxidation (M); Acetyl (Protein N-term); Acetyl (K)	2.00000000000000103.0			20160307_QE348.36955.36955.2
3	1	ACTB_HUMAN	Actin, cytoplasmic 1	221587	1	1	1	940.408	1878.8	2	1878.8	0.0031	2	18	0	10.15	0.11	M	DDDIAALVVDNGSGMCK	A	Oxidation (M); Acetyl (Protein N-term); Acetyl (K)	2.00000000000000103.0			20160307_QE347.38642.38642.2
3	1	ACTB_HUMAN	Actin, cytoplasmic 1	221588	1	1	1	940.408	1878.8	2	1878.8	0.0031	2	18	0	17.99	0.021	M	DDDIAALVVDNGSGMCK	A	Oxidation (M); Acetyl (Protein N-term); Acetyl (K)	2.00000000000000103.0			20160307_QE351.36254.36254.2
3	1	ACTB_HUMAN	Actin, cytoplasmic 1	221590	1	1	1	940.408	1878.8	2	1878.8	0.0032	2	18	0	3.41	0.48	M	DDDIAALVVDNGSGMCK	A	Oxidation (M); Acetyl (Protein N-term); Acetyl (K)	2.00000000000000103.0			20160307_QE352.38685.38685.2
3	1	ACTB_HUMAN	Actin, cytoplasmic 1	221591	1	1	1	940.408	1878.8	2	1878.8	0.0032	2	18	0	8.99	0.14	M	DDDIAALVVDNGSGMCK	A	Oxidation (M); Acetyl (Protein N-term); Acetyl (K)	2.00000000000000103.0			20160307_QE350.38771.38771.2
3	1	ACTB_HUMAN	Actin, cytoplasmic 1	221592	1	1	1	940.408	1878.8	2	1878.8	0.0033	2	18	0	21.11	0.01	M	DDDIAALVVDNGSGMCK	A	Oxidation (M); Acetyl (Protein N-term); Acetyl (K)	2.00000000000000103.0			20160307_QE354.36475.36475.2
3	1	ACTB_HUMAN	Actin, cytoplasmic 1	221593	1	1	1	940.408	1878.8	2	1878.8	0.0033	2	18	0	19.47	0.015	M	DDDIAALVVDNGSGMCK	A	Oxidation (M); Acetyl (Protein N-term); Acetyl (K)	2.00000000000000103.0			20160307_QE348.36665.36665.2
3	1	ACTB_HUMAN	Actin, cytoplasmic 1	221594	1	1	1	940.408	1878.8	2	1878.8	0.0033	2	18	0	19.03	0.016	M	DDDIAALVVDNGSGMCK	A	Oxidation (M); Acetyl (Protein N-term); Acetyl (K)	2.00000000000000103.0			20160307_QE346.36395.36395.2
3	1	ACTB_HUMAN	Actin, cytoplasmic 1	221595	1	1	1	940.408	1878.8	2	1878.8	0.0033	2	18	0	25.6	0.004	M	DDDIAALVVDNGSGMCK	A	Oxidation (M); Acetyl (Protein N-term); Acetyl (K)	2.00000000000000103.0			20160307_QE352.35839.35839.2
3	1	ACTB_HUMAN	Actin, cytoplasmic 1	221596	1	1	1	940.408	1878.8	2	1878.8	0.0034	2	18	0	24.14	0.0054	M	DDDIAALVVDNGSGMCK	A	Oxidation (M); Acetyl (Protein N-term); Acetyl (K)	2.00000000000000103.0			20160307_QE351.37569.37569.2
3	1	ACTB_HUMAN	Actin, cytoplasmic 1	221597	1	1	1	940.408	1878.8	2	1878.8	0.0036	2	18	0	12.87	0.062	M	DDDIAALVVDNGSGMCK	A	Oxidation (M); Acetyl (Protein N-term); Acetyl (K)	2.00000000000000103.0			20160307_QE351.37309.37309.2
3	1	ACTB_HUMAN	Actin, cytoplasmic 1	221598	1	1	1	940.408	1878.8	2	1878.8	0.0036	2	18	0	26	0.0036	M	DDDIAALVVDNGSGMCK	A	Oxidation (M); Acetyl (Protein N-term); Acetyl (K)	2.00000000000000103.0			20160307_QE352.36381.36381.2
3	1	ACTB_HUMAN	Actin, cytoplasmic 1	221599	1	1	1	940.408	1878.8	2	1878.8	0.0038	2	18	0	21.02	0.011	M	DDDIAALVVDNGSGMCK	A	Oxidation (M); Acetyl (Protein N-term); Acetyl (K)	2.00000000000000103.0			20160307_QE356.36354.36354.2
3	1	ACTB_HUMAN	Actin, cytoplasmic 1	221600	1	1	1	940.408	1878.8	2	1878.8	0.0039	2	18	0	11.15	0.09	M	DDDIAALVVDNGSGMCK	A	Oxidation (M); Acetyl (Protein N-term); Acetyl (K)	2.00000000000000103.0			20160307_QE352.37258.37258.2
3	1	ACTB_HUMAN	Actin, cytoplasmic 1	221601	1	1	1	940.408	1878.8	2	1878.8	0.0039	2	18	0	19.54	0.015	M	DDDIAALVVDNGSGMCK	A	Oxidation (M); Acetyl (Protein N-term); Acetyl (K)	2.00000000000000103.0			20160307_QE356.36090.36090.2
3	1	ACTB_HUMAN	Actin, cytoplasmic 1	221602	1	1	1	627.274	1878.8	3	1878.8	0.004	2	18	0	5.1	0.33	M	DDDIAALVVDNGSGMCK	A	Oxidation (M); Acetyl (Protein N-term); Acetyl (K)	2.00000000000000103.0			20160307_QE348.36573.36573.3
3	1	ACTB_HUMAN	Actin, cytoplasmic 1	221604	1	1	1	940.408	1878.8	2	1878.8	0.0042	2	18	0	23.29	0.0065	M	DDDIAALVVDNGSGMCK	A	Oxidation (M); Acetyl (Protein N-term); Acetyl (K)	2.00000000000000103.0			20160307_QE350.37644.37644.2
3	1	ACTB_HUMAN	Actin, cytoplasmic 1	221605	1	1	1	940.408	1878.8	2	1878.8	0.0047	2	18	0	17.92	0.021	M	DDDIAALVVDNGSGMCK	A	Oxidation (M); Acetyl (Protein N-term); Acetyl (K)	2.00000000000000103.0			20160307_QE350.36056.36056.2
3	1	ACTB_HUMAN	Actin, cytoplasmic 1	221606	1	1	1	940.408	1878.8	2	1878.8	0.0047	2	18	0	9.79	0.12	M	DDDIAALVVDNGSGMCK	A	Oxidation (M); Acetyl (Protein N-term); Acetyl (K)	2.00000000000000103.0			20160307_QE348.37997.37997.2
3	1	ACTB_HUMAN	Actin, cytoplasmic 1	221607	1	1	1	940.408	1878.8	2	1878.8	0.0047	2	18	0	24.24	0.0053	M	DDDIAALVVDNGSGMCK	A	Oxidation (M); Acetyl (Protein N-term); Acetyl (K)	2.00000000000000103.0			20160307_QE348.35848.35848.2
3	1	ACTB_HUMAN	Actin, cytoplasmic 1	221608	1	1	1	940.409	1878.8	2	1878.8	0.0049	2	18	0	19.65	0.014	M	DDDIAALVVDNGSGMCK	A	Oxidation (M); Acetyl (Protein N-term); Acetyl (K)	2.00000000000000103.0			20160307_QE351.36514.36514.2
3	1	ACTB_HUMAN	Actin, cytoplasmic 1	221609	1	1	1	940.409	1878.8	2	1878.8	0.0051	2	18	0	19.44	0.015	M	DDDIAALVVDNGSGMCK	A	Oxidation (M); Acetyl (Protein N-term); Acetyl (K)	2.00000000000000103.0			20160307_QE354.36214.36214.2
3	1	ACTB_HUMAN	Actin, cytoplasmic 1	221610	1	1	1	940.409	1878.8	2	1878.8	0.0051	2	18	0	18.42	0.019	M	DDDIAALVVDNGSGMCK	A	Oxidation (M); Acetyl (Protein N-term); Acetyl (K)	2.00000000000000103.0			20160307_QE348.36395.36395.2
3	1	ACTB_HUMAN	Actin, cytoplasmic 1	221612	1	1	1	940.409	1878.8	2	1878.8	0.0054	2	18	0	19.66	0.014	M	DDDIAALVVDNGSGMCK	A	Oxidation (M); Acetyl (Protein N-term); Acetyl (K)	2.00000000000000103.0			20160307_QE355.36338.36338.2
3	1	ACTB_HUMAN	Actin, cytoplasmic 1	221614	1	1	1	940.409	1878.8	2	1878.8	0.0058	2	18	0	24.63	0.0049	M	DDDIAALVVDNGSGMCK	A	Oxidation (M); Acetyl (Protein N-term); Acetyl (K)	2.00000000000000103.0			20160307_QE355.35558.35558.2
3	1	ACTB_HUMAN	Actin, cytoplasmic 1	221615	1	1	1	940.409	1878.8	2	1878.8	0.0059	2	18	0	15.06	0.039	M	DDDIAALVVDNGSGMCK	A	Oxidation (M); Acetyl (Protein N-term); Acetyl (K)	2.00000000000000103.0			20160307_QE356.36960.36960.2
3	1	ACTB_HUMAN	Actin, cytoplasmic 1	221616	1	1	1	940.409	1878.8	2	1878.8	0.0059	2	18	0	23.72	0.006	M	DDDIAALVVDNGSGMCK	A	Oxidation (M); Acetyl (Protein N-term); Acetyl (K)	2.00000000000000103.0			20160307_QE347.35704.35704.2
3	1	ACTB_HUMAN	Actin, cytoplasmic 1	221617	1	1	1	940.409	1878.8	2	1878.8	0.006	2	18	0	21.25	0.01	M	DDDIAALVVDNGSGMCK	A	Oxidation (M); Acetyl (Protein N-term); Acetyl (K)	2.00000000000000103.0			20160307_QE350.36582.36582.2
3	1	ACTB_HUMAN	Actin, cytoplasmic 1	221618	1	1	1	940.409	1878.8	2	1878.8	0.0063	2	18	0	24.98	0.0045	M	DDDIAALVVDNGSGMCK	A	Oxidation (M); Acetyl (Protein N-term); Acetyl (K)	2.00000000000000103.0			20160307_QE346.36896.36896.2
3	1	ACTB_HUMAN	Actin, cytoplasmic 1	221619	1	1	1	627.275	1878.8	3	1878.8	0.0063	2	18	0	17.66	0.022	M	DDDIAALVVDNGSGMCK	A	Oxidation (M); Acetyl (Protein N-term); Acetyl (K)	2.00000000000000103.0			20160307_QE352.37073.37073.3
3	1	ACTB_HUMAN	Actin, cytoplasmic 1	221620	1	1	1	940.41	1878.81	2	1878.8	0.0074	2	18	0	23.01	0.0069	M	DDDIAALVVDNGSGMCK	A	Oxidation (M); Acetyl (Protein N-term); Acetyl (K)	2.00000000000000103.0			20160307_QE355.48308.48308.2
3	1	ACTB_HUMAN	Actin, cytoplasmic 1	221622	1	1	1	940.41	1878.81	2	1878.8	0.0078	2	18	0	16.58	0.028	M	DDDIAALVVDNGSGMCK	A	Oxidation (M); Acetyl (Protein N-term); Acetyl (K)	2.00000000000000103.0			20160307_QE348.37241.37241.2
3	1	ACTB_HUMAN	Actin, cytoplasmic 1	221624	1	1	1	940.411	1878.81	2	1878.8	0.0104	2	18	0	43.23	9e-05	M	DDDIAALVVDNGSGMCK	A	Oxidation (M); Acetyl (Protein N-term); Acetyl (K)	2.00000000000000103.0			20160307_QE346.48785.48785.2
3	1	ACTB_HUMAN	Actin, cytoplasmic 1	221626	1	1	1	940.413	1878.81	2	1878.8	0.0132	2	18	0	16	0.032	M	DDDIAALVVDNGSGMCK	A	Oxidation (M); Acetyl (Protein N-term); Acetyl (K)	2.00000000000000103.0			20160307_QE356.48083.48083.2
3	1	ACTB_HUMAN	Actin, cytoplasmic 1	231417	1	1	1	961.411	1920.81	2	1920.81	-0.0012	2	18	0	15.27	0.037	M	DDDIAALVVDNGSGMCK	A	Oxidation (M); Acetyl (Protein N-term); Acetyl (K); Acetyl (S)	2.00000000000040103.0			20160307_QE348.37665.37665.2
3	1	ACTB_HUMAN	Actin, cytoplasmic 1	231419	1	1	1	961.413	1920.81	2	1920.81	0.0031	2	18	0	12.73	0.064	M	DDDIAALVVDNGSGMCK	A	Oxidation (M); Acetyl (Protein N-term); Acetyl (K); Acetyl (S)	2.00000000000040103.0			20160307_QE350.44419.44419.2
3	1	ACTB_HUMAN	Actin, cytoplasmic 1	231420	1	1	1	961.414	1920.81	2	1920.81	0.0049	2	18	0	12.87	0.062	M	DDDIAALVVDNGSGMCK	A	Oxidation (M); Acetyl (Protein N-term); Acetyl (K); Acetyl (S)	2.00000000000040103.0			20160307_QE348.44520.44520.2
3	1	ACTB_HUMAN	Actin, cytoplasmic 1	231422	1	1	1	961.415	1920.82	2	1920.81	0.0081	2	18	0	17.75	0.022	M	DDDIAALVVDNGSGMCK	A	Oxidation (M); Acetyl (Protein N-term); Acetyl (K); Acetyl (S)	2.00000000000040103.0			20160307_QE351.44542.44542.2
3	1	ACTB_HUMAN	Actin, cytoplasmic 1	231423	1	1	1	961.415	1920.82	2	1920.81	0.0083	2	18	0	20.97	0.011	M	DDDIAALVVDNGSGMCK	A	Oxidation (M); Acetyl (Protein N-term); Acetyl (K); Acetyl (S)	2.00000000000040103.0			20160307_QE347.44452.44452.2
3	1	ACTB_HUMAN	Actin, cytoplasmic 1	231424	1	1	1	961.417	1920.82	2	1920.81	0.0112	2	18	0	14.58	0.043	M	DDDIAALVVDNGSGMCK	A	Oxidation (M); Acetyl (Protein N-term); Acetyl (K); Acetyl (S)	2.00000000000040103.0			20160307_QE346.44825.44825.2
3	1	ACTB_HUMAN	Actin, cytoplasmic 1	231425	1	1	1	961.417	1920.82	2	1920.81	0.0114	2	18	0	14.37	0.045	M	DDDIAALVVDNGSGMCK	A	Oxidation (M); Acetyl (Protein N-term); Acetyl (K); Acetyl (S)	2.00000000000040103.0			20160307_QE352.44451.44451.2
3	1	ACTB_HUMAN	Actin, cytoplasmic 1	248733	1	1	0	998.539	1995.06	2	1995.07	-0.0044	96	113	0	34.52	0.041	R	VAPEEHPVLLTEAPLNPK	A	Acetyl (K)	0.000000000000000003.0			20160307_QE352.34869.34869.2
3	1	ACTB_HUMAN	Actin, cytoplasmic 1	248735	1	1	0	998.54	1995.07	2	1995.07	-0.0013	96	113	0	50.41	0.001	R	VAPEEHPVLLTEAPLNPK	A	Acetyl (K)	0.000000000000000003.0			20160307_QE356.34500.34500.2
3	1	ACTB_HUMAN	Actin, cytoplasmic 1	248737	1	1	0	666.03	1995.07	3	1995.07	0.0009	96	113	0	5.88	0.28	R	VAPEEHPVLLTEAPLNPK	A	Acetyl (T)	0.000000000050000000.0			20160307_QE347.28119.28119.3
3	1	ACTB_HUMAN	Actin, cytoplasmic 1	248738	1	1	0	998.542	1995.07	2	1995.07	0.0009	96	113	0	30.03	0.0034	R	VAPEEHPVLLTEAPLNPK	A	Acetyl (K)	0.000000000000000003.0			20160307_QE351.34939.34939.2
3	1	ACTB_HUMAN	Actin, cytoplasmic 1	248739	1	1	0	998.542	1995.07	2	1995.07	0.001	96	113	0	36.91	0.022	R	VAPEEHPVLLTEAPLNPK	A	Acetyl (K)	0.000000000000000003.0			20160307_QE355.34697.34697.2
3	1	ACTB_HUMAN	Actin, cytoplasmic 1	248740	1	1	0	998.542	1995.07	2	1995.07	0.0018	96	113	0	32.58	0.05	R	VAPEEHPVLLTEAPLNPK	A	Acetyl (K)	0.000000000000000003.0			20160307_QE346.35235.35235.2
3	1	ACTB_HUMAN	Actin, cytoplasmic 1	248741	1	1	0	998.542	1995.07	2	1995.07	0.0021	96	113	0	41.75	0.0074	R	VAPEEHPVLLTEAPLNPK	A	Acetyl (K)	0.000000000000000003.0			20160307_QE347.34735.34735.2
3	1	ACTB_HUMAN	Actin, cytoplasmic 1	248742	1	1	0	998.543	1995.07	2	1995.07	0.0031	96	113	0	27.99	0.18	R	VAPEEHPVLLTEAPLNPK	A	Acetyl (K)	0.000000000000000003.0			20160307_QE348.34831.34831.2
3	1	ACTB_HUMAN	Actin, cytoplasmic 1	248743	1	1	0	998.543	1995.07	2	1995.07	0.0046	96	113	0	40.92	0.0089	R	VAPEEHPVLLTEAPLNPK	A	Acetyl (K)	0.000000000000000003.0			20160307_QE354.34826.34826.2
3	1	ACTB_HUMAN	Actin, cytoplasmic 1	248744	1	1	0	666.032	1995.07	3	1995.07	0.007	96	113	0	20.08	0.3	R	VAPEEHPVLLTEAPLNPK	A	Acetyl (T)	0.000000000050000000.0			20160307_QE348.28199.28199.3
3	1	ACTB_HUMAN	Actin, cytoplasmic 1	248745	1	1	0	998.546	1995.08	2	1995.07	0.009	96	113	0	37.78	0.017	R	VAPEEHPVLLTEAPLNPK	A	Acetyl (K)	0.000000000000000003.0			20160307_QE350.34969.34969.2
3	1	ACTB_HUMAN	Actin, cytoplasmic 1	296451	1	1	0	1137.04	2272.07	2	2272.07	-0.0007	292	312	0	26.7	0.37	K	DLYANTVLSGGTTMYPGIADR	M	Oxidation (M); Acetyl (Y)	0.006000000000010000000.0			20160307_QE356.31441.31441.2
3	1	ACTB_HUMAN	Actin, cytoplasmic 1	296452	1	1	0	758.363	2272.07	3	2272.07	-0.0006	292	312	0	46.19	0.0041	K	DLYANTVLSGGTTMYPGIADR	M	Oxidation (M); Acetyl (T)	0.000005000000010000000.0			20160307_QE346.32251.32251.3
3	1	ACTB_HUMAN	Actin, cytoplasmic 1	296453	1	1	0	1137.04	2272.07	2	2272.07	-0.0001	292	312	0	56.98	0.00036	K	DLYANTVLSGGTTMYPGIADR	M	Oxidation (M); Acetyl (Y)	0.006000000000010000000.0			20160307_QE355.33160.33160.2
3	1	ACTB_HUMAN	Actin, cytoplasmic 1	296454	1	1	0	1137.04	2272.07	2	2272.07	0	292	312	0	55.78	0.00047	K	DLYANTVLSGGTTMYPGIADR	M	Oxidation (M); Acetyl (Y)	0.006000000000010000000.0			20160307_QE350.33460.33460.2
3	1	ACTB_HUMAN	Actin, cytoplasmic 1	296455	1	1	0	1137.04	2272.07	2	2272.07	0.0009	292	312	0	48.1	0.0027	K	DLYANTVLSGGTTMYPGIADR	M	Oxidation (M); Acetyl (Y)	0.006000000000010000000.0			20160307_QE352.37206.37206.2
3	1	ACTB_HUMAN	Actin, cytoplasmic 1	296456	1	1	0	758.364	2272.07	3	2272.07	0.0016	292	312	0	65.81	4.5e-05	K	DLYANTVLSGGTTMYPGIADR	M	Oxidation (M); Acetyl (T)	0.000005000000010000000.0			20160307_QE347.33355.33355.3
3	1	ACTB_HUMAN	Actin, cytoplasmic 1	296457	1	1	0	1137.04	2272.07	2	2272.07	0.0017	292	312	0	37.66	0.029	K	DLYANTVLSGGTTMYPGIADR	M	Oxidation (M); Acetyl (Y)	0.006000000000010000000.0			20160307_QE346.37525.37525.2
3	1	ACTB_HUMAN	Actin, cytoplasmic 1	296458	1	1	0	1137.04	2272.07	2	2272.07	0.0017	292	312	0	46.34	0.004	K	DLYANTVLSGGTTMYPGIADR	M	Oxidation (M); Acetyl (T)	0.000005000000010000000.0			20160307_QE347.33197.33197.2
3	1	ACTB_HUMAN	Actin, cytoplasmic 1	296459	1	1	0	758.364	2272.07	3	2272.07	0.0025	292	312	0	35.62	0.025	K	DLYANTVLSGGTTMYPGIADR	M	Oxidation (M); Acetyl (T)	0.000005000000010000000.0			20160307_QE355.37042.37042.3
3	1	ACTB_HUMAN	Actin, cytoplasmic 1	296460	1	1	0	758.364	2272.07	3	2272.07	0.0026	292	312	0	39.05	0.015	K	DLYANTVLSGGTTMYPGIADR	M	Oxidation (M); Acetyl (T)	0.000005000000010000000.0			20160307_QE356.36880.36880.3
3	1	ACTB_HUMAN	Actin, cytoplasmic 1	296461	1	1	0	1137.04	2272.07	2	2272.07	0.0028	292	312	0	42.27	0.01	K	DLYANTVLSGGTTMYPGIADR	M	Oxidation (M); Acetyl (T)	0.000005000000010000000.0			20160307_QE346.33675.33675.2
3	1	ACTB_HUMAN	Actin, cytoplasmic 1	296462	1	1	0	758.364	2272.07	3	2272.07	0.0028	292	312	0	59.17	0.00021	K	DLYANTVLSGGTTMYPGIADR	M	Oxidation (M); Acetyl (T)	0.000005000000010000000.0			20160307_QE356.33072.33072.3
3	1	ACTB_HUMAN	Actin, cytoplasmic 1	296463	1	1	0	758.364	2272.07	3	2272.07	0.003	292	312	0	8.47	0.16	K	DLYANTVLSGGTTMYPGIADR	M	Oxidation (M); Acetyl (T)	0.000005000000010000000.0			20160307_QE350.37666.37666.3
3	1	ACTB_HUMAN	Actin, cytoplasmic 1	296464	1	1	0	758.364	2272.07	3	2272.07	0.0033	292	312	0	55.44	0.00051	K	DLYANTVLSGGTTMYPGIADR	M	Oxidation (M); Acetyl (T)	0.000005000000010000000.0			20160307_QE354.37088.37088.3
3	1	ACTB_HUMAN	Actin, cytoplasmic 1	296465	1	1	0	758.365	2272.07	3	2272.07	0.0035	292	312	0	58.27	0.00026	K	DLYANTVLSGGTTMYPGIADR	M	Oxidation (M); Acetyl (Y)	0.006000000000010000000.0			20160307_QE346.37513.37513.3
3	1	ACTB_HUMAN	Actin, cytoplasmic 1	296466	1	1	0	758.365	2272.07	3	2272.07	0.0035	292	312	0	46	0.0045	K	DLYANTVLSGGTTMYPGIADR	M	Oxidation (M); Acetyl (T)	0.000005000000010000000.0			20160307_QE350.33638.33638.3
3	1	ACTB_HUMAN	Actin, cytoplasmic 1	296467	1	1	0	758.365	2272.07	3	2272.07	0.0035	292	312	0	78.4	2.6e-06	K	DLYANTVLSGGTTMYPGIADR	M	Oxidation (M); Acetyl (Y)	0.006000000000010000000.0			20160307_QE350.37284.37284.3
3	1	ACTB_HUMAN	Actin, cytoplasmic 1	296468	1	1	0	1137.04	2272.07	2	2272.07	0.0038	292	312	0	43.19	0.0087	K	DLYANTVLSGGTTMYPGIADR	M	Oxidation (M); Acetyl (Y)	0.006000000000010000000.0			20160307_QE355.31572.31572.2
3	1	ACTB_HUMAN	Actin, cytoplasmic 1	296469	1	1	0	1137.04	2272.07	2	2272.07	0.0039	292	312	0	44.99	0.0058	K	DLYANTVLSGGTTMYPGIADR	M	Oxidation (M); Acetyl (Y)	0.006000000000010000000.0			20160307_QE348.31681.31681.2
3	1	ACTB_HUMAN	Actin, cytoplasmic 1	296470	1	1	0	758.365	2272.07	3	2272.07	0.0042	292	312	0	25.28	0.2	K	DLYANTVLSGGTTMYPGIADR	M	Oxidation (M); Acetyl (T)	0.000005000000010000000.0			20160307_QE346.38001.38001.3
3	1	ACTB_HUMAN	Actin, cytoplasmic 1	296471	1	1	0	1137.04	2272.07	2	2272.07	0.0043	292	312	0	43.65	0.0078	K	DLYANTVLSGGTTMYPGIADR	M	Oxidation (M); Acetyl (Y)	0.006000000000010000000.0			20160307_QE351.31804.31804.2
3	1	ACTB_HUMAN	Actin, cytoplasmic 1	296472	1	1	0	1137.04	2272.07	2	2272.07	0.0044	292	312	0	109.73	1.9e-09	K	DLYANTVLSGGTTMYPGIADR	M	Oxidation (M); Acetyl (Y)	0.006000000000010000000.0			20160307_QE348.37182.37182.2
3	1	ACTB_HUMAN	Actin, cytoplasmic 1	296473	1	1	0	1137.04	2272.07	2	2272.07	0.0044	292	312	0	80.93	1.5e-06	K	DLYANTVLSGGTTMYPGIADR	M	Oxidation (M); Acetyl (Y)	0.006000000000010000000.0			20160307_QE351.37254.37254.2
3	1	ACTB_HUMAN	Actin, cytoplasmic 1	296474	1	1	0	758.365	2272.07	3	2272.07	0.0044	292	312	0	68.95	2.3e-05	K	DLYANTVLSGGTTMYPGIADR	M	Oxidation (M); Acetyl (T)	0.000005000000010000000.0			20160307_QE356.31431.31431.3
3	1	ACTB_HUMAN	Actin, cytoplasmic 1	296475	1	1	0	758.365	2272.07	3	2272.07	0.0048	292	312	0	44.6	0.0063	K	DLYANTVLSGGTTMYPGIADR	M	Oxidation (M); Acetyl (T)	0.000005000000010000000.0			20160307_QE352.37194.37194.3
3	1	ACTB_HUMAN	Actin, cytoplasmic 1	296476	1	1	0	758.365	2272.07	3	2272.07	0.0048	292	312	0	58.74	0.00024	K	DLYANTVLSGGTTMYPGIADR	M	Oxidation (M); Acetyl (T)	0.000005000000010000000.0			20160307_QE348.37159.37159.3
3	1	ACTB_HUMAN	Actin, cytoplasmic 1	296477	1	1	0	1137.04	2272.07	2	2272.07	0.0049	292	312	0	58.12	0.00028	K	DLYANTVLSGGTTMYPGIADR	M	Oxidation (M); Acetyl (Y)	0.006000000000010000000.0			20160307_QE354.37107.37107.2
3	1	ACTB_HUMAN	Actin, cytoplasmic 1	296478	1	1	0	1137.04	2272.07	2	2272.07	0.0049	292	312	0	55.71	0.00048	K	DLYANTVLSGGTTMYPGIADR	M	Oxidation (M); Acetyl (Y)	0.006000000000010000000.0			20160307_QE356.32989.32989.2
3	1	ACTB_HUMAN	Actin, cytoplasmic 1	296479	1	1	0	1137.04	2272.07	2	2272.07	0.005	292	312	0	42.61	0.0098	K	DLYANTVLSGGTTMYPGIADR	M	Oxidation (M); Acetyl (Y)	0.006000000000010000000.0			20160307_QE346.32182.32182.2
3	1	ACTB_HUMAN	Actin, cytoplasmic 1	296480	1	1	0	1137.04	2272.07	2	2272.07	0.005	292	312	0	66.89	3.6e-05	K	DLYANTVLSGGTTMYPGIADR	M	Oxidation (M); Acetyl (T)	0.000005000000010000000.0			20160307_QE352.33325.33325.2
3	1	ACTB_HUMAN	Actin, cytoplasmic 1	296481	1	1	0	1137.04	2272.07	2	2272.07	0.0051	292	312	0	43.44	0.0081	K	DLYANTVLSGGTTMYPGIADR	M	Oxidation (M); Acetyl (Y)	0.006000000000010000000.0			20160307_QE354.33289.33289.2
3	1	ACTB_HUMAN	Actin, cytoplasmic 1	296482	1	1	0	758.365	2272.07	3	2272.07	0.0056	292	312	0	50.31	0.0016	K	DLYANTVLSGGTTMYPGIADR	M	Oxidation (M); Acetyl (T)	0.000005000000010000000.0			20160307_QE350.31884.31884.3
3	1	ACTB_HUMAN	Actin, cytoplasmic 1	296483	1	1	0	758.365	2272.07	3	2272.07	0.0056	292	312	0	77.7	3e-06	K	DLYANTVLSGGTTMYPGIADR	M	Oxidation (M); Acetyl (T)	0.000005000000010000000.0			20160307_QE355.33181.33181.3
3	1	ACTB_HUMAN	Actin, cytoplasmic 1	296484	1	1	0	1137.04	2272.07	2	2272.07	0.0058	292	312	0	54.71	0.0006	K	DLYANTVLSGGTTMYPGIADR	M	Oxidation (M); Acetyl (Y)	0.006000000000010000000.0			20160307_QE352.31752.31752.2
3	1	ACTB_HUMAN	Actin, cytoplasmic 1	296485	1	1	0	1137.04	2272.07	2	2272.07	0.006	292	312	0	53.3	0.00083	K	DLYANTVLSGGTTMYPGIADR	M	Oxidation (M); Acetyl (T)	0.000005000000010000000.0			20160307_QE348.33282.33282.2
3	1	ACTB_HUMAN	Actin, cytoplasmic 1	296486	1	1	0	1137.04	2272.07	2	2272.07	0.0062	292	312	0	35.99	0.045	K	DLYANTVLSGGTTMYPGIADR	M	Oxidation (M); Acetyl (Y)	0.006000000000010000000.0			20160307_QE354.31637.31637.2
3	1	ACTB_HUMAN	Actin, cytoplasmic 1	296487	1	1	0	758.365	2272.07	3	2272.07	0.0065	292	312	0	64.24	6.9e-05	K	DLYANTVLSGGTTMYPGIADR	M	Oxidation (M); Acetyl (T)	0.000005000000010000000.0			20160307_QE351.37232.37232.3
3	1	ACTB_HUMAN	Actin, cytoplasmic 1	296488	1	1	0	758.365	2272.07	3	2272.07	0.0065	292	312	0	70.96	1.5e-05	K	DLYANTVLSGGTTMYPGIADR	M	Oxidation (M); Acetyl (T)	0.000005000000010000000.0			20160307_QE354.31623.31623.3
3	1	ACTB_HUMAN	Actin, cytoplasmic 1	296489	1	1	0	758.365	2272.07	3	2272.07	0.0066	292	312	0	58.61	0.00025	K	DLYANTVLSGGTTMYPGIADR	M	Oxidation (M); Acetyl (T)	0.000005000000010000000.0			20160307_QE348.31678.31678.3
3	1	ACTB_HUMAN	Actin, cytoplasmic 1	296490	1	1	0	1137.04	2272.08	2	2272.07	0.007	292	312	0	40.86	0.0092	K	DLYANTVLSGGTTMYPGIADR	M	Oxidation (M); Acetyl (T)	0.000005000000010000000.0			20160307_QE347.31592.31592.2
3	1	ACTB_HUMAN	Actin, cytoplasmic 1	296491	1	1	0	758.366	2272.08	3	2272.07	0.0071	292	312	0	12.91	0.061	K	DLYANTVLSGGTTMYPGIADR	M	Oxidation (M); Acetyl (T)	0.000005000000010000000.0			20160307_QE351.37496.37496.3
3	1	ACTB_HUMAN	Actin, cytoplasmic 1	296492	1	1	0	1137.05	2272.08	2	2272.07	0.0073	292	312	0	81.24	1.4e-06	K	DLYANTVLSGGTTMYPGIADR	M	Oxidation (M); Acetyl (Y)	0.006000000000010000000.0			20160307_QE347.37121.37121.2
3	1	ACTB_HUMAN	Actin, cytoplasmic 1	296493	1	1	0	1137.05	2272.08	2	2272.07	0.0077	292	312	0	55.79	0.0005	K	DLYANTVLSGGTTMYPGIADR	M	Oxidation (M); Acetyl (Y)	0.006000000000010000000.0			20160307_QE351.33442.33442.2
3	1	ACTB_HUMAN	Actin, cytoplasmic 1	296494	1	1	0	1137.05	2272.08	2	2272.07	0.0079	292	312	0	36.7	0.041	K	DLYANTVLSGGTTMYPGIADR	M	Oxidation (M); Acetyl (Y)	0.006000000000010000000.0			20160307_QE350.31853.31853.2
3	1	ACTB_HUMAN	Actin, cytoplasmic 1	296495	1	1	0	758.366	2272.08	3	2272.07	0.0082	292	312	0	45.04	0.003	K	DLYANTVLSGGTTMYPGIADR	M	Oxidation (M); Acetyl (T)	0.000005000000010000000.0			20160307_QE348.32589.32589.3
3	1	ACTB_HUMAN	Actin, cytoplasmic 1	296496	1	1	0	1137.05	2272.08	2	2272.07	0.0084	292	312	0	109.82	2e-09	K	DLYANTVLSGGTTMYPGIADR	M	Oxidation (M); Acetyl (Y)	0.006000000000010000000.0			20160307_QE350.37286.37286.2
3	1	ACTB_HUMAN	Actin, cytoplasmic 1	296497	1	1	0	758.366	2272.08	3	2272.07	0.0085	292	312	0	70.31	1.8e-05	K	DLYANTVLSGGTTMYPGIADR	M	Oxidation (M); Acetyl (T)	0.000005000000010000000.0			20160307_QE355.31545.31545.3
3	1	ACTB_HUMAN	Actin, cytoplasmic 1	296498	1	1	0	758.366	2272.08	3	2272.07	0.0093	292	312	0	19.09	0.12	K	DLYANTVLSGGTTMYPGIADR	M	Oxidation (M); Acetyl (T)	0.000005000000010000000.0			20160307_QE347.32533.32533.3
3	1	ACTB_HUMAN	Actin, cytoplasmic 1	296499	1	1	0	758.366	2272.08	3	2272.07	0.0095	292	312	0	16.21	0.03	K	DLYANTVLSGGTTMYPGIADR	M	Oxidation (M); Acetyl (T)	0.000005000000010000000.0			20160307_QE350.32815.32815.3
3	1	ACTB_HUMAN	Actin, cytoplasmic 1	296500	1	1	0	758.367	2272.08	3	2272.07	0.0097	292	312	0	50.96	0.0015	K	DLYANTVLSGGTTMYPGIADR	M	Oxidation (M); Acetyl (T)	0.000005000000010000000.0			20160307_QE352.32649.32649.3
3	1	ACTB_HUMAN	Actin, cytoplasmic 1	296501	1	1	0	1137.05	2272.08	2	2272.07	0.0102	292	312	0	52.48	0.0011	K	DLYANTVLSGGTTMYPGIADR	M	Oxidation (M); Acetyl (Y)	0.006000000000010000000.0			20160307_QE356.36906.36906.2
3	1	ACTB_HUMAN	Actin, cytoplasmic 1	296502	1	1	0	758.367	2272.08	3	2272.07	0.0106	292	312	0	15.46	0.62	K	DLYANTVLSGGTTMYPGIADR	M	Oxidation (M); Acetyl (Y)	0.006000000000010000000.0			20160307_QE347.37375.37375.3
3	1	ACTB_HUMAN	Actin, cytoplasmic 1	296503	1	1	0	758.367	2272.08	3	2272.07	0.0117	292	312	0	40.16	0.019	K	DLYANTVLSGGTTMYPGIADR	M	Oxidation (M); Acetyl (T)	0.000005000000010000000.0			20160307_QE356.32296.32296.3
3	1	ACTB_HUMAN	Actin, cytoplasmic 1	296504	1	1	0	1137.05	2272.08	2	2272.07	0.0118	292	312	0	60.15	0.00019	K	DLYANTVLSGGTTMYPGIADR	M	Oxidation (M); Acetyl (Y)	0.006000000000010000000.0			20160307_QE355.37050.37050.2
3	1	ACTB_HUMAN	Actin, cytoplasmic 1	296505	1	1	0	758.367	2272.08	3	2272.07	0.0126	292	312	0	55.54	0.00055	K	DLYANTVLSGGTTMYPGIADR	M	Oxidation (M); Acetyl (T)	0.000005000000010000000.0			20160307_QE354.32569.32569.3
3	1	ACTB_HUMAN	Actin, cytoplasmic 1	296506	1	1	0	758.367	2272.08	3	2272.07	0.0126	292	312	0	45.9	0.0051	K	DLYANTVLSGGTTMYPGIADR	M	Oxidation (M); Acetyl (Y)	0.006000000000010000000.0			20160307_QE347.37099.37099.3
3	1	ACTB_HUMAN	Actin, cytoplasmic 1	296507	1	1	0	758.37	2272.09	3	2272.07	0.0201	292	312	0	42.59	0.0036	K	DLYANTVLSGGTTMYPGIADR	M	Oxidation (M); Acetyl (T)	0.000005000000010000000.0			20160307_QE351.32752.32752.3
3	1	ACTB_HUMAN	Actin, cytoplasmic 1	301651	1	1	0	772.37	2314.09	3	2314.08	0.0082	292	312	0	18.07	0.041	K	DLYANTVLSGGTTMYPGIADR	M	Oxidation (M); 2 Acetyl (T)	0.000000000005510000000.0			20160307_QE352.41354.41354.3
3	1	ACTB_HUMAN	Actin, cytoplasmic 1	301652	1	1	0	1158.05	2314.09	2	2314.08	0.0103	292	312	0	1.58	0.94	K	DLYANTVLSGGTTMYPGIADR	M	Oxidation (M); Acetyl (T); Acetyl (Y)	0.000000000000516000000.0			20160307_QE346.41751.41751.2
3	1	ACTB_HUMAN	Actin, cytoplasmic 1	301653	1	1	0	772.37	2314.09	3	2314.08	0.011	292	312	0	15.99	0.054	K	DLYANTVLSGGTTMYPGIADR	M	Oxidation (M); 2 Acetyl (T)	0.000000000005510000000.0			20160307_QE348.41391.41391.3
3	1	ACTB_HUMAN	Actin, cytoplasmic 1	301654	1	1	0	772.371	2314.09	3	2314.08	0.0118	292	312	0	3.63	0.46	K	DLYANTVLSGGTTMYPGIADR	M	Oxidation (M); 2 Acetyl (T)	0.000000000005510000000.0			20160307_QE346.41750.41750.3
3	1	ACTB_HUMAN	Actin, cytoplasmic 1	301656	1	1	0	772.371	2314.09	3	2314.08	0.013	292	312	0	2.54	0.58	K	DLYANTVLSGGTTMYPGIADR	M	Oxidation (M); 2 Acetyl (T)	0.000000000005510000000.0			20160307_QE351.41428.41428.3
3	1	ACTB_HUMAN	Actin, cytoplasmic 1	301657	1	1	0	772.371	2314.09	3	2314.08	0.0132	292	312	0	16.4	0.054	K	DLYANTVLSGGTTMYPGIADR	M	Oxidation (M); 2 Acetyl (T)	0.000000000005510000000.0			20160307_QE356.41053.41053.3
3	1	ACTB_HUMAN	Actin, cytoplasmic 1	301658	1	1	0	772.371	2314.09	3	2314.08	0.0135	292	312	0	3.35	0.49	K	DLYANTVLSGGTTMYPGIADR	M	Oxidation (M); 2 Acetyl (T)	0.000000000005510000000.0			20160307_QE347.41354.41354.3
3	1	ACTB_HUMAN	Actin, cytoplasmic 1	301660	1	1	0	772.372	2314.09	3	2314.08	0.0147	292	312	0	14.26	0.046	K	DLYANTVLSGGTTMYPGIADR	M	Oxidation (M); 2 Acetyl (T)	0.000000000005510000000.0			20160307_QE355.41206.41206.3
3	1	ACTB_HUMAN	Actin, cytoplasmic 1	301663	1	1	0	1158.05	2314.1	2	2314.08	0.0164	292	312	0	0.64	0.87	K	DLYANTVLSGGTTMYPGIADR	M	Oxidation (M); Acetyl (T); Acetyl (Y)	0.000000000000516000000.0			20160307_QE354.41244.41244.2
3	1	ACTB_HUMAN	Actin, cytoplasmic 1	301664	1	1	0	772.373	2314.1	3	2314.08	0.0173	292	312	0	2.83	0.54	K	DLYANTVLSGGTTMYPGIADR	M	Oxidation (M); 2 Acetyl (T)	0.000000000005510000000.0			20160307_QE350.41388.41388.3
3	1	ACTB_HUMAN	Actin, cytoplasmic 1	301667	1	1	0	1158.06	2314.1	2	2314.08	0.0206	292	312	0	1.05	0.8	K	DLYANTVLSGGTTMYPGIADR	M	Oxidation (M); 2 Acetyl (T)	0.000000000005510000000.0			20160307_QE355.41197.41197.2
3	1	ACTB_HUMAN	Actin, cytoplasmic 1	304477	1	1	0	779.756	2336.25	3	2336.25	-0.0032	96	116	1	35.53	0.00047	R	VAPEEHPVLLTEAPLNPKANR	E	Acetyl (K)	0.000000000000000003000.0			20160307_QE346.29208.29208.3
3	1	ACTB_HUMAN	Actin, cytoplasmic 1	304479	1	1	0	779.756	2336.25	3	2336.25	-0.0015	96	116	1	25.94	0.0037	R	VAPEEHPVLLTEAPLNPKANR	E	Acetyl (K)	0.000000000000000003000.0			20160307_QE354.28936.28936.3
3	1	ACTB_HUMAN	Actin, cytoplasmic 1	304482	1	1	0	779.757	2336.25	3	2336.25	-0.0001	96	116	1	20.59	0.012	R	VAPEEHPVLLTEAPLNPKANR	E	Acetyl (K)	0.000000000000000003000.0			20160307_QE351.29236.29236.3
3	1	ACTB_HUMAN	Actin, cytoplasmic 1	304483	1	1	0	779.757	2336.25	3	2336.25	0.0003	96	116	1	15.39	0.036	R	VAPEEHPVLLTEAPLNPKANR	E	Acetyl (K)	0.000000000000000003000.0			20160307_QE347.28970.28970.3
3	1	ACTB_HUMAN	Actin, cytoplasmic 1	304484	1	1	0	779.757	2336.25	3	2336.25	0.0004	96	116	1	24.33	0.0052	R	VAPEEHPVLLTEAPLNPKANR	E	Acetyl (K)	0.000000000000000003000.0			20160307_QE348.28984.28984.3
3	1	ACTB_HUMAN	Actin, cytoplasmic 1	304485	1	1	0	779.757	2336.25	3	2336.25	0.0006	96	116	1	16.95	0.026	R	VAPEEHPVLLTEAPLNPKANR	E	Acetyl (K)	0.000000000000000003000.0			20160307_QE350.29199.29199.3
3	1	ACTB_HUMAN	Actin, cytoplasmic 1	304486	1	1	0	1169.13	2336.25	2	2336.25	0.0013	96	116	1	27.74	0.0025	R	VAPEEHPVLLTEAPLNPKANR	E	Acetyl (K)	0.000000000000000003000.0			20160307_QE348.28761.28761.2
3	1	ACTB_HUMAN	Actin, cytoplasmic 1	304487	1	1	0	1169.13	2336.25	2	2336.25	0.0013	96	116	1	38.78	0.00023	R	VAPEEHPVLLTEAPLNPKANR	E	Acetyl (K)	0.000000000000000003000.0			20160307_QE351.28990.28990.2
3	1	ACTB_HUMAN	Actin, cytoplasmic 1	304488	1	1	0	779.757	2336.25	3	2336.25	0.0014	96	116	1	21.58	0.0095	R	VAPEEHPVLLTEAPLNPKANR	E	Acetyl (K)	0.000000000000000003000.0			20160307_QE346.29464.29464.3
3	1	ACTB_HUMAN	Actin, cytoplasmic 1	304489	1	1	0	779.758	2336.25	3	2336.25	0.0019	96	116	1	39.92	0.00018	R	VAPEEHPVLLTEAPLNPKANR	E	Acetyl (K)	0.000000000000000003000.0			20160307_QE352.28810.28810.3
3	1	ACTB_HUMAN	Actin, cytoplasmic 1	304490	1	1	0	1169.13	2336.25	2	2336.25	0.0024	96	116	1	53.07	1.1e-05	R	VAPEEHPVLLTEAPLNPKANR	E	Acetyl (K)	0.000000000000000003000.0			20160307_QE356.28494.28494.2
3	1	ACTB_HUMAN	Actin, cytoplasmic 1	304491	1	1	0	779.758	2336.25	3	2336.25	0.0025	96	116	1	36.67	0.00036	R	VAPEEHPVLLTEAPLNPKANR	E	Acetyl (K)	0.000000000000000003000.0			20160307_QE355.28620.28620.3
3	1	ACTB_HUMAN	Actin, cytoplasmic 1	304492	1	1	0	1169.13	2336.25	2	2336.25	0.0027	96	116	1	41.96	0.00012	R	VAPEEHPVLLTEAPLNPKANR	E	Acetyl (K)	0.000000000000000003000.0			20160307_QE350.28984.28984.2
3	1	ACTB_HUMAN	Actin, cytoplasmic 1	304493	1	1	0	779.758	2336.25	3	2336.25	0.0028	96	116	1	38.23	0.00026	R	VAPEEHPVLLTEAPLNPKANR	E	Acetyl (K)	0.000000000000000003000.0			20160307_QE350.28929.28929.3
3	1	ACTB_HUMAN	Actin, cytoplasmic 1	304494	1	1	0	779.758	2336.25	3	2336.25	0.003	96	116	1	35.5	0.00047	R	VAPEEHPVLLTEAPLNPKANR	E	Acetyl (K)	0.000000000000000003000.0			20160307_QE356.28452.28452.3
3	1	ACTB_HUMAN	Actin, cytoplasmic 1	304495	1	1	0	779.758	2336.25	3	2336.25	0.0035	96	116	1	30.86	0.0013	R	VAPEEHPVLLTEAPLNPKANR	E	Acetyl (K)	0.000000000000000003000.0			20160307_QE347.28698.28698.3
3	1	ACTB_HUMAN	Actin, cytoplasmic 1	304496	1	1	0	779.758	2336.25	3	2336.25	0.0038	96	116	1	42.57	0.0001	R	VAPEEHPVLLTEAPLNPKANR	E	Acetyl (K)	0.000000000000000003000.0			20160307_QE354.28653.28653.3
3	1	ACTB_HUMAN	Actin, cytoplasmic 1	304497	1	1	0	779.758	2336.25	3	2336.25	0.004	96	116	1	13.19	0.058	R	VAPEEHPVLLTEAPLNPKANR	E	Acetyl (K)	0.000000000000000003000.0			20160307_QE352.29110.29110.3
3	1	ACTB_HUMAN	Actin, cytoplasmic 1	304498	1	1	0	779.758	2336.25	3	2336.25	0.0041	96	116	1	32.9	0.00082	R	VAPEEHPVLLTEAPLNPKANR	E	Acetyl (K)	0.000000000000000003000.0			20160307_QE351.28951.28951.3
3	1	ACTB_HUMAN	Actin, cytoplasmic 1	304499	1	1	0	1169.13	2336.26	2	2336.25	0.0067	96	116	1	21.91	0.0088	R	VAPEEHPVLLTEAPLNPKANR	E	Acetyl (K)	0.000000000000000003000.0			20160307_QE347.28752.28752.2
3	1	ACTB_HUMAN	Actin, cytoplasmic 1	304500	1	1	0	1169.13	2336.26	2	2336.25	0.0068	96	116	1	47.67	3.4e-05	R	VAPEEHPVLLTEAPLNPKANR	E	Acetyl (K)	0.000000000000000003000.0			20160307_QE352.28872.28872.2
3	1	ACTB_HUMAN	Actin, cytoplasmic 1	304501	1	1	0	585.071	2336.26	4	2336.25	0.0069	96	116	1	11.6	0.082	R	VAPEEHPVLLTEAPLNPKANR	E	Acetyl (K)	0.000000000000000003000.0			20160307_QE346.29262.29262.4
3	1	ACTB_HUMAN	Actin, cytoplasmic 1	304502	1	1	0	1169.14	2336.26	2	2336.25	0.0075	96	116	1	62.78	1.3e-06	R	VAPEEHPVLLTEAPLNPKANR	E	Acetyl (K)	0.000000000000000003000.0			20160307_QE346.29259.29259.2
3	1	ACTB_HUMAN	Actin, cytoplasmic 1	304503	1	1	0	779.76	2336.26	3	2336.25	0.0088	96	116	1	16.67	0.027	R	VAPEEHPVLLTEAPLNPKANR	E	Acetyl (K)	0.000000000000000003000.0			20160307_QE348.28715.28715.3
3	1	ACTB_HUMAN	Actin, cytoplasmic 1	304504	1	1	0	1169.14	2336.26	2	2336.25	0.0105	96	116	1	29.81	0.0016	R	VAPEEHPVLLTEAPLNPKANR	E	Acetyl (K)	0.000000000000000003000.0			20160307_QE355.28652.28652.2
3	1	ACTB_HUMAN	Actin, cytoplasmic 1	304505	1	1	0	1169.14	2336.26	2	2336.25	0.0137	96	116	1	22.25	0.0082	R	VAPEEHPVLLTEAPLNPKANR	E	Acetyl (K)	0.000000000000000003000.0			20160307_QE354.28692.28692.2
3	1	ACTB_HUMAN	Actin, cytoplasmic 1	310149	1	1	0	795.731	2384.17	3	2384.17	0.0019	291	312	1	16.31	0.03	R	KDLYANTVLSGGTTMYPGIADR	M	Acetyl (K)	0.3000000000000000000000.0			20160307_QE346.40681.40681.3
3	1	ACTB_HUMAN	Actin, cytoplasmic 1	310158	1	1	0	1193.09	2384.17	2	2384.17	0.0037	291	312	1	62.02	1.5e-06	R	KDLYANTVLSGGTTMYPGIADR	M	Acetyl (K)	0.3000000000000000000000.0			20160307_QE347.40348.40348.2
3	1	ACTB_HUMAN	Actin, cytoplasmic 1	310165	1	1	0	795.731	2384.17	3	2384.17	0.0044	291	312	1	44.44	6.8e-05	R	KDLYANTVLSGGTTMYPGIADR	M	Acetyl (K)	0.3000000000000000000000.0			20160307_QE348.40360.40360.3
3	1	ACTB_HUMAN	Actin, cytoplasmic 1	310171	1	1	0	795.732	2384.17	3	2384.17	0.0064	291	312	1	44.43	6.8e-05	R	KDLYANTVLSGGTTMYPGIADR	M	Acetyl (K)	0.3000000000000000000000.0			20160307_QE350.40412.40412.3
3	1	ACTB_HUMAN	Actin, cytoplasmic 1	310172	1	1	0	1193.1	2384.18	2	2384.17	0.0113	291	312	1	98.93	5.3e-10	R	KDLYANTVLSGGTTMYPGIADR	M	Acetyl (K)	0.3000000000000000000000.0			20160307_QE348.40386.40386.2
3	1	ACTB_HUMAN	Actin, cytoplasmic 1	310173	1	1	0	1193.1	2384.18	2	2384.17	0.0146	291	312	1	55.91	5.7e-06	R	KDLYANTVLSGGTTMYPGIADR	M	Acetyl (K)	0.3000000000000000000000.0			20160307_QE346.40710.40710.2
3	1	ACTB_HUMAN	Actin, cytoplasmic 1	311922	1	1	0	1201.09	2400.16	2	2400.16	-0.0057	291	312	1	31.71	0.18	R	KDLYANTVLSGGTTMYPGIADR	M	Oxidation (M); Acetyl (Y)	0.0006000000000010000000.0			20160307_QE355.27142.27142.2
3	1	ACTB_HUMAN	Actin, cytoplasmic 1	311924	1	1	0	801.061	2400.16	3	2400.16	-0.0035	291	312	1	10.48	0.1	R	KDLYANTVLSGGTTMYPGIADR	M	Oxidation (M); Acetyl (T)	0.0000005000000010000000.0			20160307_QE350.25052.25052.3
3	1	ACTB_HUMAN	Actin, cytoplasmic 1	311925	1	1	0	801.061	2400.16	3	2400.16	-0.0021	291	312	1	16.37	0.55	R	KDLYANTVLSGGTTMYPGIADR	M	Oxidation (M); Acetyl (T)	0.0000005000000010000000.0			20160307_QE348.24854.24854.3
3	1	ACTB_HUMAN	Actin, cytoplasmic 1	311927	1	1	0	1201.09	2400.16	2	2400.16	-0.0014	291	312	1	11.25	0.088	R	KDLYANTVLSGGTTMYPGIADR	M	Oxidation (M); Acetyl (Y)	0.0006000000000010000000.0			20160307_QE352.24247.24247.2
3	1	ACTB_HUMAN	Actin, cytoplasmic 1	311928	1	1	0	801.061	2400.16	3	2400.16	-0.0012	291	312	1	9.39	0.25	R	KDLYANTVLSGGTTMYPGIADR	M	Oxidation (M); Acetyl (T)	0.0000005000000010000000.0			20160307_QE346.25354.25354.3
3	1	ACTB_HUMAN	Actin, cytoplasmic 1	311929	1	1	0	1201.09	2400.16	2	2400.16	-0.0011	291	312	1	42.05	0.00011	R	KDLYANTVLSGGTTMYPGIADR	M	Oxidation (M); Acetyl (K)	0.3000000000000010000000.0			20160307_QE346.27740.27740.2
3	1	ACTB_HUMAN	Actin, cytoplasmic 1	311930	1	1	0	1201.09	2400.16	2	2400.16	-0.001	291	312	1	13.32	0.61	R	KDLYANTVLSGGTTMYPGIADR	M	Oxidation (M); Acetyl (Y)	0.0006000000000010000000.0			20160307_QE350.24270.24270.2
3	1	ACTB_HUMAN	Actin, cytoplasmic 1	311931	1	1	0	601.048	2400.16	4	2400.16	-0.0007	291	312	1	22.74	0.0074	R	KDLYANTVLSGGTTMYPGIADR	M	Oxidation (M); Acetyl (T)	0.0000005000000010000000.0			20160307_QE355.24692.24692.4
3	1	ACTB_HUMAN	Actin, cytoplasmic 1	311932	1	1	0	801.062	2400.16	3	2400.16	-0.0004	291	312	1	14.07	0.75	R	KDLYANTVLSGGTTMYPGIADR	M	Oxidation (M); Acetyl (T)	0.0000005000000010000000.0			20160307_QE347.24809.24809.3
3	1	ACTB_HUMAN	Actin, cytoplasmic 1	311933	1	1	0	801.062	2400.16	3	2400.16	-0.0002	291	312	1	18.21	0.02	R	KDLYANTVLSGGTTMYPGIADR	M	Oxidation (M); Acetyl (Y)	0.0006000000000010000000.0			20160307_QE351.25003.25003.3
3	1	ACTB_HUMAN	Actin, cytoplasmic 1	311934	1	1	0	601.048	2400.16	4	2400.16	-0.0001	291	312	1	24.13	0.0055	R	KDLYANTVLSGGTTMYPGIADR	M	Oxidation (M); Acetyl (T)	0.0000005000000010000000.0			20160307_QE351.24222.24222.4
3	1	ACTB_HUMAN	Actin, cytoplasmic 1	311935	1	1	0	801.062	2400.16	3	2400.16	0.0007	291	312	1	31.01	0.21	R	KDLYANTVLSGGTTMYPGIADR	M	Oxidation (M); Acetyl (Y)	0.0006000000000010000000.0			20160307_QE356.23994.23994.3
3	1	ACTB_HUMAN	Actin, cytoplasmic 1	311936	1	1	0	1201.09	2400.16	2	2400.16	0.0009	291	312	1	36.49	0.00038	R	KDLYANTVLSGGTTMYPGIADR	M	Oxidation (M); Acetyl (Y)	0.0006000000000010000000.0			20160307_QE352.27334.27334.2
3	1	ACTB_HUMAN	Actin, cytoplasmic 1	311937	1	1	0	801.062	2400.16	3	2400.16	0.001	291	312	1	11.72	0.079	R	KDLYANTVLSGGTTMYPGIADR	M	Oxidation (M); Acetyl (T)	0.0000005000000010000000.0			20160307_QE355.24732.24732.3
3	1	ACTB_HUMAN	Actin, cytoplasmic 1	311938	1	1	0	601.048	2400.16	4	2400.16	0.0011	291	312	1	34.53	0.093	R	KDLYANTVLSGGTTMYPGIADR	M	Oxidation (M); Acetyl (T)	0.0000005000000010000000.0			20160307_QE347.24050.24050.4
3	1	ACTB_HUMAN	Actin, cytoplasmic 1	311939	1	1	0	601.048	2400.16	4	2400.16	0.0013	291	312	1	24.22	0.0054	R	KDLYANTVLSGGTTMYPGIADR	M	Oxidation (M); Acetyl (T)	0.0000005000000010000000.0			20160307_QE355.24008.24008.4
3	1	ACTB_HUMAN	Actin, cytoplasmic 1	311940	1	1	0	1201.09	2400.16	2	2400.16	0.0016	291	312	1	48.49	2.8e-05	R	KDLYANTVLSGGTTMYPGIADR	M	Oxidation (M); Acetyl (Y)	0.0006000000000010000000.0			20160307_QE348.27272.27272.2
3	1	ACTB_HUMAN	Actin, cytoplasmic 1	311941	1	1	0	801.062	2400.16	3	2400.16	0.0018	291	312	1	19.91	0.014	R	KDLYANTVLSGGTTMYPGIADR	M	Oxidation (M); Acetyl (T)	0.0000005000000010000000.0			20160307_QE354.24742.24742.3
3	1	ACTB_HUMAN	Actin, cytoplasmic 1	311942	1	1	0	801.062	2400.17	3	2400.16	0.0021	291	312	1	20.56	0.82	R	KDLYANTVLSGGTTMYPGIADR	M	Oxidation (M); Acetyl (T)	0.0000005000000010000000.0			20160307_QE350.24231.24231.3
3	1	ACTB_HUMAN	Actin, cytoplasmic 1	311943	1	1	0	801.062	2400.17	3	2400.16	0.0022	291	312	1	17.08	0.025	R	KDLYANTVLSGGTTMYPGIADR	M	Oxidation (M); Acetyl (T)	0.0000005000000010000000.0			20160307_QE352.24958.24958.3
3	1	ACTB_HUMAN	Actin, cytoplasmic 1	311945	1	1	0	801.062	2400.17	3	2400.16	0.0024	291	312	1	22.33	0.008	R	KDLYANTVLSGGTTMYPGIADR	M	Oxidation (M); Acetyl (K)	0.3000000000000010000000.0			20160307_QE356.26921.26921.3
3	1	ACTB_HUMAN	Actin, cytoplasmic 1	311946	1	1	0	601.049	2400.17	4	2400.16	0.0024	291	312	1	36.01	0.00042	R	KDLYANTVLSGGTTMYPGIADR	M	Oxidation (M); Acetyl (T)	0.0000005000000010000000.0			20160307_QE348.24118.24118.4
3	1	ACTB_HUMAN	Actin, cytoplasmic 1	311947	1	1	0	801.062	2400.17	3	2400.16	0.0025	291	312	1	18.87	0.45	R	KDLYANTVLSGGTTMYPGIADR	M	Oxidation (M); Acetyl (T)	0.0000005000000010000000.0			20160307_QE356.24616.24616.3
3	1	ACTB_HUMAN	Actin, cytoplasmic 1	311948	1	1	0	601.049	2400.17	4	2400.16	0.0025	291	312	1	7.26	0.74	R	KDLYANTVLSGGTTMYPGIADR	M	Oxidation (M); Acetyl (T)	0.0000005000000010000000.0			20160307_QE346.25233.25233.4
3	1	ACTB_HUMAN	Actin, cytoplasmic 1	311949	1	1	0	601.049	2400.17	4	2400.16	0.0029	291	312	1	42.64	0.0001	R	KDLYANTVLSGGTTMYPGIADR	M	Oxidation (M); Acetyl (T)	0.0000005000000010000000.0			20160307_QE350.24212.24212.4
3	1	ACTB_HUMAN	Actin, cytoplasmic 1	311950	1	1	0	801.063	2400.17	3	2400.16	0.0031	291	312	1	38.12	0.042	R	KDLYANTVLSGGTTMYPGIADR	M	Oxidation (M); Acetyl (Y)	0.0006000000000010000000.0			20160307_QE352.24258.24258.3
3	1	ACTB_HUMAN	Actin, cytoplasmic 1	311951	1	1	0	801.063	2400.17	3	2400.16	0.0033	291	312	1	32.33	0.092	R	KDLYANTVLSGGTTMYPGIADR	M	Oxidation (M); Acetyl (T)	0.0000005000000010000000.0			20160307_QE348.24193.24193.3
3	1	ACTB_HUMAN	Actin, cytoplasmic 1	311952	1	1	0	601.049	2400.17	4	2400.16	0.0033	291	312	1	24.75	0.0048	R	KDLYANTVLSGGTTMYPGIADR	M	Oxidation (M); Acetyl (Y)	0.0006000000000010000000.0			20160307_QE356.24532.24532.4
3	1	ACTB_HUMAN	Actin, cytoplasmic 1	311954	1	1	0	601.049	2400.17	4	2400.16	0.0037	291	312	1	25.48	0.0041	R	KDLYANTVLSGGTTMYPGIADR	M	Oxidation (M); Acetyl (T)	0.0000005000000010000000.0			20160307_QE347.24795.24795.4
3	1	ACTB_HUMAN	Actin, cytoplasmic 1	311955	1	1	0	601.049	2400.17	4	2400.16	0.0039	291	312	1	46.16	4.7e-05	R	KDLYANTVLSGGTTMYPGIADR	M	Oxidation (M); Acetyl (T)	0.0000005000000010000000.0			20160307_QE350.27506.27506.4
3	1	ACTB_HUMAN	Actin, cytoplasmic 1	311956	1	1	0	1201.09	2400.17	2	2400.16	0.0042	291	312	1	29	0.34	R	KDLYANTVLSGGTTMYPGIADR	M	Oxidation (M); Acetyl (T)	0.0000005000000010000000.0			20160307_QE348.24181.24181.2
3	1	ACTB_HUMAN	Actin, cytoplasmic 1	311957	1	1	0	801.063	2400.17	3	2400.16	0.0044	291	312	1	43.32	8.7e-05	R	KDLYANTVLSGGTTMYPGIADR	M	Oxidation (M); Acetyl (K)	0.3000000000000010000000.0			20160307_QE352.27374.27374.3
3	1	ACTB_HUMAN	Actin, cytoplasmic 1	311958	1	1	0	601.049	2400.17	4	2400.16	0.0046	291	312	1	25.42	0.0041	R	KDLYANTVLSGGTTMYPGIADR	M	Oxidation (M); Acetyl (T)	0.0000005000000010000000.0			20160307_QE350.25033.25033.4
3	1	ACTB_HUMAN	Actin, cytoplasmic 1	311959	1	1	0	801.063	2400.17	3	2400.16	0.0048	291	312	1	45.67	0.0074	R	KDLYANTVLSGGTTMYPGIADR	M	Oxidation (M); Acetyl (T)	0.0000005000000010000000.0			20160307_QE355.24113.24113.3
3	1	ACTB_HUMAN	Actin, cytoplasmic 1	311960	1	1	0	801.063	2400.17	3	2400.16	0.0049	291	312	1	27.49	0.49	R	KDLYANTVLSGGTTMYPGIADR	M	Oxidation (M); Acetyl (T)	0.0000005000000010000000.0			20160307_QE351.27402.27402.3
3	1	ACTB_HUMAN	Actin, cytoplasmic 1	311962	1	1	0	801.063	2400.17	3	2400.16	0.0053	291	312	1	29.23	0.33	R	KDLYANTVLSGGTTMYPGIADR	M	Oxidation (M); Acetyl (Y)	0.0006000000000010000000.0			20160307_QE346.27683.27683.3
3	1	ACTB_HUMAN	Actin, cytoplasmic 1	311963	1	1	0	1201.09	2400.17	2	2400.16	0.0053	291	312	1	58.68	3.1e-06	R	KDLYANTVLSGGTTMYPGIADR	M	Oxidation (M); Acetyl (K)	0.3000000000000010000000.0			20160307_QE348.36666.36666.2
3	1	ACTB_HUMAN	Actin, cytoplasmic 1	311964	1	1	0	1201.09	2400.17	2	2400.16	0.0053	291	312	1	21.26	0.46	R	KDLYANTVLSGGTTMYPGIADR	M	Oxidation (M); Acetyl (Y)	0.0000000000000016000000.0			20160307_QE347.27202.27202.2
3	1	ACTB_HUMAN	Actin, cytoplasmic 1	311965	1	1	0	801.063	2400.17	3	2400.16	0.0054	291	312	1	49.35	2.4e-05	R	KDLYANTVLSGGTTMYPGIADR	M	Oxidation (M); Acetyl (Y)	0.0006000000000010000000.0			20160307_QE350.27515.27515.3
3	1	ACTB_HUMAN	Actin, cytoplasmic 1	311966	1	1	0	601.049	2400.17	4	2400.16	0.0059	291	312	1	19.11	0.96	R	KDLYANTVLSGGTTMYPGIADR	M	Oxidation (M); Acetyl (Y)	0.0006000000000010000000.0			20160307_QE352.24135.24135.4
3	1	ACTB_HUMAN	Actin, cytoplasmic 1	311967	1	1	0	601.05	2400.17	4	2400.16	0.0061	291	312	1	12.83	0.93	R	KDLYANTVLSGGTTMYPGIADR	M	Oxidation (M); Acetyl (Y)	0.0006000000000010000000.0			20160307_QE351.24960.24960.4
3	1	ACTB_HUMAN	Actin, cytoplasmic 1	311968	1	1	0	601.05	2400.17	4	2400.16	0.0063	291	312	1	16.29	0.03	R	KDLYANTVLSGGTTMYPGIADR	M	Oxidation (M); Acetyl (T)	0.0000005000000010000000.0			20160307_QE356.23878.23878.4
3	1	ACTB_HUMAN	Actin, cytoplasmic 1	311969	1	1	0	801.064	2400.17	3	2400.16	0.0065	291	312	1	18.6	0.17	R	KDLYANTVLSGGTTMYPGIADR	M	Oxidation (M); Acetyl (T)	0.0000005000000010000000.0			20160307_QE351.24351.24351.3
3	1	ACTB_HUMAN	Actin, cytoplasmic 1	311970	1	1	0	1201.09	2400.17	2	2400.16	0.0069	291	312	1	67.04	5.2e-07	R	KDLYANTVLSGGTTMYPGIADR	M	Oxidation (M); Acetyl (K)	0.3000000000000010000000.0			20160307_QE350.36757.36757.2
3	1	ACTB_HUMAN	Actin, cytoplasmic 1	311971	1	1	0	601.05	2400.17	4	2400.16	0.0069	291	312	1	21.62	0.0094	R	KDLYANTVLSGGTTMYPGIADR	M	Oxidation (M); Acetyl (Y)	0.0006000000000010000000.0			20160307_QE354.24689.24689.4
3	1	ACTB_HUMAN	Actin, cytoplasmic 1	311972	1	1	0	801.064	2400.17	3	2400.16	0.0074	291	312	1	38.44	0.00025	R	KDLYANTVLSGGTTMYPGIADR	M	Oxidation (M); Acetyl (Y)	0.0006000000000010000000.0			20160307_QE347.27146.27146.3
3	1	ACTB_HUMAN	Actin, cytoplasmic 1	311974	1	1	0	601.05	2400.17	4	2400.16	0.0077	291	312	1	35.71	0.075	R	KDLYANTVLSGGTTMYPGIADR	M	Oxidation (M); Acetyl (T)	0.0000005000000010000000.0			20160307_QE354.23995.23995.4
3	1	ACTB_HUMAN	Actin, cytoplasmic 1	311975	1	1	0	801.064	2400.17	3	2400.16	0.008	291	312	1	21	0.011	R	KDLYANTVLSGGTTMYPGIADR	M	Oxidation (M); Acetyl (Y)	0.0006000000000010000000.0			20160307_QE348.27242.27242.3
3	1	ACTB_HUMAN	Actin, cytoplasmic 1	311977	1	1	0	801.065	2400.17	3	2400.16	0.0094	291	312	1	30.44	0.26	R	KDLYANTVLSGGTTMYPGIADR	M	Oxidation (M); Acetyl (T)	0.0000005000000010000000.0			20160307_QE347.24062.24062.3
3	1	ACTB_HUMAN	Actin, cytoplasmic 1	311978	1	1	0	601.05	2400.17	4	2400.16	0.0094	291	312	1	10.06	0.71	R	KDLYANTVLSGGTTMYPGIADR	M	Oxidation (M); Acetyl (T)	0.0000005000000010000000.0			20160307_QE348.24743.24743.4
3	1	ACTB_HUMAN	Actin, cytoplasmic 1	311979	1	1	0	1201.09	2400.17	2	2400.16	0.0096	291	312	1	94.53	1.4e-09	R	KDLYANTVLSGGTTMYPGIADR	M	Oxidation (M); Acetyl (K)	0.3000000000000010000000.0			20160307_QE352.36701.36701.2
3	1	ACTB_HUMAN	Actin, cytoplasmic 1	311980	1	1	0	601.051	2400.17	4	2400.16	0.0096	291	312	1	19.18	0.016	R	KDLYANTVLSGGTTMYPGIADR	M	Oxidation (M); Acetyl (T)	0.0000005000000010000000.0			20160307_QE352.24836.24836.4
3	1	ACTB_HUMAN	Actin, cytoplasmic 1	311981	1	1	0	1201.09	2400.17	2	2400.16	0.0106	291	312	1	12.23	0.8	R	KDLYANTVLSGGTTMYPGIADR	M	Oxidation (M); Acetyl (Y)	0.0006000000000010000000.0			20160307_QE346.24599.24599.2
3	1	ACTB_HUMAN	Actin, cytoplasmic 1	311984	1	1	0	801.066	2400.18	3	2400.16	0.0123	291	312	1	49	2.5e-05	R	KDLYANTVLSGGTTMYPGIADR	M	Oxidation (M); Acetyl (K)	0.3000000000000010000000.0			20160307_QE355.27159.27159.3
3	1	ACTB_HUMAN	Actin, cytoplasmic 1	311986	1	1	0	1201.1	2400.18	2	2400.16	0.0131	291	312	1	37.64	0.05	R	KDLYANTVLSGGTTMYPGIADR	M	Oxidation (M); Acetyl (T)	0.0000005000000010000000.0			20160307_QE350.27502.27502.2
3	1	ACTB_HUMAN	Actin, cytoplasmic 1	311988	1	1	0	1201.1	2400.18	2	2400.16	0.0133	291	312	1	43.78	7.8e-05	R	KDLYANTVLSGGTTMYPGIADR	M	Oxidation (M); Acetyl (K)	0.3000000000000010000000.0			20160307_QE351.36686.36686.2
3	1	ACTB_HUMAN	Actin, cytoplasmic 1	314627	1	1	0	809.031	2424.07	3	2424.07	0.0032	40	61	1	17.32	0.024	R	HQGVMVGMGQKDSYVGDEAQSK	R	2 Oxidation (M); Acetyl (K)	0.0000100100300000000000.0			20160307_QE352.13338.13338.3
3	1	ACTB_HUMAN	Actin, cytoplasmic 1	316348	1	1	0	815.066	2442.18	3	2442.17	0.0025	291	312	1	38.1	0.043	R	KDLYANTVLSGGTTMYPGIADR	M	Oxidation (M); Acetyl (K); Acetyl (Y)	0.3006000000000010000000.0			20160307_QE348.30661.30661.3
3	1	ACTB_HUMAN	Actin, cytoplasmic 1	316350	1	1	0	815.067	2442.18	3	2442.17	0.005	291	312	1	41.28	0.0014	R	KDLYANTVLSGGTTMYPGIADR	M	Oxidation (M); Acetyl (K); Acetyl (T)	0.3000005000000010000000.0			20160307_QE347.30591.30591.3
3	1	ACTB_HUMAN	Actin, cytoplasmic 1	316353	1	1	0	815.068	2442.18	3	2442.17	0.0074	291	312	1	51.23	0.00031	R	KDLYANTVLSGGTTMYPGIADR	M	Oxidation (M); Acetyl (K); Acetyl (T)	0.3000005000000010000000.0			20160307_QE346.31135.31135.3
3	1	ACTB_HUMAN	Actin, cytoplasmic 1	316355	1	1	0	815.07	2442.19	3	2442.17	0.015	291	312	1	2.02	0.65	R	KDLYANTVLSGGTTMYPGIADR	M	Oxidation (M); 2 Acetyl (T)	0.0000000000005510000000.0			20160307_QE347.28594.28594.3
3	1	ACTB_HUMAN	Actin, cytoplasmic 1	322118	1	1	0	624.033	2492.1	4	2492.09	0.0097	40	61	1	7.26	0.21	R	HQGVMVGMGQKDSYVGDEAQSK	R	Oxidation (M); Acetyl (K); Acetyl (S); Acetyl (Y)	0.0000000100304600000000.0			20160307_QE355.4324.4324.4
3	1	ACTB_HUMAN	Actin, cytoplasmic 1	322120	1	1	0	624.034	2492.11	4	2492.09	0.0111	40	61	1	4.5	0.38	R	HQGVMVGMGQKDSYVGDEAQSK	R	Oxidation (M); Acetyl (K); Acetyl (S); Acetyl (Y)	0.0000000100304600000000.0			20160307_QE348.4087.4087.4
3	1	ACTB_HUMAN	Actin, cytoplasmic 1	322121	1	1	0	624.034	2492.11	4	2492.09	0.012	40	61	1	14.33	0.045	R	HQGVMVGMGQKDSYVGDEAQSK	R	Oxidation (M); Acetyl (K); Acetyl (S); Acetyl (Y)	0.0000000100304600000000.0			20160307_QE350.4390.4390.4
3	1	ACTB_HUMAN	Actin, cytoplasmic 1	322122	1	1	0	624.034	2492.11	4	2492.09	0.0127	40	61	1	3.75	0.44	R	HQGVMVGMGQKDSYVGDEAQSK	R	Oxidation (M); Acetyl (K); Acetyl (S); Acetyl (Y)	0.0000000100304600000000.0			20160307_QE346.4628.4628.4
3	1	ACTB_HUMAN	Actin, cytoplasmic 1	322125	1	1	0	624.034	2492.11	4	2492.09	0.0131	40	61	1	2.1	0.63	R	HQGVMVGMGQKDSYVGDEAQSK	R	Oxidation (M); Acetyl (K); Acetyl (S); Acetyl (Y)	0.0000000100304600000000.0			20160307_QE356.4281.4281.4
3	1	ACTB_HUMAN	Actin, cytoplasmic 1	322126	1	1	0	624.034	2492.11	4	2492.09	0.0135	40	61	1	0.72	0.85	R	HQGVMVGMGQKDSYVGDEAQSK	R	Oxidation (M); Acetyl (K); Acetyl (S); Acetyl (Y)	0.0000000100304600000000.0			20160307_QE354.4273.4273.4
3	1	ACTB_HUMAN	Actin, cytoplasmic 1	333488	1	1	0	864.73	2591.17	3	2591.18	-0.0099	216	238	0	0.73	0.85	K	LCYVALDFEQEMATAASSSSLEK	S	Acetyl (Y)	0.00600000000000000000000.0			20160307_QE348.55607.55607.3
3	1	ACTB_HUMAN	Actin, cytoplasmic 1	333489	1	1	0	1296.59	2591.17	2	2591.18	-0.0025	216	238	0	0.37	0.92	K	LCYVALDFEQEMATAASSSSLEK	S	Acetyl (Y)	0.00600000000000000000000.0			20160307_QE352.55058.55058.2
3	1	ACTB_HUMAN	Actin, cytoplasmic 1	333494	1	1	0	1296.6	2591.18	2	2591.18	-0.0009	216	238	0	2.32	0.6	K	LCYVALDFEQEMATAASSSSLEK	S	Acetyl (Y)	0.00600000000000000000000.0			20160307_QE347.55636.55636.2
3	1	ACTB_HUMAN	Actin, cytoplasmic 1	333495	1	1	0	864.733	2591.18	3	2591.18	-0.0003	216	238	0	25.76	0.0038	K	LCYVALDFEQEMATAASSSSLEK	S	Acetyl (Y)	0.00600000000000000000000.0			20160307_QE347.55628.55628.3
3	1	ACTB_HUMAN	Actin, cytoplasmic 1	333496	1	1	0	864.733	2591.18	3	2591.18	-0.0002	216	238	0	20.78	0.011	K	LCYVALDFEQEMATAASSSSLEK	S	Acetyl (Y)	0.00600000000000000000000.0			20160307_QE352.55360.55360.3
3	1	ACTB_HUMAN	Actin, cytoplasmic 1	333497	1	1	0	864.733	2591.18	3	2591.18	-0.0002	216	238	0	26.17	0.0037	K	LCYVALDFEQEMATAASSSSLEK	S	Acetyl (Y)	0.00600000000000000000000.0			20160307_QE350.55369.55369.3
3	1	ACTB_HUMAN	Actin, cytoplasmic 1	333498	1	1	0	1296.6	2591.18	2	2591.18	-0.0001	216	238	0	15.47	0.035	K	LCYVALDFEQEMATAASSSSLEK	S	Acetyl (Y)	0.00600000000000000000000.0			20160307_QE346.55922.55922.2
3	1	ACTB_HUMAN	Actin, cytoplasmic 1	333499	1	1	0	1296.6	2591.18	2	2591.18	0.0002	216	238	0	2.85	0.54	K	LCYVALDFEQEMATAASSSSLEK	S	Acetyl (Y)	0.00600000000000000000000.0			20160307_QE348.55283.55283.2
3	1	ACTB_HUMAN	Actin, cytoplasmic 1	333501	1	1	0	864.733	2591.18	3	2591.18	0.001	216	238	0	7.21	0.21	K	LCYVALDFEQEMATAASSSSLEK	S	Acetyl (Y)	0.00600000000000000000000.0			20160307_QE348.55265.55265.3
3	1	ACTB_HUMAN	Actin, cytoplasmic 1	333504	1	1	0	864.734	2591.18	3	2591.18	0.0017	216	238	0	35.32	0.00058	K	LCYVALDFEQEMATAASSSSLEK	S	Acetyl (Y)	0.00600000000000000000000.0			20160307_QE346.55924.55924.3
3	1	ACTB_HUMAN	Actin, cytoplasmic 1	333505	1	1	0	864.734	2591.18	3	2591.18	0.0018	216	238	0	8.44	0.16	K	LCYVALDFEQEMATAASSSSLEK	S	Acetyl (Y)	0.00600000000000000000000.0			20160307_QE350.57684.57684.3
3	1	ACTB_HUMAN	Actin, cytoplasmic 1	333508	1	1	0	864.734	2591.18	3	2591.18	0.0022	216	238	0	12.9	0.062	K	LCYVALDFEQEMATAASSSSLEK	S	Acetyl (Y)	0.00600000000000000000000.0			20160307_QE346.55546.55546.3
3	1	ACTB_HUMAN	Actin, cytoplasmic 1	333509	1	1	0	864.734	2591.18	3	2591.18	0.0022	216	238	0	1.4	0.74	K	LCYVALDFEQEMATAASSSSLEK	S	Acetyl (Y)	0.00600000000000000000000.0			20160307_QE354.57861.57861.3
3	1	ACTB_HUMAN	Actin, cytoplasmic 1	333510	1	1	0	864.734	2591.18	3	2591.18	0.0038	216	238	0	9.15	0.14	K	LCYVALDFEQEMATAASSSSLEK	S	Acetyl (Y)	0.00600000000000000000000.0			20160307_QE356.57596.57596.3
3	1	ACTB_HUMAN	Actin, cytoplasmic 1	333511	1	1	0	864.734	2591.18	3	2591.18	0.0043	216	238	0	2.58	0.57	K	LCYVALDFEQEMATAASSSSLEK	S	Acetyl (Y)	0.00600000000000000000000.0			20160307_QE352.55018.55018.3
3	1	ACTB_HUMAN	Actin, cytoplasmic 1	333512	1	1	0	864.735	2591.18	3	2591.18	0.0051	216	238	0	0.77	0.84	K	LCYVALDFEQEMATAASSSSLEK	S	Acetyl (Y)	0.00600000000000000000000.0			20160307_QE355.55097.55097.3
3	1	ACTB_HUMAN	Actin, cytoplasmic 1	333513	1	1	0	864.735	2591.18	3	2591.18	0.0055	216	238	0	14.26	0.067	K	LCYVALDFEQEMATAASSSSLEK	S	Acetyl (Y)	0.00600000000000000000000.0			20160307_QE346.58315.58315.3
3	1	ACTB_HUMAN	Actin, cytoplasmic 1	333514	1	1	0	1296.6	2591.18	2	2591.18	0.0057	216	238	0	21.98	0.0087	K	LCYVALDFEQEMATAASSSSLEK	S	Acetyl (Y)	0.00600000000000000000000.0			20160307_QE348.55642.55642.2
3	1	ACTB_HUMAN	Actin, cytoplasmic 1	333515	1	1	0	864.735	2591.18	3	2591.18	0.0058	216	238	0	18.63	0.02	K	LCYVALDFEQEMATAASSSSLEK	S	Acetyl (Y)	0.00600000000000000000000.0			20160307_QE350.55030.55030.3
3	1	ACTB_HUMAN	Actin, cytoplasmic 1	333516	1	1	0	864.735	2591.18	3	2591.18	0.0064	216	238	0	19.66	0.016	K	LCYVALDFEQEMATAASSSSLEK	S	Acetyl (Y)	0.00600000000000000000000.0			20160307_QE356.54762.54762.3
3	1	ACTB_HUMAN	Actin, cytoplasmic 1	333519	1	1	0	1296.6	2591.18	2	2591.18	0.0071	216	238	0	6.75	0.23	K	LCYVALDFEQEMATAASSSSLEK	S	Acetyl (Y)	0.00600000000000000000000.0			20160307_QE347.55300.55300.2
3	1	ACTB_HUMAN	Actin, cytoplasmic 1	333520	1	1	0	864.735	2591.18	3	2591.18	0.0074	216	238	0	5.19	0.33	K	LCYVALDFEQEMATAASSSSLEK	S	Acetyl (Y)	0.00600000000000000000000.0			20160307_QE347.55257.55257.3
3	1	ACTB_HUMAN	Actin, cytoplasmic 1	336089	1	1	0	1304.59	2607.17	2	2607.17	-0.0036	216	238	0	60.75	1.8e-05	K	LCYVALDFEQEMATAASSSSLEK	S	Oxidation (M); Acetyl (Y)	0.00600000000100000000000.0			20160307_QE347.35011.35011.2
3	1	ACTB_HUMAN	Actin, cytoplasmic 1	336090	1	1	0	1304.59	2607.17	2	2607.17	-0.0023	216	238	0	60.94	1.4e-05	K	LCYVALDFEQEMATAASSSSLEK	S	Oxidation (M); Acetyl (Y)	0.00600000000100000000000.0			20160307_QE354.35046.35046.2
3	1	ACTB_HUMAN	Actin, cytoplasmic 1	336091	1	1	0	1304.59	2607.17	2	2607.17	-0.0018	216	238	0	23.68	0.007	K	LCYVALDFEQEMATAASSSSLEK	S	Oxidation (M); Acetyl (Y)	0.00600000000100000000000.0			20160307_QE351.35257.35257.2
3	1	ACTB_HUMAN	Actin, cytoplasmic 1	336093	1	1	0	1304.59	2607.17	2	2607.17	0.0003	216	238	0	37.24	0.0017	K	LCYVALDFEQEMATAASSSSLEK	S	Oxidation (M); Acetyl (Y)	0.00600000000100000000000.0			20160307_QE348.35194.35194.2
3	1	ACTB_HUMAN	Actin, cytoplasmic 1	336095	1	1	0	1304.6	2607.18	2	2607.17	0.0045	216	238	0	38.74	0.0012	K	LCYVALDFEQEMATAASSSSLEK	S	Oxidation (M); Acetyl (Y)	0.00600000000100000000000.0			20160307_QE356.34843.34843.2
3	1	ACTB_HUMAN	Actin, cytoplasmic 1	336096	1	1	0	1304.6	2607.18	2	2607.17	0.0046	216	238	0	43.08	0.00071	K	LCYVALDFEQEMATAASSSSLEK	S	Oxidation (M); Acetyl (Y)	0.00600000000100000000000.0			20160307_QE346.35481.35481.2
3	1	ACTB_HUMAN	Actin, cytoplasmic 1	336097	1	1	0	870.066	2607.18	3	2607.17	0.0049	216	238	0	51.14	1.7e-05	K	LCYVALDFEQEMATAASSSSLEK	S	Oxidation (M); Acetyl (Y)	0.00600000000100000000000.0			20160307_QE354.35076.35076.3
3	1	ACTB_HUMAN	Actin, cytoplasmic 1	336098	1	1	0	870.067	2607.18	3	2607.17	0.0057	216	238	0	26.91	0.003	K	LCYVALDFEQEMATAASSSSLEK	S	Oxidation (M); Acetyl (Y)	0.00600000000100000000000.0			20160307_QE356.35136.35136.3
3	1	ACTB_HUMAN	Actin, cytoplasmic 1	336099	1	1	0	1304.6	2607.18	2	2607.17	0.006	216	238	0	34.04	0.0035	K	LCYVALDFEQEMATAASSSSLEK	S	Oxidation (M); Acetyl (Y)	0.00600000000100000000000.0			20160307_QE352.35171.35171.2
3	1	ACTB_HUMAN	Actin, cytoplasmic 1	336100	1	1	0	1304.6	2607.18	2	2607.17	0.0065	216	238	0	3.03	0.52	K	LCYVALDFEQEMATAASSSSLEK	S	Oxidation (M); Acetyl (Y)	0.00600000000100000000000.0			20160307_QE347.35335.35335.2
3	1	ACTB_HUMAN	Actin, cytoplasmic 1	336101	1	1	0	1304.6	2607.18	2	2607.17	0.0066	216	238	0	14.46	0.24	K	LCYVALDFEQEMATAASSSSLEK	S	Oxidation (M); Acetyl (Y)	0.00600000000100000000000.0			20160307_QE350.35323.35323.2
3	1	ACTB_HUMAN	Actin, cytoplasmic 1	336102	1	1	0	870.067	2607.18	3	2607.17	0.0068	216	238	0	57.2	4.3e-06	K	LCYVALDFEQEMATAASSSSLEK	S	Oxidation (M); Acetyl (Y)	0.00600000000100000000000.0			20160307_QE351.35238.35238.3
3	1	ACTB_HUMAN	Actin, cytoplasmic 1	336104	1	1	0	870.067	2607.18	3	2607.17	0.0073	216	238	0	56.4	9.7e-06	K	LCYVALDFEQEMATAASSSSLEK	S	Oxidation (M); Acetyl (Y)	0.00600000000100000000000.0			20160307_QE348.35167.35167.3
3	1	ACTB_HUMAN	Actin, cytoplasmic 1	336105	1	1	0	870.067	2607.18	3	2607.17	0.0076	216	238	0	57.24	1.7e-05	K	LCYVALDFEQEMATAASSSSLEK	S	Oxidation (M); Acetyl (Y)	0.00600000000100000000000.0			20160307_QE350.35373.35373.3
3	1	ACTB_HUMAN	Actin, cytoplasmic 1	336110	1	1	0	870.067	2607.18	3	2607.17	0.0086	216	238	0	32.27	0.00094	K	LCYVALDFEQEMATAASSSSLEK	S	Oxidation (M); Acetyl (Y)	0.00600000000100000000000.0			20160307_QE352.35135.35135.3
3	1	ACTB_HUMAN	Actin, cytoplasmic 1	336111	1	1	0	1304.6	2607.18	2	2607.17	0.0088	216	238	0	13.66	0.15	K	LCYVALDFEQEMATAASSSSLEK	S	Oxidation (M); Acetyl (Y)	0.00600000000100000000000.0			20160307_QE355.34943.34943.2
3	1	ACTB_HUMAN	Actin, cytoplasmic 1	336114	1	1	0	870.068	2607.18	3	2607.17	0.0099	216	238	0	27.5	0.0026	K	LCYVALDFEQEMATAASSSSLEK	S	Oxidation (M); Acetyl (Y)	0.00600000000100000000000.0			20160307_QE356.34801.34801.3
3	1	ACTB_HUMAN	Actin, cytoplasmic 1	336116	1	1	0	870.068	2607.18	3	2607.17	0.0101	216	238	0	23.83	0.03	K	LCYVALDFEQEMATAASSSSLEK	S	Oxidation (M); Acetyl (Y)	0.00600000000100000000000.0			20160307_QE346.35474.35474.3
3	1	ACTB_HUMAN	Actin, cytoplasmic 1	336123	1	1	0	870.068	2607.18	3	2607.17	0.0118	216	238	0	4.27	0.4	K	LCYVALDFEQEMATAASSSSLEK	S	Oxidation (M); Acetyl (Y)	0.00600000000100000000000.0			20160307_QE356.33506.33506.3
3	1	ACTB_HUMAN	Actin, cytoplasmic 1	336129	1	1	0	870.07	2607.19	3	2607.17	0.0162	216	238	0	24.81	0.0047	K	LCYVALDFEQEMATAASSSSLEK	S	Oxidation (M); Acetyl (Y)	0.00600000000100000000000.0			20160307_QE355.35714.35714.3
3	1	ACTB_HUMAN	Actin, cytoplasmic 1	336130	1	1	0	870.07	2607.19	3	2607.17	0.0162	216	238	0	33.45	0.00073	K	LCYVALDFEQEMATAASSSSLEK	S	Oxidation (M); Acetyl (Y)	0.00600000000100000000000.0			20160307_QE351.36402.36402.3
3	1	ACTB_HUMAN	Actin, cytoplasmic 1	336131	1	1	0	870.07	2607.19	3	2607.17	0.0162	216	238	0	29.44	0.0017	K	LCYVALDFEQEMATAASSSSLEK	S	Oxidation (M); Acetyl (Y)	0.00600000000100000000000.0			20160307_QE348.36047.36047.3
3	1	ACTB_HUMAN	Actin, cytoplasmic 1	336132	1	1	0	870.07	2607.19	3	2607.17	0.017	216	238	0	13.45	0.055	K	LCYVALDFEQEMATAASSSSLEK	S	Oxidation (M); Acetyl (Y)	0.00600000000100000000000.0			20160307_QE347.32202.32202.3
3	1	ACTB_HUMAN	Actin, cytoplasmic 1	342985	1	1	0	892.742	2675.2	3	2675.2	0.006	216	238	0	1.04	0.89	K	LCYVALDFEQEMATAASSSSLEK	S	Acetyl (K); Acetyl (S); Acetyl (T)	0.00000000000005000004003.0			20160307_QE346.31221.31221.3
3	1	ACTB_HUMAN	Actin, cytoplasmic 1	350295	1	1	0	924.11	2769.31	3	2769.3	0.0094	292	315	1	0.06	0.98	K	DLYANTVLSGGTTMYPGIADRMQK	E	Acetyl (K); 2 Acetyl (T); Acetyl (Y)	0.000000000005506000000003.0			20160307_QE355.22580.22580.3
3	1	ACTB_HUMAN	Actin, cytoplasmic 1	350297	1	1	0	924.111	2769.31	3	2769.3	0.0107	292	315	1	0.25	0.95	K	DLYANTVLSGGTTMYPGIADRMQK	E	Acetyl (S); 2 Acetyl (T); Acetyl (Y)	0.000000004005506000000000.0			20160307_QE354.22665.22665.3
3	1	ACTB_HUMAN	Actin, cytoplasmic 1	350304	1	1	0	693.335	2769.31	4	2769.3	0.0135	292	315	1	1.31	0.75	K	DLYANTVLSGGTTMYPGIADRMQK	E	Acetyl (K); 2 Acetyl (T); Acetyl (Y)	0.000000000005506000000003.0			20160307_QE354.22657.22657.4
3	1	ACTB_HUMAN	Actin, cytoplasmic 1	350307	1	1	0	693.336	2769.31	4	2769.3	0.0149	292	315	1	0.47	0.9	K	DLYANTVLSGGTTMYPGIADRMQK	E	Acetyl (K); 2 Acetyl (T); Acetyl (Y)	0.000000000005506000000003.0			20160307_QE351.22860.22860.4
3	1	ACTB_HUMAN	Actin, cytoplasmic 1	350312	1	1	0	924.113	2769.32	3	2769.3	0.0171	292	315	1	1.12	0.78	K	DLYANTVLSGGTTMYPGIADRMQK	E	Acetyl (K); 2 Acetyl (T); Acetyl (Y)	0.000000000005506000000003.0			20160307_QE350.22819.22819.3
3	1	ACTB_HUMAN	Actin, cytoplasmic 1	354407	1	1	1	941.084	2820.23	3	2820.23	-0.0016	2	28	1	47.65	0.0016	M	DDDIAALVVDNGSGMCKAGFAGDDAPR	A	Acetyl (Protein N-term); Acetyl (K)	2.000000000000000030000000000.0			20160307_QE346.54355.54355.3
3	1	ACTB_HUMAN	Actin, cytoplasmic 1	354408	1	1	1	941.086	2820.24	3	2820.23	0.0022	2	28	1	21.34	0.015	M	DDDIAALVVDNGSGMCKAGFAGDDAPR	A	Acetyl (Protein N-term); Acetyl (K)	2.000000000000000030000000000.0			20160307_QE352.53927.53927.3
3	1	ACTB_HUMAN	Actin, cytoplasmic 1	354409	1	1	1	941.086	2820.24	3	2820.23	0.0028	2	28	1	38.68	0.0014	M	DDDIAALVVDNGSGMCKAGFAGDDAPR	A	Acetyl (Protein N-term); Acetyl (K)	2.000000000000000030000000000.0			20160307_QE350.53903.53903.3
3	1	ACTB_HUMAN	Actin, cytoplasmic 1	354410	1	1	1	941.086	2820.24	3	2820.23	0.0032	2	28	1	47.01	0.0021	M	DDDIAALVVDNGSGMCKAGFAGDDAPR	A	Acetyl (Protein N-term); Acetyl (K)	2.000000000000000030000000000.0			20160307_QE354.53722.53722.3
3	1	ACTB_HUMAN	Actin, cytoplasmic 1	354411	1	1	1	941.086	2820.24	3	2820.23	0.0043	2	28	1	69.17	1.3e-05	M	DDDIAALVVDNGSGMCKAGFAGDDAPR	A	Acetyl (Protein N-term); Acetyl (K)	2.000000000000000030000000000.0			20160307_QE351.53953.53953.3
3	1	ACTB_HUMAN	Actin, cytoplasmic 1	354412	1	1	1	941.087	2820.24	3	2820.23	0.0054	2	28	1	61.36	7.9e-05	M	DDDIAALVVDNGSGMCKAGFAGDDAPR	A	Acetyl (Protein N-term); Acetyl (K)	2.000000000000000030000000000.0			20160307_QE348.54126.54126.3
3	1	ACTB_HUMAN	Actin, cytoplasmic 1	354413	1	1	1	941.087	2820.24	3	2820.23	0.0067	2	28	1	59.87	0.00011	M	DDDIAALVVDNGSGMCKAGFAGDDAPR	A	Acetyl (Protein N-term); Acetyl (K)	2.000000000000000030000000000.0			20160307_QE347.54119.54119.3
3	1	ACTB_HUMAN	Actin, cytoplasmic 1	354414	1	1	1	941.087	2820.24	3	2820.23	0.0073	2	28	1	16.21	0.22	M	DDDIAALVVDNGSGMCKAGFAGDDAPR	A	Acetyl (Protein N-term); Acetyl (K)	2.000000000000000030000000000.0			20160307_QE355.53865.53865.3
3	1	ACTB_HUMAN	Actin, cytoplasmic 1	354415	1	1	1	941.088	2820.24	3	2820.23	0.0079	2	28	1	16.34	0.043	M	DDDIAALVVDNGSGMCKAGFAGDDAPR	A	Acetyl (Protein N-term); Acetyl (K)	2.000000000000000030000000000.0			20160307_QE356.53589.53589.3
3	1	ACTB_HUMAN	Actin, cytoplasmic 1	355761	1	1	1	946.417	2836.23	3	2836.23	0.0014	2	28	1	15.88	0.032	M	DDDIAALVVDNGSGMCKAGFAGDDAPR	A	Oxidation (M); Acetyl (Protein N-term); Acetyl (S)	2.000000000000401000000000000.0			20160307_QE346.36177.36177.3
3	1	ACTB_HUMAN	Actin, cytoplasmic 1	355762	1	1	1	946.42	2836.24	3	2836.23	0.0089	2	28	1	6.5	0.25	M	DDDIAALVVDNGSGMCKAGFAGDDAPR	A	Oxidation (M); Acetyl (Protein N-term); Acetyl (K)	2.000000000000001030000000000.0			20160307_QE348.35855.35855.3
3	1	ACTB_HUMAN	Actin, cytoplasmic 1	356663	1	1	0	950.445	2848.31	3	2848.31	-0.0004	214	238	1	0.56	0.88	K	EKLCYVALDFEQEMATAASSSSLEK	S	Acetyl (Y)	0.0000600000000000000000000.0			20160307_QE352.52741.52741.3
3	1	ACTB_HUMAN	Actin, cytoplasmic 1	356666	1	1	0	950.447	2848.32	3	2848.31	0.0048	214	238	1	16.75	0.027	K	EKLCYVALDFEQEMATAASSSSLEK	S	Acetyl (K)	0.0300000000000000000000000.0			20160307_QE348.53128.53128.3
3	1	ACTB_HUMAN	Actin, cytoplasmic 1	356668	1	1	0	950.448	2848.32	3	2848.31	0.0072	214	238	1	9.06	0.14	K	EKLCYVALDFEQEMATAASSSSLEK	S	Acetyl (K)	0.0300000000000000000000000.0			20160307_QE347.53034.53034.3
3	1	ACTB_HUMAN	Actin, cytoplasmic 1	358924	1	1	1	960.42	2878.24	3	2878.24	0.0001	2	28	1	57.49	4.1e-06	M	DDDIAALVVDNGSGMCKAGFAGDDAPR	A	Oxidation (M); Acetyl (Protein N-term); Acetyl (K); Acetyl (S)	2.000000000000401030000000000.0			20160307_QE347.43841.43841.3
3	1	ACTB_HUMAN	Actin, cytoplasmic 1	358927	1	1	1	960.42	2878.24	3	2878.24	0.0012	2	28	1	12.47	0.068	M	DDDIAALVVDNGSGMCKAGFAGDDAPR	A	Oxidation (M); Acetyl (Protein N-term); Acetyl (K); Acetyl (S)	2.000000000000401030000000000.0			20160307_QE346.44046.44046.3
3	1	ACTB_HUMAN	Actin, cytoplasmic 1	358928	1	1	1	960.421	2878.24	3	2878.24	0.0026	2	28	1	57.73	3.9e-06	M	DDDIAALVVDNGSGMCKAGFAGDDAPR	A	Oxidation (M); Acetyl (Protein N-term); Acetyl (K); Acetyl (S)	2.000000000000401030000000000.0			20160307_QE350.43776.43776.3
3	1	ACTB_HUMAN	Actin, cytoplasmic 1	358930	1	1	1	960.421	2878.24	3	2878.24	0.0037	2	28	1	29.43	0.0017	M	DDDIAALVVDNGSGMCKAGFAGDDAPR	A	Oxidation (M); Acetyl (Protein N-term); Acetyl (K); Acetyl (S)	2.000000000000401030000000000.0			20160307_QE348.43865.43865.3
3	1	ACTB_HUMAN	Actin, cytoplasmic 1	358933	1	1	1	960.422	2878.24	3	2878.24	0.0047	2	28	1	2.22	0.62	M	DDDIAALVVDNGSGMCKAGFAGDDAPR	A	Oxidation (M); Acetyl (Protein N-term); Acetyl (K); Acetyl (S)	2.000000000000401030000000000.0			20160307_QE354.43539.43539.3
3	1	ACTB_HUMAN	Actin, cytoplasmic 1	358935	1	1	1	960.422	2878.24	3	2878.24	0.0063	2	28	1	15.23	0.037	M	DDDIAALVVDNGSGMCKAGFAGDDAPR	A	Oxidation (M); Acetyl (Protein N-term); Acetyl (K); Acetyl (S)	2.000000000000401030000000000.0			20160307_QE352.43664.43664.3
3	1	ACTB_HUMAN	Actin, cytoplasmic 1	358936	1	1	1	1440.13	2878.25	2	2878.24	0.0069	2	28	1	13.27	0.057	M	DDDIAALVVDNGSGMCKAGFAGDDAPR	A	Oxidation (M); Acetyl (Protein N-term); Acetyl (K); Acetyl (S)	2.000000000000401030000000000.0			20160307_QE355.43554.43554.2
3	1	ACTB_HUMAN	Actin, cytoplasmic 1	358937	1	1	1	960.423	2878.25	3	2878.24	0.0076	2	28	1	22.31	0.0081	M	DDDIAALVVDNGSGMCKAGFAGDDAPR	A	Oxidation (M); Acetyl (Protein N-term); Acetyl (K); Acetyl (S)	2.000000000000401030000000000.0			20160307_QE355.43536.43536.3
3	1	ACTB_HUMAN	Actin, cytoplasmic 1	358938	1	1	1	1440.13	2878.25	2	2878.24	0.0116	2	28	1	14.59	0.043	M	DDDIAALVVDNGSGMCKAGFAGDDAPR	A	Oxidation (M); Acetyl (Protein N-term); Acetyl (K); Acetyl (S)	2.000000000000401030000000000.0			20160307_QE347.43653.43653.2
3	1	ACTB_HUMAN	Actin, cytoplasmic 1	376187	1	1	0	807.158	3224.6	4	3224.62	-0.0131	148	177	0	5.31	0.32	R	TTGIVMDSGDGVTHTVPIYEGYALPHAILR	L	Acetyl (T)	0.000000000000005000000000000000.0			20160307_QE346.31336.31336.4
3	1	ACTB_HUMAN	Actin, cytoplasmic 1	376188	1	1	0	1075.88	3224.61	3	3224.62	-0.0121	148	177	0	1.08	0.79	R	TTGIVMDSGDGVTHTVPIYEGYALPHAILR	L	Acetyl (S)	0.000000040000000000000000000000.0			20160307_QE355.30781.30781.3
3	1	ACTB_HUMAN	Actin, cytoplasmic 1	376189	1	1	0	807.16	3224.61	4	3224.62	-0.0061	148	177	0	1.36	0.74	R	TTGIVMDSGDGVTHTVPIYEGYALPHAILR	L	Acetyl (T)	0.000000000000005000000000000000.0			20160307_QE350.30976.30976.4
3	1	ACTB_HUMAN	Actin, cytoplasmic 1	377180	1	1	0	1081.21	3240.61	3	3240.61	-0.0031	148	177	0	37.45	0.00031	R	TTGIVMDSGDGVTHTVPIYEGYALPHAILR	L	Oxidation (M); Acetyl (S)	0.000001040000000000000000000000.0			20160307_QE351.34878.34878.3
3	1	ACTB_HUMAN	Actin, cytoplasmic 1	377184	1	1	0	649.13	3240.61	5	3240.61	0.002	148	177	0	12.5	0.067	R	TTGIVMDSGDGVTHTVPIYEGYALPHAILR	L	Oxidation (M); Acetyl (T)	0.000001000000005000000000000000.0			20160307_QE355.34590.34590.5
3	1	ACTB_HUMAN	Actin, cytoplasmic 1	377185	1	1	0	649.13	3240.61	5	3240.61	0.0024	148	177	0	15.56	0.96	R	TTGIVMDSGDGVTHTVPIYEGYALPHAILR	L	Oxidation (M); Acetyl (T)	0.000001000000005000000000000000.0			20160307_QE352.34871.34871.5
3	1	ACTB_HUMAN	Actin, cytoplasmic 1	377186	1	1	0	649.13	3240.62	5	3240.61	0.0026	148	177	0	12.28	0.07	R	TTGIVMDSGDGVTHTVPIYEGYALPHAILR	L	Oxidation (M); Acetyl (T)	0.000001000000005000000000000000.0			20160307_QE356.34520.34520.5
3	1	ACTB_HUMAN	Actin, cytoplasmic 1	377187	1	1	0	1081.21	3240.62	3	3240.61	0.003	148	177	0	30.16	0.0015	R	TTGIVMDSGDGVTHTVPIYEGYALPHAILR	L	Oxidation (M); Acetyl (T)	0.000001000000005000000000000000.0			20160307_QE348.34839.34839.3
3	1	ACTB_HUMAN	Actin, cytoplasmic 1	377188	1	1	0	1081.21	3240.62	3	3240.61	0.0031	148	177	0	8.36	0.16	R	TTGIVMDSGDGVTHTVPIYEGYALPHAILR	L	Oxidation (M); Acetyl (T)	0.000001000000005000000000000000.0			20160307_QE346.42673.42673.3
3	1	ACTB_HUMAN	Actin, cytoplasmic 1	377189	1	1	0	649.131	3240.62	5	3240.61	0.0038	148	177	0	8.68	0.15	R	TTGIVMDSGDGVTHTVPIYEGYALPHAILR	L	Oxidation (M); Acetyl (T)	0.000001000000005000000000000000.0			20160307_QE350.34975.34975.5
3	1	ACTB_HUMAN	Actin, cytoplasmic 1	377190	1	1	0	1081.21	3240.62	3	3240.61	0.0039	148	177	0	43.74	7.9e-05	R	TTGIVMDSGDGVTHTVPIYEGYALPHAILR	L	Oxidation (M); Acetyl (T)	0.000001000000500000000000000000.0			20160307_QE347.34666.34666.3
3	1	ACTB_HUMAN	Actin, cytoplasmic 1	377191	1	1	0	1081.21	3240.62	3	3240.61	0.0041	148	177	0	25.24	0.91	R	TTGIVMDSGDGVTHTVPIYEGYALPHAILR	L	Oxidation (M); Acetyl (T)	0.000001000000005000000000000000.0			20160307_QE355.34579.34579.3
3	1	ACTB_HUMAN	Actin, cytoplasmic 1	377192	1	1	0	649.131	3240.62	5	3240.61	0.0043	148	177	0	9.45	0.13	R	TTGIVMDSGDGVTHTVPIYEGYALPHAILR	L	Oxidation (M); Acetyl (T)	0.000001000000005000000000000000.0			20160307_QE351.34926.34926.5
3	1	ACTB_HUMAN	Actin, cytoplasmic 1	377193	1	1	0	1081.21	3240.62	3	3240.61	0.0043	148	177	0	40.72	0.00015	R	TTGIVMDSGDGVTHTVPIYEGYALPHAILR	L	Oxidation (M); Acetyl (S)	0.000001040000000000000000000000.0			20160307_QE350.34953.34953.3
3	1	ACTB_HUMAN	Actin, cytoplasmic 1	377194	1	1	0	1081.21	3240.62	3	3240.61	0.0047	148	177	0	32.46	0.0009	R	TTGIVMDSGDGVTHTVPIYEGYALPHAILR	L	Oxidation (M); Acetyl (T)	0.000001000000005000000000000000.0			20160307_QE346.35170.35170.3
3	1	ACTB_HUMAN	Actin, cytoplasmic 1	377195	1	1	0	811.162	3240.62	4	3240.61	0.0048	148	177	0	1.26	0.76	R	TTGIVMDSGDGVTHTVPIYEGYALPHAILR	L	Oxidation (M); Acetyl (Y)	0.000001000000000000600000000000.0			20160307_QE352.42345.42345.4
3	1	ACTB_HUMAN	Actin, cytoplasmic 1	377196	1	1	0	649.131	3240.62	5	3240.61	0.0049	148	177	0	12.75	0.064	R	TTGIVMDSGDGVTHTVPIYEGYALPHAILR	L	Oxidation (M); Acetyl (T)	0.000001000000005000000000000000.0			20160307_QE346.35185.35185.5
3	1	ACTB_HUMAN	Actin, cytoplasmic 1	377197	1	1	0	649.131	3240.62	5	3240.61	0.0051	148	177	0	7.75	0.19	R	TTGIVMDSGDGVTHTVPIYEGYALPHAILR	L	Oxidation (M); Acetyl (T)	0.000001000000005000000000000000.0			20160307_QE348.34856.34856.5
3	1	ACTB_HUMAN	Actin, cytoplasmic 1	377198	1	1	0	1081.21	3240.62	3	3240.61	0.0053	148	177	0	8.99	0.14	R	TTGIVMDSGDGVTHTVPIYEGYALPHAILR	L	Oxidation (M); Acetyl (S)	0.000001040000000000000000000000.0			20160307_QE356.42072.42072.3
3	1	ACTB_HUMAN	Actin, cytoplasmic 1	377199	1	1	0	1081.21	3240.62	3	3240.61	0.0056	148	177	0	18.06	0.02	R	TTGIVMDSGDGVTHTVPIYEGYALPHAILR	L	Oxidation (M); Acetyl (T)	0.000001000000005000000000000000.0			20160307_QE356.34483.34483.3
3	1	ACTB_HUMAN	Actin, cytoplasmic 1	377200	1	1	0	811.162	3240.62	4	3240.61	0.0058	148	177	0	23.18	0.0067	R	TTGIVMDSGDGVTHTVPIYEGYALPHAILR	L	Oxidation (M); Acetyl (T)	0.000001000000005000000000000000.0			20160307_QE350.42320.42320.4
3	1	ACTB_HUMAN	Actin, cytoplasmic 1	377201	1	1	0	649.131	3240.62	5	3240.61	0.0063	148	177	0	6.02	0.27	R	TTGIVMDSGDGVTHTVPIYEGYALPHAILR	L	Oxidation (M); Acetyl (T)	0.000001000000005000000000000000.0			20160307_QE347.34668.34668.5
3	1	ACTB_HUMAN	Actin, cytoplasmic 1	377202	1	1	0	1081.21	3240.62	3	3240.61	0.0064	148	177	0	9.66	0.22	R	TTGIVMDSGDGVTHTVPIYEGYALPHAILR	L	Oxidation (M); Acetyl (T)	0.050001000000000000000000000000.0			20160307_QE347.42363.42363.3
3	1	ACTB_HUMAN	Actin, cytoplasmic 1	377203	1	1	0	811.162	3240.62	4	3240.61	0.0066	148	177	0	20.73	0.011	R	TTGIVMDSGDGVTHTVPIYEGYALPHAILR	L	Oxidation (M); Acetyl (T)	0.000001000000005000000000000000.0			20160307_QE347.34635.34635.4
3	1	ACTB_HUMAN	Actin, cytoplasmic 1	377204	1	1	0	1081.21	3240.62	3	3240.61	0.0069	148	177	0	21.38	0.9	R	TTGIVMDSGDGVTHTVPIYEGYALPHAILR	L	Oxidation (M); Acetyl (T)	0.000001000000005000000000000000.0			20160307_QE352.34832.34832.3
3	1	ACTB_HUMAN	Actin, cytoplasmic 1	377206	1	1	0	811.162	3240.62	4	3240.61	0.0077	148	177	0	15.19	0.038	R	TTGIVMDSGDGVTHTVPIYEGYALPHAILR	L	Oxidation (M); Acetyl (T)	0.000001000000005000000000000000.0			20160307_QE354.42174.42174.4
3	1	ACTB_HUMAN	Actin, cytoplasmic 1	377207	1	1	0	649.131	3240.62	5	3240.61	0.0077	148	177	0	17.95	0.71	R	TTGIVMDSGDGVTHTVPIYEGYALPHAILR	L	Oxidation (M); Acetyl (T)	0.000001000000005000000000000000.0			20160307_QE354.34732.34732.5
3	1	ACTB_HUMAN	Actin, cytoplasmic 1	377208	1	1	0	1081.21	3240.62	3	3240.61	0.0078	148	177	0	6.88	0.23	R	TTGIVMDSGDGVTHTVPIYEGYALPHAILR	L	Oxidation (M); Acetyl (T)	0.000001000000500000000000000000.0			20160307_QE350.42309.42309.3
3	1	ACTB_HUMAN	Actin, cytoplasmic 1	377209	1	1	0	811.162	3240.62	4	3240.61	0.0081	148	177	0	3.59	0.46	R	TTGIVMDSGDGVTHTVPIYEGYALPHAILR	L	Oxidation (M); Acetyl (T)	0.000001000000005000000000000000.0			20160307_QE346.42660.42660.4
3	1	ACTB_HUMAN	Actin, cytoplasmic 1	377210	1	1	0	811.163	3240.62	4	3240.61	0.0089	148	177	0	32.71	0.00086	R	TTGIVMDSGDGVTHTVPIYEGYALPHAILR	L	Oxidation (M); Acetyl (T)	0.000001000000005000000000000000.0			20160307_QE350.34949.34949.4
3	1	ACTB_HUMAN	Actin, cytoplasmic 1	377211	1	1	0	1081.21	3240.62	3	3240.61	0.0099	148	177	0	28.28	0.76	R	TTGIVMDSGDGVTHTVPIYEGYALPHAILR	L	Oxidation (M); Acetyl (T)	0.000001000000005000000000000000.0			20160307_QE354.34712.34712.3
3	1	ACTB_HUMAN	Actin, cytoplasmic 1	377212	1	1	0	1081.21	3240.62	3	3240.61	0.0103	148	177	0	12.63	0.065	R	TTGIVMDSGDGVTHTVPIYEGYALPHAILR	L	Oxidation (M); Acetyl (T)	0.000001000000005000000000000000.0			20160307_QE352.42341.42341.3
3	1	ACTB_HUMAN	Actin, cytoplasmic 1	377213	1	1	0	811.163	3240.62	4	3240.61	0.0106	148	177	0	22.1	0.0085	R	TTGIVMDSGDGVTHTVPIYEGYALPHAILR	L	Oxidation (M); Acetyl (T)	0.000001000000005000000000000000.0			20160307_QE348.42462.42462.4
3	1	ACTB_HUMAN	Actin, cytoplasmic 1	377214	1	1	0	811.163	3240.62	4	3240.61	0.0119	148	177	0	17.28	0.024	R	TTGIVMDSGDGVTHTVPIYEGYALPHAILR	L	Oxidation (M); Acetyl (T)	0.000001000000005000000000000000.0			20160307_QE346.35143.35143.4
3	1	ACTB_HUMAN	Actin, cytoplasmic 1	377215	1	1	0	1081.22	3240.62	3	3240.61	0.012	148	177	0	0.56	0.88	R	TTGIVMDSGDGVTHTVPIYEGYALPHAILR	L	Oxidation (M); Acetyl (T)	0.000001000000005000000000000000.0			20160307_QE354.42198.42198.3
3	1	ACTB_HUMAN	Actin, cytoplasmic 1	377216	1	1	0	811.164	3240.63	4	3240.61	0.0134	148	177	0	19.62	0.014	R	TTGIVMDSGDGVTHTVPIYEGYALPHAILR	L	Oxidation (M); Acetyl (T)	0.000001000000005000000000000000.0			20160307_QE355.42177.42177.4
3	1	ACTB_HUMAN	Actin, cytoplasmic 1	377217	1	1	0	811.164	3240.63	4	3240.61	0.0138	148	177	0	22.21	0.0083	R	TTGIVMDSGDGVTHTVPIYEGYALPHAILR	L	Oxidation (M); Acetyl (T)	0.000001000000005000000000000000.0			20160307_QE356.42109.42109.4
3	1	ACTB_HUMAN	Actin, cytoplasmic 1	377218	1	1	0	811.164	3240.63	4	3240.61	0.0141	148	177	0	24.68	0.0048	R	TTGIVMDSGDGVTHTVPIYEGYALPHAILR	L	Oxidation (M); Acetyl (T)	0.000001000000005000000000000000.0			20160307_QE348.34825.34825.4
3	1	ACTB_HUMAN	Actin, cytoplasmic 1	377219	1	1	0	811.164	3240.63	4	3240.61	0.0141	148	177	0	26.65	0.0032	R	TTGIVMDSGDGVTHTVPIYEGYALPHAILR	L	Oxidation (M); Acetyl (T)	0.000001000000005000000000000000.0			20160307_QE347.42351.42351.4
3	1	ACTB_HUMAN	Actin, cytoplasmic 1	377220	1	1	0	811.164	3240.63	4	3240.61	0.0161	148	177	0	32.46	0.0009	R	TTGIVMDSGDGVTHTVPIYEGYALPHAILR	L	Oxidation (M); Acetyl (T)	0.000001000000005000000000000000.0			20160307_QE355.34569.34569.4
3	1	ACTB_HUMAN	Actin, cytoplasmic 1	377221	1	1	0	811.165	3240.63	4	3240.61	0.0177	148	177	0	23.22	0.0066	R	TTGIVMDSGDGVTHTVPIYEGYALPHAILR	L	Oxidation (M); Acetyl (T)	0.000001000000005000000000000000.0			20160307_QE351.34873.34873.4
3	1	ACTB_HUMAN	Actin, cytoplasmic 1	377222	1	1	0	811.165	3240.63	4	3240.61	0.0192	148	177	0	25.39	0.0042	R	TTGIVMDSGDGVTHTVPIYEGYALPHAILR	L	Oxidation (M); Acetyl (T)	0.000001000000005000000000000000.0			20160307_QE352.34824.34824.4
3	1	ACTB_HUMAN	Actin, cytoplasmic 1	377223	1	1	0	811.165	3240.63	4	3240.61	0.0201	148	177	0	24.41	0.0051	R	TTGIVMDSGDGVTHTVPIYEGYALPHAILR	L	Oxidation (M); Acetyl (T)	0.000001000000005000000000000000.0			20160307_QE354.34699.34699.4
3	1	ACTB_HUMAN	Actin, cytoplasmic 1	377224	1	1	0	811.166	3240.63	4	3240.61	0.0208	148	177	0	34.39	0.0006	R	TTGIVMDSGDGVTHTVPIYEGYALPHAILR	L	Oxidation (M); Acetyl (T)	0.000001000000005000000000000000.0			20160307_QE356.34470.34470.4
3	1	ACTB_HUMAN	Actin, cytoplasmic 1	378883	1	1	0	1095.21	3282.61	3	3282.62	-0.0128	148	177	0	1.2	0.77	R	TTGIVMDSGDGVTHTVPIYEGYALPHAILR	L	Oxidation (M); 2 Acetyl (T)	0.000001000000505000000000000000.0			20160307_QE352.36993.36993.3
3	1	ACTB_HUMAN	Actin, cytoplasmic 1	378884	1	1	0	1095.22	3282.63	3	3282.62	0.0056	148	177	0	2.43	0.59	R	TTGIVMDSGDGVTHTVPIYEGYALPHAILR	L	Oxidation (M); 2 Acetyl (T)	0.000001000000505000000000000000.0			20160307_QE348.36947.36947.3
3	1	ACTB_HUMAN	Actin, cytoplasmic 1	378885	1	1	0	821.665	3282.63	4	3282.62	0.0071	148	177	0	27.1	0.0029	R	TTGIVMDSGDGVTHTVPIYEGYALPHAILR	L	Oxidation (M); 2 Acetyl (T)	0.000001000000505000000000000000.0			20160307_QE352.37022.37022.4
3	1	ACTB_HUMAN	Actin, cytoplasmic 1	378886	1	1	0	821.665	3282.63	4	3282.62	0.0083	148	177	0	18.8	0.017	R	TTGIVMDSGDGVTHTVPIYEGYALPHAILR	L	Oxidation (M); 2 Acetyl (T)	0.000001000000505000000000000000.0			20160307_QE351.37050.37050.4
3	1	ACTB_HUMAN	Actin, cytoplasmic 1	378888	1	1	0	821.666	3282.63	4	3282.62	0.0102	148	177	0	15.91	0.032	R	TTGIVMDSGDGVTHTVPIYEGYALPHAILR	L	Oxidation (M); 2 Acetyl (T)	0.000001000000505000000000000000.0			20160307_QE350.35577.35577.4
3	1	ACTB_HUMAN	Actin, cytoplasmic 1	378891	1	1	0	821.666	3282.63	4	3282.62	0.0113	148	177	0	0.26	0.94	R	TTGIVMDSGDGVTHTVPIYEGYALPHAILR	L	Oxidation (M); 2 Acetyl (T)	0.000001000000505000000000000000.0			20160307_QE354.35346.35346.4
3	1	ACTB_HUMAN	Actin, cytoplasmic 1	378892	1	1	0	821.666	3282.63	4	3282.62	0.0114	148	177	0	11.82	0.97	R	TTGIVMDSGDGVTHTVPIYEGYALPHAILR	L	Oxidation (M); 2 Acetyl (T)	0.000001000000505000000000000000.0			20160307_QE347.35445.35445.4
3	1	ACTB_HUMAN	Actin, cytoplasmic 1	378895	1	1	0	821.666	3282.64	4	3282.62	0.012	148	177	0	7.31	0.21	R	TTGIVMDSGDGVTHTVPIYEGYALPHAILR	L	Oxidation (M); Acetyl (T); Acetyl (Y)	0.000001000000005000600000000000.0			20160307_QE348.35495.35495.4
3	1	ACTB_HUMAN	Actin, cytoplasmic 1	378897	1	1	0	821.666	3282.64	4	3282.62	0.0127	148	177	0	6.48	0.25	R	TTGIVMDSGDGVTHTVPIYEGYALPHAILR	L	Oxidation (M); 2 Acetyl (T)	0.000001000000505000000000000000.0			20160307_QE352.35476.35476.4
3	1	ACTB_HUMAN	Actin, cytoplasmic 1	378898	1	1	0	821.666	3282.64	4	3282.62	0.0128	148	177	0	0.33	0.93	R	TTGIVMDSGDGVTHTVPIYEGYALPHAILR	L	Oxidation (M); 2 Acetyl (T)	0.000001000000505000000000000000.0			20160307_QE346.35749.35749.4
3	1	ACTB_HUMAN	Actin, cytoplasmic 1	378901	1	1	0	821.667	3282.64	4	3282.62	0.0152	148	177	0	3.63	0.46	R	TTGIVMDSGDGVTHTVPIYEGYALPHAILR	L	Oxidation (M); 2 Acetyl (T)	0.000001000000505000000000000000.0			20160307_QE355.35328.35328.4
3	1	ACTB_HUMAN	Actin, cytoplasmic 1	378902	1	1	0	821.667	3282.64	4	3282.62	0.0152	148	177	0	7.45	0.2	R	TTGIVMDSGDGVTHTVPIYEGYALPHAILR	L	Oxidation (M); Acetyl (T); Acetyl (Y)	0.000001000000005000600000000000.0			20160307_QE351.35519.35519.4
3	1	ACTB_HUMAN	Actin, cytoplasmic 1	378903	1	1	0	821.667	3282.64	4	3282.62	0.0158	148	177	0	39.93	0.00018	R	TTGIVMDSGDGVTHTVPIYEGYALPHAILR	L	Oxidation (M); 2 Acetyl (T)	0.000001000000505000000000000000.0			20160307_QE350.37097.37097.4
3	1	ACTB_HUMAN	Actin, cytoplasmic 1	378908	1	1	0	1095.22	3282.64	3	3282.62	0.0187	148	177	0	11.42	0.085	R	TTGIVMDSGDGVTHTVPIYEGYALPHAILR	L	Oxidation (M); Acetyl (S); Acetyl (T)	0.050001040000000000000000000000.0			20160307_QE351.37052.37052.3
3	1	ACTB_HUMAN	Actin, cytoplasmic 1	378909	1	1	0	1095.22	3282.64	3	3282.62	0.0193	148	177	0	1.26	0.76	R	TTGIVMDSGDGVTHTVPIYEGYALPHAILR	L	Oxidation (M); Acetyl (S); Acetyl (T)	0.000001040000500000000000000000.0			20160307_QE351.35890.35890.3
3	1	ACTB_HUMAN	Actin, cytoplasmic 1	378916	1	1	0	1095.22	3282.65	3	3282.62	0.0275	148	177	0	3.83	0.44	R	TTGIVMDSGDGVTHTVPIYEGYALPHAILR	L	Oxidation (M); Acetyl (S); Acetyl (T)	0.000001040000005000000000000000.0			20160307_QE348.35806.35806.3
3	1	ACTB_HUMAN	Actin, cytoplasmic 1	379238	1	1	0	823.119	3288.45	4	3288.46	-0.0145	257	284	0	12.83	0.11	R	CPEALFQPSFLGMESCGIHETTFNSIMK	C	Oxidation (M); Acetyl (S)	0.0000000000001040000000000000.0			20160307_QE354.40747.40747.4
3	1	ACTB_HUMAN	Actin, cytoplasmic 1	379240	1	1	0	823.121	3288.45	4	3288.46	-0.0068	257	284	0	8.6	0.2	R	CPEALFQPSFLGMESCGIHETTFNSIMK	C	Oxidation (M); Acetyl (S)	0.0000000040001000000000000000.0			20160307_QE355.40738.40738.4
3	1	ACTB_HUMAN	Actin, cytoplasmic 1	379241	1	1	0	823.121	3288.46	4	3288.46	-0.0042	257	284	0	15.7	0.052	R	CPEALFQPSFLGMESCGIHETTFNSIMK	C	Oxidation (M); Acetyl (S)	0.0000000040001000000000000000.0			20160307_QE347.40951.40951.4
3	1	ACTB_HUMAN	Actin, cytoplasmic 1	379244	1	1	0	1097.16	3288.46	3	3288.46	-0.0019	257	284	0	3.07	0.51	R	CPEALFQPSFLGMESCGIHETTFNSIMK	C	Oxidation (M); Acetyl (K)	0.0000000000000000000000000013.0			20160307_QE356.37506.37506.3
3	1	ACTB_HUMAN	Actin, cytoplasmic 1	379245	1	1	0	1097.16	3288.46	3	3288.46	-0.0015	257	284	0	4.49	0.38	R	CPEALFQPSFLGMESCGIHETTFNSIMK	C	Oxidation (M); Acetyl (K)	0.0000000000000000000000000013.0			20160307_QE350.38396.38396.3
3	1	ACTB_HUMAN	Actin, cytoplasmic 1	379246	1	1	0	823.122	3288.46	4	3288.46	-0.001	257	284	0	6.61	0.85	R	CPEALFQPSFLGMESCGIHETTFNSIMK	C	Oxidation (M); Acetyl (S)	0.0000000000001000000000004000.0			20160307_QE356.37503.37503.4
3	1	ACTB_HUMAN	Actin, cytoplasmic 1	379247	1	1	0	1097.16	3288.46	3	3288.46	-0.0007	257	284	0	4.11	0.41	R	CPEALFQPSFLGMESCGIHETTFNSIMK	C	Oxidation (M); Acetyl (K)	0.0000000000000000000000000013.0			20160307_QE355.38222.38222.3
3	1	ACTB_HUMAN	Actin, cytoplasmic 1	379248	1	1	0	823.122	3288.46	4	3288.46	0.0008	257	284	0	1.85	0.75	R	CPEALFQPSFLGMESCGIHETTFNSIMK	C	Oxidation (M); Acetyl (T)	0.0000000000001000000005000000.0			20160307_QE355.37635.37635.4
3	1	ACTB_HUMAN	Actin, cytoplasmic 1	379249	1	1	0	1097.16	3288.46	3	3288.46	0.0019	257	284	0	6.25	0.26	R	CPEALFQPSFLGMESCGIHETTFNSIMK	C	Oxidation (M); Acetyl (K)	0.0000000000000000000000000013.0			20160307_QE348.37844.37844.3
3	1	ACTB_HUMAN	Actin, cytoplasmic 1	379250	1	1	0	1097.16	3288.46	3	3288.46	0.002	257	284	0	4.79	0.35	R	CPEALFQPSFLGMESCGIHETTFNSIMK	C	Oxidation (M); Acetyl (K)	0.0000000000000000000000000013.0			20160307_QE348.38360.38360.3
3	1	ACTB_HUMAN	Actin, cytoplasmic 1	379251	1	1	0	823.123	3288.46	4	3288.46	0.0026	257	284	0	13.07	0.36	R	CPEALFQPSFLGMESCGIHETTFNSIMK	C	Oxidation (M); Acetyl (S)	0.0000000000001000000000004000.0			20160307_QE346.38280.38280.4
3	1	ACTB_HUMAN	Actin, cytoplasmic 1	379252	1	1	0	823.123	3288.46	4	3288.46	0.003	257	284	0	3.72	0.81	R	CPEALFQPSFLGMESCGIHETTFNSIMK	C	Oxidation (M); Acetyl (S)	0.0000000000001040000000000000.0			20160307_QE356.40626.40626.4
3	1	ACTB_HUMAN	Actin, cytoplasmic 1	379254	1	1	0	823.123	3288.46	4	3288.46	0.0034	257	284	0	11.83	0.32	R	CPEALFQPSFLGMESCGIHETTFNSIMK	C	Oxidation (M); Acetyl (S)	0.0000000000001000000000004000.0			20160307_QE354.37751.37751.4
3	1	ACTB_HUMAN	Actin, cytoplasmic 1	379255	1	1	0	823.123	3288.46	4	3288.46	0.0034	257	284	0	16.13	0.051	R	CPEALFQPSFLGMESCGIHETTFNSIMK	C	Oxidation (M); Acetyl (S)	0.0000000040001000000000000000.0			20160307_QE346.41318.41318.4
3	1	ACTB_HUMAN	Actin, cytoplasmic 1	379258	1	1	0	1097.16	3288.46	3	3288.46	0.0037	257	284	0	4.47	0.38	R	CPEALFQPSFLGMESCGIHETTFNSIMK	C	Oxidation (M); Acetyl (K)	0.0000000000000000000000000013.0			20160307_QE354.37763.37763.3
3	1	ACTB_HUMAN	Actin, cytoplasmic 1	379259	1	1	0	823.123	3288.46	4	3288.46	0.0041	257	284	0	9.48	0.19	R	CPEALFQPSFLGMESCGIHETTFNSIMK	C	Oxidation (M); Acetyl (S)	0.0000000040001000000000000000.0			20160307_QE348.40931.40931.4
3	1	ACTB_HUMAN	Actin, cytoplasmic 1	379260	1	1	0	823.123	3288.46	4	3288.46	0.0045	257	284	0	7.9	0.18	R	CPEALFQPSFLGMESCGIHETTFNSIMK	C	Oxidation (M); Acetyl (K)	0.0000000000001000000000000003.0			20160307_QE351.37949.37949.4
3	1	ACTB_HUMAN	Actin, cytoplasmic 1	379261	1	1	0	1097.16	3288.46	3	3288.46	0.0045	257	284	0	4.55	0.37	R	CPEALFQPSFLGMESCGIHETTFNSIMK	C	Oxidation (M); Acetyl (K)	0.0000000000000000000000000013.0			20160307_QE346.38647.38647.3
3	1	ACTB_HUMAN	Actin, cytoplasmic 1	379263	1	1	0	823.124	3288.46	4	3288.46	0.0049	257	284	0	0.17	0.96	R	CPEALFQPSFLGMESCGIHETTFNSIMK	C	Oxidation (M); Acetyl (T)	0.0000000000001000000005000000.0			20160307_QE350.37896.37896.4
3	1	ACTB_HUMAN	Actin, cytoplasmic 1	379264	1	1	0	1097.16	3288.47	3	3288.46	0.005	257	284	0	4.44	0.38	R	CPEALFQPSFLGMESCGIHETTFNSIMK	C	Oxidation (M); Acetyl (K)	0.0000000000001000000000000003.0			20160307_QE356.38029.38029.3
3	1	ACTB_HUMAN	Actin, cytoplasmic 1	379266	1	1	0	823.124	3288.47	4	3288.46	0.0054	257	284	0	4.04	0.82	R	CPEALFQPSFLGMESCGIHETTFNSIMK	C	Oxidation (M); Acetyl (S)	0.0000000000001000000000004000.0			20160307_QE352.40926.40926.4
3	1	ACTB_HUMAN	Actin, cytoplasmic 1	379268	1	1	0	1097.16	3288.47	3	3288.46	0.0055	257	284	0	0.49	0.9	R	CPEALFQPSFLGMESCGIHETTFNSIMK	C	Oxidation (M); Acetyl (K)	0.0000000000000000000000000013.0			20160307_QE347.38263.38263.3
3	1	ACTB_HUMAN	Actin, cytoplasmic 1	379271	1	1	0	823.124	3288.47	4	3288.46	0.0058	257	284	0	1.51	0.72	R	CPEALFQPSFLGMESCGIHETTFNSIMK	C	Oxidation (M); Acetyl (K)	0.0000000000000000000000000013.0			20160307_QE354.38131.38131.4
3	1	ACTB_HUMAN	Actin, cytoplasmic 1	379272	1	1	0	823.124	3288.47	4	3288.46	0.0069	257	284	0	7.27	0.21	R	CPEALFQPSFLGMESCGIHETTFNSIMK	C	Oxidation (M); Acetyl (K)	0.0000000000000000000000000013.0			20160307_QE346.38585.38585.4
3	1	ACTB_HUMAN	Actin, cytoplasmic 1	379273	1	1	0	1097.16	3288.47	3	3288.46	0.007	257	284	0	5.91	0.28	R	CPEALFQPSFLGMESCGIHETTFNSIMK	C	Oxidation (M); Acetyl (K)	0.0000000000000000000000000013.0			20160307_QE351.37937.37937.3
3	1	ACTB_HUMAN	Actin, cytoplasmic 1	379274	1	1	0	1097.16	3288.47	3	3288.46	0.0073	257	284	0	6.79	0.23	R	CPEALFQPSFLGMESCGIHETTFNSIMK	C	Oxidation (M); Acetyl (K)	0.0000000000000000000000000013.0			20160307_QE351.38438.38438.3
3	1	ACTB_HUMAN	Actin, cytoplasmic 1	379275	1	1	0	823.124	3288.47	4	3288.46	0.0075	257	284	0	6.22	0.26	R	CPEALFQPSFLGMESCGIHETTFNSIMK	C	Oxidation (M); Acetyl (K)	0.0000000000000000000000000013.0			20160307_QE347.37750.37750.4
3	1	ACTB_HUMAN	Actin, cytoplasmic 1	379276	1	1	0	823.124	3288.47	4	3288.46	0.0076	257	284	0	1.75	0.8	R	CPEALFQPSFLGMESCGIHETTFNSIMK	C	Oxidation (M); Acetyl (T)	0.0000000000001000000005000000.0			20160307_QE352.37849.37849.4
3	1	ACTB_HUMAN	Actin, cytoplasmic 1	379277	1	1	0	1097.16	3288.47	3	3288.46	0.008	257	284	0	1.61	0.9	R	CPEALFQPSFLGMESCGIHETTFNSIMK	C	Oxidation (M); Acetyl (S)	0.0000000040001000000000000000.0			20160307_QE350.37938.37938.3
3	1	ACTB_HUMAN	Actin, cytoplasmic 1	379278	1	1	0	1097.16	3288.47	3	3288.46	0.0093	257	284	0	4.56	0.37	R	CPEALFQPSFLGMESCGIHETTFNSIMK	C	Oxidation (M); Acetyl (K)	0.0000000000000000000000000013.0			20160307_QE352.37851.37851.3
3	1	ACTB_HUMAN	Actin, cytoplasmic 1	379279	1	1	0	1097.16	3288.47	3	3288.46	0.0094	257	284	0	17.99	0.021	R	CPEALFQPSFLGMESCGIHETTFNSIMK	C	Oxidation (M); Acetyl (K)	0.0000000000000000000000000013.0			20160307_QE346.38216.38216.3
3	1	ACTB_HUMAN	Actin, cytoplasmic 1	379280	1	1	0	1097.16	3288.47	3	3288.46	0.0095	257	284	0	6.12	0.27	R	CPEALFQPSFLGMESCGIHETTFNSIMK	C	Oxidation (M); Acetyl (K)	0.0000000000000000000000000013.0			20160307_QE351.36639.36639.3
3	1	ACTB_HUMAN	Actin, cytoplasmic 1	379282	1	1	0	823.126	3288.47	4	3288.46	0.0136	257	284	0	6.35	0.25	R	CPEALFQPSFLGMESCGIHETTFNSIMK	C	Oxidation (M); Acetyl (S)	0.0000000000001000000000004000.0			20160307_QE356.36336.36336.4
3	1	ACTB_HUMAN	Actin, cytoplasmic 1	379283	1	1	0	1097.17	3288.48	3	3288.46	0.0158	257	284	0	4.94	0.96	R	CPEALFQPSFLGMESCGIHETTFNSIMK	C	Oxidation (M); Acetyl (S)	0.0000000040000000000000000010.0			20160307_QE356.36367.36367.3
3	1	ACTB_HUMAN	Actin, cytoplasmic 1	380140	1	1	0	1102.49	3304.45	3	3304.45	-0.0078	257	284	0	5.43	0.31	R	CPEALFQPSFLGMESCGIHETTFNSIMK	C	2 Oxidation (M); Acetyl (K)	0.0000000000001000000000000013.0			20160307_QE351.35153.35153.3
3	1	ACTB_HUMAN	Actin, cytoplasmic 1	380141	1	1	0	827.119	3304.45	4	3304.45	-0.0064	257	284	0	10.28	0.11	R	CPEALFQPSFLGMESCGIHETTFNSIMK	C	2 Oxidation (M); Acetyl (K)	0.0000000000001000000000000013.0			20160307_QE347.37686.37686.4
3	1	ACTB_HUMAN	Actin, cytoplasmic 1	380142	1	1	0	827.12	3304.45	4	3304.45	-0.0038	257	284	0	17.76	0.022	R	CPEALFQPSFLGMESCGIHETTFNSIMK	C	2 Oxidation (M); Acetyl (K)	0.0000000000001000000000000013.0			20160307_QE347.34871.34871.4
3	1	ACTB_HUMAN	Actin, cytoplasmic 1	380143	1	1	0	827.12	3304.45	4	3304.45	-0.003	257	284	0	17.89	0.021	R	CPEALFQPSFLGMESCGIHETTFNSIMK	C	2 Oxidation (M); Acetyl (K)	0.0000000000001000000000000013.0			20160307_QE355.34802.34802.4
3	1	ACTB_HUMAN	Actin, cytoplasmic 1	380144	1	1	0	827.121	3304.45	4	3304.45	-0.0015	257	284	0	8.13	0.17	R	CPEALFQPSFLGMESCGIHETTFNSIMK	C	2 Oxidation (M); Acetyl (K)	0.0000000000001000000000000013.0			20160307_QE348.35023.35023.4
3	1	ACTB_HUMAN	Actin, cytoplasmic 1	380145	1	1	0	827.121	3304.45	4	3304.45	-0.0013	257	284	0	13.53	0.054	R	CPEALFQPSFLGMESCGIHETTFNSIMK	C	2 Oxidation (M); Acetyl (K)	0.0000000000001000000000000013.0			20160307_QE346.38103.38103.4
3	1	ACTB_HUMAN	Actin, cytoplasmic 1	380146	1	1	0	827.121	3304.45	4	3304.45	-0.001	257	284	0	23.08	0.0068	R	CPEALFQPSFLGMESCGIHETTFNSIMK	C	2 Oxidation (M); Acetyl (K)	0.0000000000001000000000000013.0			20160307_QE350.37782.37782.4
3	1	ACTB_HUMAN	Actin, cytoplasmic 1	380147	1	1	0	827.121	3304.46	4	3304.45	0.0014	257	284	0	9.33	0.13	R	CPEALFQPSFLGMESCGIHETTFNSIMK	C	2 Oxidation (M); Acetyl (K)	0.0000000000001000000000000013.0			20160307_QE354.34959.34959.4
3	1	ACTB_HUMAN	Actin, cytoplasmic 1	380148	1	1	0	827.121	3304.46	4	3304.45	0.0017	257	284	0	18.75	0.017	R	CPEALFQPSFLGMESCGIHETTFNSIMK	C	2 Oxidation (M); Acetyl (K)	0.0000000000001000000000000013.0			20160307_QE351.35112.35112.4
3	1	ACTB_HUMAN	Actin, cytoplasmic 1	380149	1	1	0	827.121	3304.46	4	3304.45	0.0019	257	284	0	5.72	0.29	R	CPEALFQPSFLGMESCGIHETTFNSIMK	C	2 Oxidation (M); Acetyl (T)	0.0000000000001000000005000010.0			20160307_QE352.35053.35053.4
3	1	ACTB_HUMAN	Actin, cytoplasmic 1	380150	1	1	0	827.122	3304.46	4	3304.45	0.0023	257	284	0	5	0.34	R	CPEALFQPSFLGMESCGIHETTFNSIMK	C	2 Oxidation (M); Acetyl (T)	0.0000000000001000000005000010.0			20160307_QE356.34733.34733.4
3	1	ACTB_HUMAN	Actin, cytoplasmic 1	380151	1	1	0	827.122	3304.46	4	3304.45	0.0026	257	284	0	22.92	0.0071	R	CPEALFQPSFLGMESCGIHETTFNSIMK	C	2 Oxidation (M); Acetyl (K)	0.0000000000001000000000000013.0			20160307_QE351.37803.37803.4
3	1	ACTB_HUMAN	Actin, cytoplasmic 1	380152	1	1	0	827.122	3304.46	4	3304.45	0.0027	257	284	0	3.76	0.44	R	CPEALFQPSFLGMESCGIHETTFNSIMK	C	2 Oxidation (M); Acetyl (K)	0.0000000000001000000000000013.0			20160307_QE350.35207.35207.4
3	1	ACTB_HUMAN	Actin, cytoplasmic 1	380153	1	1	0	827.122	3304.46	4	3304.45	0.003	257	284	0	15.14	0.74	R	CPEALFQPSFLGMESCGIHETTFNSIMK	C	2 Oxidation (M); Acetyl (S)	0.0000000000001040000000000010.0			20160307_QE347.37372.37372.4
3	1	ACTB_HUMAN	Actin, cytoplasmic 1	380154	1	1	0	827.122	3304.46	4	3304.45	0.0031	257	284	0	5.97	0.92	R	CPEALFQPSFLGMESCGIHETTFNSIMK	C	2 Oxidation (M); Acetyl (S)	0.0000000000001000000000004010.0			20160307_QE354.37242.37242.4
3	1	ACTB_HUMAN	Actin, cytoplasmic 1	380155	1	1	0	827.122	3304.46	4	3304.45	0.0033	257	284	0	19.08	0.5	R	CPEALFQPSFLGMESCGIHETTFNSIMK	C	2 Oxidation (M); Acetyl (S)	0.0000000000001040000000000010.0			20160307_QE350.37469.37469.4
3	1	ACTB_HUMAN	Actin, cytoplasmic 1	380156	1	1	0	1102.49	3304.46	3	3304.45	0.0034	257	284	0	5.94	0.28	R	CPEALFQPSFLGMESCGIHETTFNSIMK	C	2 Oxidation (M); Acetyl (K)	0.0000000000001000000000000013.0			20160307_QE347.34881.34881.3
3	1	ACTB_HUMAN	Actin, cytoplasmic 1	380157	1	1	0	1102.49	3304.46	3	3304.45	0.0046	257	284	0	4.5	0.38	R	CPEALFQPSFLGMESCGIHETTFNSIMK	C	2 Oxidation (M); Acetyl (K)	0.0000000000001000000000000013.0			20160307_QE354.34911.34911.3
3	1	ACTB_HUMAN	Actin, cytoplasmic 1	380158	1	1	0	1102.49	3304.46	3	3304.45	0.0055	257	284	0	4.62	0.37	R	CPEALFQPSFLGMESCGIHETTFNSIMK	C	2 Oxidation (M); Acetyl (K)	0.0000000000001000000000000013.0			20160307_QE350.35221.35221.3
3	1	ACTB_HUMAN	Actin, cytoplasmic 1	380159	1	1	0	827.122	3304.46	4	3304.45	0.0056	257	284	0	19.33	0.73	R	CPEALFQPSFLGMESCGIHETTFNSIMK	C	2 Oxidation (M); Acetyl (S)	0.0000000000001000000000004010.0			20160307_QE355.33951.33951.4
3	1	ACTB_HUMAN	Actin, cytoplasmic 1	380160	1	1	0	1102.49	3304.46	3	3304.45	0.0059	257	284	0	5.34	0.32	R	CPEALFQPSFLGMESCGIHETTFNSIMK	C	2 Oxidation (M); Acetyl (K)	0.0000000000001000000000000013.0			20160307_QE346.35361.35361.3
3	1	ACTB_HUMAN	Actin, cytoplasmic 1	380161	1	1	0	827.123	3304.46	4	3304.45	0.0064	257	284	0	1.09	0.79	R	CPEALFQPSFLGMESCGIHETTFNSIMK	C	2 Oxidation (M); Acetyl (K)	0.0000000000001000000000000013.0			20160307_QE348.37375.37375.4
3	1	ACTB_HUMAN	Actin, cytoplasmic 1	380162	1	1	0	1102.49	3304.46	3	3304.45	0.0068	257	284	0	4.28	0.92	R	CPEALFQPSFLGMESCGIHETTFNSIMK	C	2 Oxidation (M); Acetyl (T)	0.0000000000001000000005000010.0			20160307_QE352.35109.35109.3
3	1	ACTB_HUMAN	Actin, cytoplasmic 1	380163	1	1	0	1102.49	3304.46	3	3304.45	0.0082	257	284	0	5.72	0.29	R	CPEALFQPSFLGMESCGIHETTFNSIMK	C	2 Oxidation (M); Acetyl (K)	0.0000000000001000000000000013.0			20160307_QE348.35092.35092.3
3	1	ACTB_HUMAN	Actin, cytoplasmic 1	380165	1	1	0	827.123	3304.46	4	3304.45	0.0088	257	284	0	0.41	0.91	R	CPEALFQPSFLGMESCGIHETTFNSIMK	C	2 Oxidation (M); Acetyl (S)	0.0000000000001000000000004010.0			20160307_QE352.37497.37497.4
3	1	ACTB_HUMAN	Actin, cytoplasmic 1	380166	1	1	0	827.123	3304.46	4	3304.45	0.0089	257	284	0	3.62	0.46	R	CPEALFQPSFLGMESCGIHETTFNSIMK	C	2 Oxidation (M); Acetyl (K)	0.0000000000001000000000000013.0			20160307_QE351.37477.37477.4
3	1	ACTB_HUMAN	Actin, cytoplasmic 1	380167	1	1	0	827.123	3304.46	4	3304.45	0.0091	257	284	0	8.91	0.15	R	CPEALFQPSFLGMESCGIHETTFNSIMK	C	2 Oxidation (M); Acetyl (K)	0.0000000000001000000000000013.0			20160307_QE352.34136.34136.4
3	1	ACTB_HUMAN	Actin, cytoplasmic 1	380168	1	1	0	827.124	3304.47	4	3304.45	0.0111	257	284	0	16.4	0.88	R	CPEALFQPSFLGMESCGIHETTFNSIMK	C	2 Oxidation (M); Acetyl (S)	0.0000000040001000000000000010.0			20160307_QE356.33823.33823.4
3	1	ACTB_HUMAN	Actin, cytoplasmic 1	380169	1	1	0	1102.5	3304.47	3	3304.45	0.0128	257	284	0	2.56	0.57	R	CPEALFQPSFLGMESCGIHETTFNSIMK	C	2 Oxidation (M); Acetyl (K)	0.0000000000001000000000000013.0			20160307_QE350.34238.34238.3
3	1	ACTB_HUMAN	Actin, cytoplasmic 1	380170	1	1	0	1102.5	3304.47	3	3304.45	0.0147	257	284	0	5.9	0.28	R	CPEALFQPSFLGMESCGIHETTFNSIMK	C	2 Oxidation (M); Acetyl (K)	0.0000000000001000000000000013.0			20160307_QE352.34158.34158.3
3	1	ACTB_HUMAN	Actin, cytoplasmic 1	380253	1	1	0	828.169	3308.65	4	3308.64	0.0098	148	177	0	24.72	0.0048	R	TTGIVMDSGDGVTHTVPIYEGYALPHAILR	L	Acetyl (S); 2 Acetyl (T)	0.000000040000505000000000000000.0			20160307_QE348.35933.35933.4
3	1	ACTB_HUMAN	Actin, cytoplasmic 1	380254	1	1	0	828.17	3308.65	4	3308.64	0.0106	148	177	0	26.99	0.0029	R	TTGIVMDSGDGVTHTVPIYEGYALPHAILR	L	Acetyl (S); 2 Acetyl (T)	0.000000040000505000000000000000.0			20160307_QE355.35724.35724.4
3	1	ACTB_HUMAN	Actin, cytoplasmic 1	380255	1	1	0	828.17	3308.65	4	3308.64	0.011	148	177	0	28.96	0.0019	R	TTGIVMDSGDGVTHTVPIYEGYALPHAILR	L	Acetyl (S); 2 Acetyl (T)	0.000000040000505000000000000000.0			20160307_QE352.35936.35936.4
3	1	ACTB_HUMAN	Actin, cytoplasmic 1	380256	1	1	0	828.17	3308.65	4	3308.64	0.0124	148	177	0	29.69	0.0016	R	TTGIVMDSGDGVTHTVPIYEGYALPHAILR	L	Acetyl (S); 2 Acetyl (T)	0.000000040000505000000000000000.0			20160307_QE346.36230.36230.4
3	1	ACTB_HUMAN	Actin, cytoplasmic 1	380257	1	1	0	1103.89	3308.65	3	3308.64	0.0125	148	177	0	3.81	0.44	R	TTGIVMDSGDGVTHTVPIYEGYALPHAILR	L	Acetyl (S); 2 Acetyl (T)	0.000000040000505000000000000000.0			20160307_QE351.36009.36009.3
3	1	ACTB_HUMAN	Actin, cytoplasmic 1	380258	1	1	0	828.17	3308.65	4	3308.64	0.0133	148	177	0	34.05	0.00064	R	TTGIVMDSGDGVTHTVPIYEGYALPHAILR	L	Acetyl (S); 2 Acetyl (T)	0.000000040000505000000000000000.0			20160307_QE347.35856.35856.4
3	1	ACTB_HUMAN	Actin, cytoplasmic 1	380259	1	1	0	828.17	3308.65	4	3308.64	0.0134	148	177	0	34.5	0.00058	R	TTGIVMDSGDGVTHTVPIYEGYALPHAILR	L	Acetyl (S); 2 Acetyl (T)	0.000000040000505000000000000000.0			20160307_QE350.35976.35976.4
3	1	ACTB_HUMAN	Actin, cytoplasmic 1	380260	1	1	0	828.17	3308.65	4	3308.64	0.0142	148	177	0	36.97	0.00034	R	TTGIVMDSGDGVTHTVPIYEGYALPHAILR	L	Acetyl (S); 2 Acetyl (T)	0.000000040000505000000000000000.0			20160307_QE351.35985.35985.4
3	1	ACTB_HUMAN	Actin, cytoplasmic 1	380261	1	1	0	828.171	3308.65	4	3308.64	0.0145	148	177	0	8.66	0.15	R	TTGIVMDSGDGVTHTVPIYEGYALPHAILR	L	Acetyl (S); 2 Acetyl (T)	0.000000040000505000000000000000.0			20160307_QE356.35641.35641.4
3	1	ACTB_HUMAN	Actin, cytoplasmic 1	381081	1	1	0	1111.17	3330.48	3	3330.47	0.0055	257	284	0	6.56	0.24	R	CPEALFQPSFLGMESCGIHETTFNSIMK	C	Oxidation (M); Acetyl (K); Acetyl (S)	0.0000000040001000000000000003.0			20160307_QE355.33102.33102.3
3	1	ACTB_HUMAN	Actin, cytoplasmic 1	381082	1	1	0	1111.17	3330.48	3	3330.47	0.0077	257	284	0	8.65	0.65	R	CPEALFQPSFLGMESCGIHETTFNSIMK	C	Oxidation (M); 2 Acetyl (S)	0.0000000040001040000000000000.0			20160307_QE352.33282.33282.3
3	1	ACTB_HUMAN	Actin, cytoplasmic 1	381083	1	1	0	1666.25	3330.48	2	3330.47	0.0079	257	284	0	19.85	0.37	R	CPEALFQPSFLGMESCGIHETTFNSIMK	C	Oxidation (M); Acetyl (S); Acetyl (T)	0.0000000000001040000050000000.0			20160307_QE346.33544.33544.2
3	1	ACTB_HUMAN	Actin, cytoplasmic 1	381084	1	1	0	1111.17	3330.48	3	3330.47	0.009	257	284	0	5.79	0.29	R	CPEALFQPSFLGMESCGIHETTFNSIMK	C	Oxidation (M); Acetyl (K); Acetyl (S)	0.0000000040000000000000000013.0			20160307_QE354.33994.33994.3
3	1	ACTB_HUMAN	Actin, cytoplasmic 1	381085	1	1	0	1111.17	3330.48	3	3330.47	0.0093	257	284	0	6.3	0.26	R	CPEALFQPSFLGMESCGIHETTFNSIMK	C	Oxidation (M); Acetyl (K); Acetyl (S)	0.0000000040000000000000000013.0			20160307_QE356.33853.33853.3
3	1	ACTB_HUMAN	Actin, cytoplasmic 1	381086	1	1	0	833.627	3330.48	4	3330.47	0.0101	257	284	0	4.65	0.37	R	CPEALFQPSFLGMESCGIHETTFNSIMK	C	Oxidation (M); Acetyl (K); Acetyl (S)	0.0000000000000000000000004013.0			20160307_QE354.33976.33976.4
3	1	ACTB_HUMAN	Actin, cytoplasmic 1	381087	1	1	0	1111.17	3330.48	3	3330.47	0.0104	257	284	0	7.48	0.68	R	CPEALFQPSFLGMESCGIHETTFNSIMK	C	Oxidation (M); 2 Acetyl (S)	0.0000000040001040000000000000.0			20160307_QE347.33159.33159.3
3	1	ACTB_HUMAN	Actin, cytoplasmic 1	381088	1	1	0	1111.17	3330.48	3	3330.47	0.0106	257	284	0	5.45	0.31	R	CPEALFQPSFLGMESCGIHETTFNSIMK	C	Oxidation (M); Acetyl (K); Acetyl (S)	0.0000000040000000000000000013.0			20160307_QE352.34162.34162.3
3	1	ACTB_HUMAN	Actin, cytoplasmic 1	381089	1	1	0	1111.17	3330.48	3	3330.47	0.0112	257	284	0	7.42	0.79	R	CPEALFQPSFLGMESCGIHETTFNSIMK	C	Oxidation (M); 2 Acetyl (S)	0.0000000040001040000000000000.0			20160307_QE350.33387.33387.3
3	1	ACTB_HUMAN	Actin, cytoplasmic 1	381090	1	1	0	1111.17	3330.48	3	3330.47	0.0113	257	284	0	15.65	0.034	R	CPEALFQPSFLGMESCGIHETTFNSIMK	C	Oxidation (M); Acetyl (K); Acetyl (S)	0.0000000000001040000000000003.0			20160307_QE355.34006.34006.3
3	1	ACTB_HUMAN	Actin, cytoplasmic 1	381091	1	1	0	833.628	3330.48	4	3330.47	0.0115	257	284	0	7.93	0.18	R	CPEALFQPSFLGMESCGIHETTFNSIMK	C	Oxidation (M); Acetyl (K); Acetyl (S)	0.0000000000001040000000000003.0			20160307_QE346.34456.34456.4
3	1	ACTB_HUMAN	Actin, cytoplasmic 1	381092	1	1	0	1111.17	3330.48	3	3330.47	0.0118	257	284	0	6.14	0.27	R	CPEALFQPSFLGMESCGIHETTFNSIMK	C	Oxidation (M); Acetyl (K); Acetyl (S)	0.0000000040000000000000000013.0			20160307_QE350.34256.34256.3
3	1	ACTB_HUMAN	Actin, cytoplasmic 1	381093	1	1	0	833.628	3330.48	4	3330.47	0.012	257	284	0	1.43	0.73	R	CPEALFQPSFLGMESCGIHETTFNSIMK	C	Oxidation (M); 2 Acetyl (S)	0.0000000040001040000000000000.0			20160307_QE351.33308.33308.4
3	1	ACTB_HUMAN	Actin, cytoplasmic 1	381094	1	1	0	833.628	3330.48	4	3330.47	0.012	257	284	0	14.91	0.04	R	CPEALFQPSFLGMESCGIHETTFNSIMK	C	Oxidation (M); Acetyl (K); Acetyl (S)	0.0000000040001000000000000003.0			20160307_QE346.33430.33430.4
3	1	ACTB_HUMAN	Actin, cytoplasmic 1	381095	1	1	0	833.628	3330.48	4	3330.47	0.012	257	284	0	7.26	0.21	R	CPEALFQPSFLGMESCGIHETTFNSIMK	C	Oxidation (M); Acetyl (K); Acetyl (S)	0.0000000000000000000000004013.0			20160307_QE351.34287.34287.4
3	1	ACTB_HUMAN	Actin, cytoplasmic 1	381096	1	1	0	833.628	3330.48	4	3330.47	0.0121	257	284	0	3.53	0.47	R	CPEALFQPSFLGMESCGIHETTFNSIMK	C	Oxidation (M); Acetyl (K); Acetyl (S)	0.0000000000000000000000004013.0			20160307_QE347.33996.33996.4
3	1	ACTB_HUMAN	Actin, cytoplasmic 1	381097	1	1	0	1111.17	3330.48	3	3330.47	0.0122	257	284	0	6.09	0.27	R	CPEALFQPSFLGMESCGIHETTFNSIMK	C	Oxidation (M); Acetyl (K); Acetyl (S)	0.0000000040000000000000000013.0			20160307_QE351.34314.34314.3
3	1	ACTB_HUMAN	Actin, cytoplasmic 1	381098	1	1	0	1111.17	3330.48	3	3330.47	0.0126	257	284	0	17.25	0.96	R	CPEALFQPSFLGMESCGIHETTFNSIMK	C	Oxidation (M); 2 Acetyl (S)	0.0000000040001040000000000000.0			20160307_QE346.34515.34515.3
3	1	ACTB_HUMAN	Actin, cytoplasmic 1	381099	1	1	0	833.628	3330.48	4	3330.47	0.0127	257	284	0	6.97	0.22	R	CPEALFQPSFLGMESCGIHETTFNSIMK	C	Oxidation (M); Acetyl (K); Acetyl (S)	0.0000000000000000000000004013.0			20160307_QE352.34147.34147.4
3	1	ACTB_HUMAN	Actin, cytoplasmic 1	381101	1	1	0	1111.17	3330.48	3	3330.47	0.0129	257	284	0	16.4	0.12	R	CPEALFQPSFLGMESCGIHETTFNSIMK	C	Oxidation (M); 2 Acetyl (S)	0.0000000040001040000000000000.0			20160307_QE354.33272.33272.3
3	1	ACTB_HUMAN	Actin, cytoplasmic 1	381103	1	1	0	1111.17	3330.48	3	3330.47	0.0129	257	284	0	15.47	0.95	R	CPEALFQPSFLGMESCGIHETTFNSIMK	C	Oxidation (M); 2 Acetyl (S)	0.0000000040001040000000000000.0			20160307_QE348.34047.34047.3
3	1	ACTB_HUMAN	Actin, cytoplasmic 1	381104	1	1	0	1111.17	3330.48	3	3330.47	0.013	257	284	0	7.57	0.19	R	CPEALFQPSFLGMESCGIHETTFNSIMK	C	Oxidation (M); Acetyl (K); Acetyl (S)	0.0000000040000000000000000013.0			20160307_QE347.34009.34009.3
3	1	ACTB_HUMAN	Actin, cytoplasmic 1	381105	1	1	0	833.628	3330.48	4	3330.47	0.0131	257	284	0	2.31	0.61	R	CPEALFQPSFLGMESCGIHETTFNSIMK	C	Oxidation (M); Acetyl (K); Acetyl (S)	0.0000000000000000000000004013.0			20160307_QE350.34228.34228.4
3	1	ACTB_HUMAN	Actin, cytoplasmic 1	381106	1	1	0	833.628	3330.48	4	3330.47	0.0131	257	284	0	2.65	0.56	R	CPEALFQPSFLGMESCGIHETTFNSIMK	C	Oxidation (M); Acetyl (K); Acetyl (S)	0.0000000000000000000000004013.0			20160307_QE356.33774.33774.4
3	1	ACTB_HUMAN	Actin, cytoplasmic 1	381107	1	1	0	833.628	3330.48	4	3330.47	0.0132	257	284	0	2.83	0.54	R	CPEALFQPSFLGMESCGIHETTFNSIMK	C	Oxidation (M); Acetyl (K); Acetyl (S)	0.0000000000000000000000004013.0			20160307_QE355.33959.33959.4
3	1	ACTB_HUMAN	Actin, cytoplasmic 1	381109	1	1	0	1111.17	3330.48	3	3330.47	0.0137	257	284	0	8.88	0.64	R	CPEALFQPSFLGMESCGIHETTFNSIMK	C	Oxidation (M); 2 Acetyl (S)	0.0000000040001040000000000000.0			20160307_QE351.33392.33392.3
3	1	ACTB_HUMAN	Actin, cytoplasmic 1	381110	1	1	0	1111.17	3330.48	3	3330.47	0.0139	257	284	0	5.39	0.31	R	CPEALFQPSFLGMESCGIHETTFNSIMK	C	Oxidation (M); Acetyl (K); Acetyl (S)	0.0000000040000000000000000013.0			20160307_QE348.33245.33245.3
3	1	ACTB_HUMAN	Actin, cytoplasmic 1	381111	1	1	0	1111.17	3330.48	3	3330.47	0.014	257	284	0	9.29	0.13	R	CPEALFQPSFLGMESCGIHETTFNSIMK	C	Oxidation (M); Acetyl (K); Acetyl (S)	0.0000000000001000000000004003.0			20160307_QE346.33563.33563.3
3	1	ACTB_HUMAN	Actin, cytoplasmic 1	381112	1	1	0	833.629	3330.49	4	3330.47	0.0147	257	284	0	4.03	0.42	R	CPEALFQPSFLGMESCGIHETTFNSIMK	C	Oxidation (M); Acetyl (K); Acetyl (S)	0.0000000000000000000000004013.0			20160307_QE348.34016.34016.4
3	1	ACTB_HUMAN	Actin, cytoplasmic 1	381113	1	1	0	833.629	3330.49	4	3330.47	0.0149	257	284	0	5.43	0.7	R	CPEALFQPSFLGMESCGIHETTFNSIMK	C	Oxidation (M); 2 Acetyl (S)	0.0000000040001040000000000000.0			20160307_QE352.33163.33163.4
3	1	ACTB_HUMAN	Actin, cytoplasmic 1	381120	1	1	0	1111.17	3330.49	3	3330.47	0.0229	257	284	0	13.5	0.34	R	CPEALFQPSFLGMESCGIHETTFNSIMK	C	Oxidation (M); 2 Acetyl (T)	0.0000000000001000000055000000.0			20160307_QE346.42519.42519.3
3	1	ACTB_HUMAN	Actin, cytoplasmic 1	382072	1	1	0	837.624	3346.46	4	3346.47	-0.0007	257	284	0	6.11	0.27	R	CPEALFQPSFLGMESCGIHETTFNSIMK	C	2 Oxidation (M); Acetyl (K); Acetyl (S)	0.0000000000001000000000004013.0			20160307_QE346.33224.33224.4
3	1	ACTB_HUMAN	Actin, cytoplasmic 1	382073	1	1	0	837.624	3346.47	4	3346.47	0.0013	257	284	0	7.17	0.21	R	CPEALFQPSFLGMESCGIHETTFNSIMK	C	2 Oxidation (M); Acetyl (K); Acetyl (S)	0.0000000000001000000000004013.0			20160307_QE354.32848.32848.4
3	1	ACTB_HUMAN	Actin, cytoplasmic 1	382074	1	1	0	837.625	3346.47	4	3346.47	0.004	257	284	0	13.68	0.4	R	CPEALFQPSFLGMESCGIHETTFNSIMK	C	2 Oxidation (M); 2 Acetyl (T)	0.0000000000001000000055000010.0			20160307_QE350.33043.33043.4
3	1	ACTB_HUMAN	Actin, cytoplasmic 1	382075	1	1	0	837.625	3346.47	4	3346.47	0.0059	257	284	0	7.74	0.19	R	CPEALFQPSFLGMESCGIHETTFNSIMK	C	2 Oxidation (M); Acetyl (K); Acetyl (S)	0.0000000000001000000000004013.0			20160307_QE351.33066.33066.4
3	1	ACTB_HUMAN	Actin, cytoplasmic 1	382076	1	1	0	837.625	3346.47	4	3346.47	0.0064	257	284	0	5.07	0.33	R	CPEALFQPSFLGMESCGIHETTFNSIMK	C	2 Oxidation (M); Acetyl (K); Acetyl (S)	0.0000000000001000000000004013.0			20160307_QE356.32539.32539.4
3	1	ACTB_HUMAN	Actin, cytoplasmic 1	382077	1	1	0	837.625	3346.47	4	3346.47	0.0065	257	284	0	14.6	0.38	R	CPEALFQPSFLGMESCGIHETTFNSIMK	C	2 Oxidation (M); 2 Acetyl (S)	0.0000000040001040000000000010.0			20160307_QE355.32795.32795.4
3	1	ACTB_HUMAN	Actin, cytoplasmic 1	382078	1	1	0	837.625	3346.47	4	3346.47	0.0072	257	284	0	13.65	0.052	R	CPEALFQPSFLGMESCGIHETTFNSIMK	C	2 Oxidation (M); Acetyl (S); Acetyl (T)	0.0000000000001000000005004010.0			20160307_QE348.32867.32867.4
3	1	ACTB_HUMAN	Actin, cytoplasmic 1	382079	1	1	0	837.626	3346.47	4	3346.47	0.0078	257	284	0	8.57	0.16	R	CPEALFQPSFLGMESCGIHETTFNSIMK	C	2 Oxidation (M); Acetyl (S); Acetyl (T)	0.0000000000001000000005004010.0			20160307_QE352.32952.32952.4
3	1	ACTB_HUMAN	Actin, cytoplasmic 1	399140	1	1	0	835.978	4174.85	5	4174.89	-0.0406	257	291	2	1.51	0.88	R	CPEALFQPSFLGMESCGIHETTFNSIMKCDVDIRK	D	Oxidation (M); Acetyl (S)	0.00000000000010000000000040000000000.0			20160307_QE356.31659.31659.5
3	1	ACTB_HUMAN	Actin, cytoplasmic 1	399757	1	1	0	703.82	4216.88	6	4216.9	-0.0247	257	291	2	1.48	0.86	R	CPEALFQPSFLGMESCGIHETTFNSIMKCDVDIRK	D	Oxidation (M); 2 Acetyl (S)	0.00000000400010400000000000000000000.0			20160307_QE352.30279.30279.6
3	1	ACTB_HUMAN	Actin, cytoplasmic 1	399758	1	1	0	703.82	4216.88	6	4216.9	-0.0246	257	291	2	1.71	0.93	R	CPEALFQPSFLGMESCGIHETTFNSIMKCDVDIRK	D	Oxidation (M); 2 Acetyl (K)	0.00000000000000000000000000130000003.0			20160307_QE354.30110.30110.6
3	2	ACTG_HUMAN	Actin, cytoplasmic 2	27636	1	0	0	539.835	1077.65	2	1077.65	0.0002	327	335	1	32.96	0.0027	K	IKIIAPPER	K	Acetyl (K)	0.030000000.0			20160307_QE346.23188.23188.2
3	2	ACTG_HUMAN	Actin, cytoplasmic 2	27637	1	0	0	539.835	1077.66	2	1077.65	0.001	327	335	1	34.2	0.0032	K	IKIIAPPER	K	Acetyl (K)	0.030000000.0			20160307_QE355.22339.22339.2
3	2	ACTG_HUMAN	Actin, cytoplasmic 2	27638	1	0	0	539.835	1077.66	2	1077.65	0.0012	327	335	1	34.21	0.0032	K	IKIIAPPER	K	Acetyl (K)	0.030000000.0			20160307_QE348.22410.22410.2
3	2	ACTG_HUMAN	Actin, cytoplasmic 2	27639	1	0	0	539.835	1077.66	2	1077.65	0.0015	327	335	1	11.42	0.089	K	IKIIAPPER	K	Acetyl (K)	0.030000000.0			20160307_QE348.22729.22729.2
3	2	ACTG_HUMAN	Actin, cytoplasmic 2	27640	1	0	0	539.835	1077.66	2	1077.65	0.0015	327	335	1	33.14	0.0041	K	IKIIAPPER	K	Acetyl (K)	0.030000000.0			20160307_QE352.22499.22499.2
3	2	ACTG_HUMAN	Actin, cytoplasmic 2	27641	1	0	0	539.835	1077.66	2	1077.65	0.0016	327	335	1	40.9	0.00069	K	IKIIAPPER	K	Acetyl (K)	0.030000000.0			20160307_QE354.22363.22363.2
3	2	ACTG_HUMAN	Actin, cytoplasmic 2	27642	1	0	0	539.835	1077.66	2	1077.65	0.0016	327	335	1	33.05	0.0037	K	IKIIAPPER	K	Acetyl (K)	0.030000000.0			20160307_QE350.22634.22634.2
3	2	ACTG_HUMAN	Actin, cytoplasmic 2	27643	1	0	0	539.836	1077.66	2	1077.65	0.0021	327	335	1	21.6	0.059	K	IKIIAPPER	K	Acetyl (K)	0.030000000.0			20160307_QE347.22380.22380.2
3	2	ACTG_HUMAN	Actin, cytoplasmic 2	27644	1	0	0	539.836	1077.66	2	1077.65	0.0021	327	335	1	25.25	0.0043	K	IKIIAPPER	K	Acetyl (K)	0.030000000.0			20160307_QE356.22415.22415.2
3	2	ACTG_HUMAN	Actin, cytoplasmic 2	27645	1	0	0	539.836	1077.66	2	1077.65	0.0024	327	335	1	14.1	0.085	K	IKIIAPPER	K	Acetyl (K)	0.030000000.0			20160307_QE351.22511.22511.2
3	2	ACTG_HUMAN	Actin, cytoplasmic 2	27646	1	0	0	539.836	1077.66	2	1077.65	0.0025	327	335	1	25.65	0.0092	K	IKIIAPPER	K	Acetyl (K)	0.030000000.0			20160307_QE346.22934.22934.2
3	2	ACTG_HUMAN	Actin, cytoplasmic 2	27647	1	0	0	539.837	1077.66	2	1077.65	0.0051	327	335	1	26.52	0.0094	K	IKIIAPPER	K	Acetyl (K)	0.030000000.0			20160307_QE356.22156.22156.2
3	2	ACTG_HUMAN	Actin, cytoplasmic 2	49381	1	0	0	402.924	1205.75	3	1205.75	0.001	327	336	2	23.39	0.015	K	IKIIAPPERK	Y	Acetyl (K)	0.0300000000.0			20160307_QE350.14638.14638.3
3	2	ACTG_HUMAN	Actin, cytoplasmic 2	52240	1	0	0	610.314	1218.61	2	1218.62	-0.0038	316	326	0	3.44	0.47	K	EITALAPSTMK	I	Oxidation (M); Acetyl (T)	0.00500000010.0			20160307_QE347.13165.13165.2
3	2	ACTG_HUMAN	Actin, cytoplasmic 2	52242	1	0	0	407.212	1218.61	3	1218.62	-0.0029	316	326	0	1.02	0.8	K	EITALAPSTMK	I	Oxidation (M); Acetyl (T)	0.00500000010.0			20160307_QE347.13177.13177.3
3	2	ACTG_HUMAN	Actin, cytoplasmic 2	52243	1	0	0	610.314	1218.61	2	1218.62	-0.0025	316	326	0	1.93	0.66	K	EITALAPSTMK	I	Oxidation (M); Acetyl (T)	0.00500000010.0			20160307_QE352.13380.13380.2
3	2	ACTG_HUMAN	Actin, cytoplasmic 2	52244	1	0	0	610.315	1218.61	2	1218.62	-0.0019	316	326	0	2.81	0.54	K	EITALAPSTMK	I	Oxidation (M); Acetyl (T)	0.00500000010.0			20160307_QE355.13320.13320.2
3	2	ACTG_HUMAN	Actin, cytoplasmic 2	52245	1	0	0	610.315	1218.62	2	1218.62	-0.0013	316	326	0	3.95	0.43	K	EITALAPSTMK	I	Oxidation (M); Acetyl (T)	0.00500000010.0			20160307_QE350.13537.13537.2
3	2	ACTG_HUMAN	Actin, cytoplasmic 2	52248	1	0	0	610.315	1218.62	2	1218.62	-0.0009	316	326	0	10.05	0.11	K	EITALAPSTMK	I	Oxidation (M); Acetyl (T)	0.00500000010.0			20160307_QE354.13209.13209.2
3	2	ACTG_HUMAN	Actin, cytoplasmic 2	52250	1	0	0	407.213	1218.62	3	1218.62	-0.0006	316	326	0	2.67	0.56	K	EITALAPSTMK	I	Oxidation (M); Acetyl (T)	0.00500000010.0			20160307_QE352.13346.13346.3
3	2	ACTG_HUMAN	Actin, cytoplasmic 2	52252	1	0	0	610.315	1218.62	2	1218.62	-0.0002	316	326	0	11.81	0.078	K	EITALAPSTMK	I	Oxidation (M); Acetyl (T)	0.00500000010.0			20160307_QE351.13173.13173.2
3	2	ACTG_HUMAN	Actin, cytoplasmic 2	52253	1	0	0	610.316	1218.62	2	1218.62	-0.0001	316	326	0	13.62	0.053	K	EITALAPSTMK	I	Oxidation (M); Acetyl (T)	0.00500000010.0			20160307_QE348.12933.12933.2
3	2	ACTG_HUMAN	Actin, cytoplasmic 2	52254	1	0	0	407.213	1218.62	3	1218.62	0	316	326	0	4.21	0.67	K	EITALAPSTMK	I	Oxidation (M); Acetyl (T)	0.00500000010.0			20160307_QE348.12910.12910.3
3	2	ACTG_HUMAN	Actin, cytoplasmic 2	52255	1	0	0	610.316	1218.62	2	1218.62	0	316	326	0	9.85	0.12	K	EITALAPSTMK	I	Oxidation (M); Acetyl (T)	0.00500000010.0			20160307_QE350.13266.13266.2
3	2	ACTG_HUMAN	Actin, cytoplasmic 2	52256	1	0	0	407.213	1218.62	3	1218.62	0	316	326	0	2.83	0.54	K	EITALAPSTMK	I	Oxidation (M); Acetyl (T)	0.00500000010.0			20160307_QE346.13761.13761.3
3	2	ACTG_HUMAN	Actin, cytoplasmic 2	52257	1	0	0	407.213	1218.62	3	1218.62	0.0002	316	326	0	1.57	0.88	K	EITALAPSTMK	I	Oxidation (M); Acetyl (T)	0.00500000010.0			20160307_QE346.13509.13509.3
3	2	ACTG_HUMAN	Actin, cytoplasmic 2	52259	1	0	0	610.316	1218.62	2	1218.62	0.0004	316	326	0	10.76	0.098	K	EITALAPSTMK	I	Oxidation (M); Acetyl (T)	0.00500000010.0			20160307_QE356.12964.12964.2
3	2	ACTG_HUMAN	Actin, cytoplasmic 2	52261	1	0	0	610.316	1218.62	2	1218.62	0.0007	316	326	0	9.79	0.12	K	EITALAPSTMK	I	Oxidation (M); Acetyl (T)	0.00500000010.0			20160307_QE347.12888.12888.2
3	2	ACTG_HUMAN	Actin, cytoplasmic 2	52262	1	0	0	610.316	1218.62	2	1218.62	0.0007	316	326	0	10.04	0.11	K	EITALAPSTMK	I	Oxidation (M); Acetyl (T)	0.00500000010.0			20160307_QE352.13085.13085.2
3	2	ACTG_HUMAN	Actin, cytoplasmic 2	52264	1	0	0	610.316	1218.62	2	1218.62	0.0008	316	326	0	10.84	0.096	K	EITALAPSTMK	I	Oxidation (M); Acetyl (T)	0.00500000010.0			20160307_QE355.13049.13049.2
3	2	ACTG_HUMAN	Actin, cytoplasmic 2	52269	1	0	0	610.316	1218.62	2	1218.62	0.0018	316	326	0	9.52	0.13	K	EITALAPSTMK	I	Oxidation (M); Acetyl (T)	0.00500000010.0			20160307_QE346.13513.13513.2
3	2	ACTG_HUMAN	Actin, cytoplasmic 2	57012	1	0	0	620.768	1239.52	2	1239.53	-0.0034	51	61	0	19.51	0.015	K	DSYVGDEAQSK	R	Acetyl (S)	0.04000000000.0			20160307_QE356.11173.11173.2
3	2	ACTG_HUMAN	Actin, cytoplasmic 2	57013	1	0	0	620.769	1239.52	2	1239.53	-0.003	51	61	0	5.82	0.28	K	DSYVGDEAQSK	R	Acetyl (S)	0.04000000000.0			20160307_QE346.11970.11970.2
3	2	ACTG_HUMAN	Actin, cytoplasmic 2	57014	1	0	0	620.769	1239.52	2	1239.53	-0.0011	51	61	0	14.75	0.041	K	DSYVGDEAQSK	R	Acetyl (S)	0.04000000000.0			20160307_QE352.11229.11229.2
3	2	ACTG_HUMAN	Actin, cytoplasmic 2	57015	1	0	0	620.77	1239.52	2	1239.53	-0.0007	51	61	0	25.88	0.0037	K	DSYVGDEAQSK	R	Acetyl (S)	0.04000000000.0			20160307_QE347.11027.11027.2
3	2	ACTG_HUMAN	Actin, cytoplasmic 2	57016	1	0	0	620.77	1239.52	2	1239.53	-0.0006	51	61	0	22.53	0.0077	K	DSYVGDEAQSK	R	Acetyl (S)	0.04000000000.0			20160307_QE351.11241.11241.2
3	2	ACTG_HUMAN	Actin, cytoplasmic 2	57018	1	0	0	620.77	1239.53	2	1239.53	-0.0005	51	61	0	7.14	0.21	K	DSYVGDEAQSK	R	Acetyl (S)	0.04000000000.0			20160307_QE355.11235.11235.2
3	2	ACTG_HUMAN	Actin, cytoplasmic 2	57019	1	0	0	620.77	1239.53	2	1239.53	-0.0004	51	61	0	34.99	0.00052	K	DSYVGDEAQSK	R	Acetyl (S)	0.04000000000.0			20160307_QE346.11696.11696.2
3	2	ACTG_HUMAN	Actin, cytoplasmic 2	57020	1	0	0	620.77	1239.53	2	1239.53	-0.0003	51	61	0	8.6	0.16	K	DSYVGDEAQSK	R	Acetyl (S)	0.04000000000.0			20160307_QE348.11058.11058.2
3	2	ACTG_HUMAN	Actin, cytoplasmic 2	57021	1	0	0	620.77	1239.53	2	1239.53	0.0004	51	61	0	13.88	0.05	K	DSYVGDEAQSK	R	Acetyl (S)	0.04000000000.0			20160307_QE350.11437.11437.2
3	2	ACTG_HUMAN	Actin, cytoplasmic 2	93921	1	0	0	698.82	1395.62	2	1395.63	-0.0021	51	62	1	64.45	9.1e-07	K	DSYVGDEAQSKR	G	Acetyl (K)	0.000000000030.0			20160307_QE356.11570.11570.2
3	2	ACTG_HUMAN	Actin, cytoplasmic 2	93922	1	0	0	698.82	1395.63	2	1395.63	-0.0013	51	62	1	15.03	0.039	K	DSYVGDEAQSKR	G	Acetyl (K)	0.000000000030.0			20160307_QE346.12011.12011.2
3	2	ACTG_HUMAN	Actin, cytoplasmic 2	93923	1	0	0	698.82	1395.63	2	1395.63	-0.0007	51	62	1	48.99	2.5e-05	K	DSYVGDEAQSKR	G	Acetyl (K)	0.000000000030.0			20160307_QE350.11834.11834.2
3	2	ACTG_HUMAN	Actin, cytoplasmic 2	93924	1	0	0	698.82	1395.63	2	1395.63	-0.0007	51	62	1	52.11	1.3e-05	K	DSYVGDEAQSKR	G	Acetyl (K)	0.000000000030.0			20160307_QE347.11436.11436.2
3	2	ACTG_HUMAN	Actin, cytoplasmic 2	93925	1	0	0	698.821	1395.63	2	1395.63	0.0001	51	62	1	48.83	2.6e-05	K	DSYVGDEAQSKR	G	Acetyl (K)	0.000000000030.0			20160307_QE354.11730.11730.2
3	2	ACTG_HUMAN	Actin, cytoplasmic 2	93929	1	0	0	698.821	1395.63	2	1395.63	0.0009	51	62	1	32.6	0.00088	K	DSYVGDEAQSKR	G	Acetyl (K)	0.000000000030.0			20160307_QE348.11456.11456.2
3	2	ACTG_HUMAN	Actin, cytoplasmic 2	93930	1	0	0	698.821	1395.63	2	1395.63	0.001	51	62	1	51.94	1.3e-05	K	DSYVGDEAQSKR	G	Acetyl (K)	0.000000000030.0			20160307_QE351.11668.11668.2
3	2	ACTG_HUMAN	Actin, cytoplasmic 2	93933	1	0	0	698.821	1395.63	2	1395.63	0.0014	51	62	1	49.21	2.4e-05	K	DSYVGDEAQSKR	G	Acetyl (K)	0.000000000030.0			20160307_QE355.11619.11619.2
3	2	ACTG_HUMAN	Actin, cytoplasmic 2	93938	1	0	0	698.822	1395.63	2	1395.63	0.002	51	62	1	64.12	9.7e-07	K	DSYVGDEAQSKR	G	Acetyl (K)	0.000000000030.0			20160307_QE352.11658.11658.2
3	2	ACTG_HUMAN	Actin, cytoplasmic 2	105806	1	0	0	482.274	1443.8	3	1443.8	-0.0011	316	328	1	11.49	0.084	K	EITALAPSTMKIK	I	Acetyl (K)	0.0000000000300.0			20160307_QE348.30043.30043.3
3	2	ACTG_HUMAN	Actin, cytoplasmic 2	105808	1	0	0	722.907	1443.8	2	1443.8	-0.0007	316	328	1	17.6	0.022	K	EITALAPSTMKIK	I	Acetyl (K)	0.0000000000003.0			20160307_QE347.29978.29978.2
3	2	ACTG_HUMAN	Actin, cytoplasmic 2	105809	1	0	0	722.907	1443.8	2	1443.8	-0.0005	316	328	1	36.94	0.00034	K	EITALAPSTMKIK	I	Acetyl (K)	0.0000000000003.0			20160307_QE350.30249.30249.2
3	2	ACTG_HUMAN	Actin, cytoplasmic 2	105810	1	0	0	722.907	1443.8	2	1443.8	-0.0004	316	328	1	39.74	0.00019	K	EITALAPSTMKIK	I	Acetyl (K)	0.0000000000003.0			20160307_QE354.30014.30014.2
3	2	ACTG_HUMAN	Actin, cytoplasmic 2	105811	1	0	0	482.274	1443.8	3	1443.8	-0.0001	316	328	1	31.41	0.0011	K	EITALAPSTMKIK	I	Acetyl (K)	0.0000000000003.0			20160307_QE346.30623.30623.3
3	2	ACTG_HUMAN	Actin, cytoplasmic 2	105812	1	0	0	722.908	1443.8	2	1443.8	0.0001	316	328	1	15.68	0.034	K	EITALAPSTMKIK	I	Acetyl (K)	0.0000000000003.0			20160307_QE352.30113.30113.2
3	2	ACTG_HUMAN	Actin, cytoplasmic 2	105813	1	0	0	722.908	1443.8	2	1443.8	0.0002	316	328	1	33.98	0.00065	K	EITALAPSTMKIK	I	Acetyl (K)	0.0000000000003.0			20160307_QE355.29933.29933.2
3	2	ACTG_HUMAN	Actin, cytoplasmic 2	105814	1	0	0	722.908	1443.8	2	1443.8	0.0004	316	328	1	47.86	3.3e-05	K	EITALAPSTMKIK	I	Acetyl (K)	0.0000000000003.0			20160307_QE356.29737.29737.2
3	2	ACTG_HUMAN	Actin, cytoplasmic 2	105816	1	0	0	722.908	1443.8	2	1443.8	0.0012	316	328	1	38.68	0.00024	K	EITALAPSTMKIK	I	Acetyl (K)	0.0000000000300.0			20160307_QE348.30030.30030.2
3	2	ACTG_HUMAN	Actin, cytoplasmic 2	105817	1	0	0	482.275	1443.8	3	1443.8	0.0015	316	328	1	11.49	0.084	K	EITALAPSTMKIK	I	Acetyl (K)	0.0000000000003.0			20160307_QE347.30014.30014.3
3	2	ACTG_HUMAN	Actin, cytoplasmic 2	105818	1	0	0	722.908	1443.8	2	1443.8	0.0015	316	328	1	38.78	0.00023	K	EITALAPSTMKIK	I	Acetyl (K)	0.0000000000003.0			20160307_QE346.30563.30563.2
3	2	ACTG_HUMAN	Actin, cytoplasmic 2	105819	1	0	0	722.909	1443.8	2	1443.8	0.0023	316	328	1	17.89	0.021	K	EITALAPSTMKIK	I	Acetyl (K)	0.0000000000003.0			20160307_QE351.30242.30242.2
3	2	ACTG_HUMAN	Actin, cytoplasmic 2	109827	1	0	0	730.904	1459.79	2	1459.8	-0.0019	316	328	1	28	0.0024	K	EITALAPSTMKIK	I	Oxidation (M); Acetyl (K)	0.0000000001003.0			20160307_QE351.24240.24240.2
3	2	ACTG_HUMAN	Actin, cytoplasmic 2	109829	1	0	0	730.904	1459.79	2	1459.8	-0.0012	316	328	1	14.95	0.04	K	EITALAPSTMKIK	I	Oxidation (M); Acetyl (K)	0.0000000001003.0			20160307_QE348.24064.24064.2
3	2	ACTG_HUMAN	Actin, cytoplasmic 2	109830	1	0	0	730.905	1459.79	2	1459.8	-0.0009	316	328	1	7.73	0.19	K	EITALAPSTMKIK	I	Oxidation (M); Acetyl (K)	0.0000000001003.0			20160307_QE346.24616.24616.2
3	2	ACTG_HUMAN	Actin, cytoplasmic 2	109831	1	0	0	730.905	1459.8	2	1459.8	-0.0004	316	328	1	5.29	0.32	K	EITALAPSTMKIK	I	Oxidation (M); Acetyl (K)	0.0000000001003.0			20160307_QE347.24033.24033.2
3	2	ACTG_HUMAN	Actin, cytoplasmic 2	109832	1	0	0	730.905	1459.8	2	1459.8	-0.0002	316	328	1	27.45	0.0027	K	EITALAPSTMKIK	I	Oxidation (M); Acetyl (K)	0.0000000001003.0			20160307_QE352.24147.24147.2
3	2	ACTG_HUMAN	Actin, cytoplasmic 2	109834	1	0	0	730.905	1459.8	2	1459.8	0.0003	316	328	1	11.65	0.081	K	EITALAPSTMKIK	I	Oxidation (M); Acetyl (K)	0.0000000001003.0			20160307_QE355.24023.24023.2
3	2	ACTG_HUMAN	Actin, cytoplasmic 2	120867	1	0	0	751.91	1501.81	2	1501.81	-0.0003	316	328	1	5.74	0.29	K	EITALAPSTMKIK	I	Oxidation (M); Acetyl (K); Acetyl (T)	0.0050000001003.0			20160307_QE346.23048.23048.2
3	2	ACTG_HUMAN	Actin, cytoplasmic 2	135403	1	0	0	520.242	1557.7	3	1557.71	-0.0013	360	372	0	35.2	0.0005	K	QEYDESGPSIVHR	K	Acetyl (S)	0.0000000040000.0			20160307_QE352.12030.12030.3
3	2	ACTG_HUMAN	Actin, cytoplasmic 2	135404	1	0	0	520.242	1557.71	3	1557.71	-0.0005	360	372	0	36.25	0.0004	K	QEYDESGPSIVHR	K	Acetyl (S)	0.0000000040000.0			20160307_QE348.11831.11831.3
3	2	ACTG_HUMAN	Actin, cytoplasmic 2	135405	1	0	0	520.243	1557.71	3	1557.71	0.0007	360	372	0	58.02	3.6e-06	K	QEYDESGPSIVHR	K	Acetyl (S)	0.0000000040000.0			20160307_QE347.11803.11803.3
3	2	ACTG_HUMAN	Actin, cytoplasmic 2	135406	1	0	0	520.243	1557.71	3	1557.71	0.0017	360	372	0	8.86	0.15	K	QEYDESGPSIVHR	K	Acetyl (S)	0.0000000040000.0			20160307_QE355.11973.11973.3
3	2	ACTG_HUMAN	Actin, cytoplasmic 2	160756	1	0	0	550.278	1647.81	3	1647.82	-0.009	313	326	1	8.71	0.15	R	MQKEITALAPSTMK	I	Oxidation (M); Acetyl (K); Acetyl (T)	0.10300500000000.0			20160307_QE355.17668.17668.3
3	2	ACTG_HUMAN	Actin, cytoplasmic 2	161699	1	0	0	826.932	1651.85	2	1651.85	-0.0001	184	196	1	1.54	0.72	R	DLTDYLMKILTER	G	Acetyl (K)	0.0000000300000.0			20160307_QE351.57118.57118.2
3	2	ACTG_HUMAN	Actin, cytoplasmic 2	161701	1	0	0	826.932	1651.85	2	1651.85	0.0006	184	196	1	17.82	0.021	R	DLTDYLMKILTER	G	Acetyl (K)	0.0000000300000.0			20160307_QE355.57332.57332.2
3	2	ACTG_HUMAN	Actin, cytoplasmic 2	161714	1	0	0	826.934	1651.85	2	1651.85	0.0037	184	196	1	8.62	0.16	R	DLTDYLMKILTER	G	Acetyl (K)	0.0000000300000.0			20160307_QE354.57251.57251.2
3	2	ACTG_HUMAN	Actin, cytoplasmic 2	166248	1	0	0	834.928	1667.84	2	1667.84	-0.0022	184	196	1	4.27	0.57	R	DLTDYLMKILTER	G	Oxidation (M); Acetyl (K)	0.0000001300000.0			20160307_QE348.55929.55929.2
3	2	ACTG_HUMAN	Actin, cytoplasmic 2	166249	1	0	0	556.955	1667.84	3	1667.84	0.0001	184	196	1	27.12	0.004	R	DLTDYLMKILTER	G	Oxidation (M); Acetyl (K)	0.0000001300000.0			20160307_QE347.55944.55944.3
3	2	ACTG_HUMAN	Actin, cytoplasmic 2	166250	1	0	0	556.956	1667.85	3	1667.84	0.0011	184	196	1	20.59	0.012	R	DLTDYLMKILTER	G	Oxidation (M); Acetyl (K)	0.0000001300000.0			20160307_QE348.55944.55944.3
3	2	ACTG_HUMAN	Actin, cytoplasmic 2	166252	1	0	0	556.956	1667.85	3	1667.84	0.0013	184	196	1	15.16	0.071	R	DLTDYLMKILTER	G	Oxidation (M); Acetyl (K)	0.0000001300000.0			20160307_QE351.55674.55674.3
3	2	ACTG_HUMAN	Actin, cytoplasmic 2	166254	1	0	0	556.957	1667.85	3	1667.84	0.0038	184	196	1	16.12	0.031	R	DLTDYLMKILTER	G	Oxidation (M); Acetyl (K)	0.0000001300000.0			20160307_QE352.55675.55675.3
3	2	ACTG_HUMAN	Actin, cytoplasmic 2	166256	1	0	0	834.931	1667.85	2	1667.84	0.0039	184	196	1	13.29	0.057	R	DLTDYLMKILTER	G	Oxidation (M); Acetyl (K)	0.0000001300000.0			20160307_QE352.55680.55680.2
3	2	ACTG_HUMAN	Actin, cytoplasmic 2	166259	1	0	0	834.932	1667.85	2	1667.84	0.0051	184	196	1	18	0.02	R	DLTDYLMKILTER	G	Oxidation (M); Acetyl (K)	0.0000001300000.0			20160307_QE346.56256.56256.2
3	2	ACTG_HUMAN	Actin, cytoplasmic 2	166266	1	0	0	834.932	1667.85	2	1667.84	0.0057	184	196	1	3.07	0.51	R	DLTDYLMKILTER	G	Oxidation (M); Acetyl (K)	0.0000001300000.0			20160307_QE351.55664.55664.2
3	2	ACTG_HUMAN	Actin, cytoplasmic 2	166274	1	0	0	834.933	1667.85	2	1667.84	0.0066	184	196	1	14.75	0.057	R	DLTDYLMKILTER	G	Oxidation (M); Acetyl (K)	0.0000001300000.0			20160307_QE347.55942.55942.2
3	2	ACTG_HUMAN	Actin, cytoplasmic 2	177315	1	0	0	855.926	1709.84	2	1709.85	-0.0169	184	196	1	0.48	0.9	R	DLTDYLMKILTER	G	Oxidation (M); Acetyl (K); Acetyl (Y)	0.0000601300000.0			20160307_QE348.49963.49963.2
3	2	ACTG_HUMAN	Actin, cytoplasmic 2	177316	1	0	0	570.953	1709.84	3	1709.85	-0.0162	184	196	1	8.4	0.16	R	DLTDYLMKILTER	G	Oxidation (M); Acetyl (K); Acetyl (T)	0.0050001300000.0			20160307_QE355.49680.49680.3
3	2	ACTG_HUMAN	Actin, cytoplasmic 2	208903	1	0	0	916.954	1831.89	2	1831.9	-0.0021	239	254	0	36.54	0.001	K	SYELPDGQVITIGNER	F	Acetyl (Y)	0.0600000000000000.0			20160307_QE350.46699.46699.2
3	2	ACTG_HUMAN	Actin, cytoplasmic 2	208908	1	0	0	916.955	1831.89	2	1831.9	-0.0006	239	254	0	76.37	6.9e-08	K	SYELPDGQVITIGNER	F	Acetyl (Y)	0.0600000000000000.0			20160307_QE347.46760.46760.2
3	2	ACTG_HUMAN	Actin, cytoplasmic 2	208909	1	0	0	916.955	1831.89	2	1831.9	-0.0003	239	254	0	34.12	0.0013	K	SYELPDGQVITIGNER	F	Acetyl (Y)	0.0600000000000000.0			20160307_QE352.46758.46758.2
3	2	ACTG_HUMAN	Actin, cytoplasmic 2	208911	1	0	0	916.955	1831.9	2	1831.9	0.0003	239	254	0	27.49	0.0026	K	SYELPDGQVITIGNER	F	Acetyl (Y)	0.0600000000000000.0			20160307_QE351.46801.46801.2
3	2	ACTG_HUMAN	Actin, cytoplasmic 2	208916	1	0	0	916.956	1831.9	2	1831.9	0.002	239	254	0	24.33	0.01	K	SYELPDGQVITIGNER	F	Acetyl (Y)	0.0600000000000000.0			20160307_QE348.43856.43856.2
3	2	ACTG_HUMAN	Actin, cytoplasmic 2	208917	1	0	0	916.957	1831.9	2	1831.9	0.0032	239	254	0	9.47	0.13	K	SYELPDGQVITIGNER	F	Acetyl (Y)	0.0600000000000000.0			20160307_QE354.46542.46542.2
3	2	ACTG_HUMAN	Actin, cytoplasmic 2	208918	1	0	0	916.957	1831.9	2	1831.9	0.0035	239	254	0	53.48	1e-05	K	SYELPDGQVITIGNER	F	Acetyl (Y)	0.0600000000000000.0			20160307_QE346.47044.47044.2
3	2	ACTG_HUMAN	Actin, cytoplasmic 2	208920	1	0	0	916.958	1831.9	2	1831.9	0.0057	239	254	0	33.92	0.00066	K	SYELPDGQVITIGNER	F	Acetyl (Y)	0.0600000000000000.0			20160307_QE348.40546.40546.2
3	2	ACTG_HUMAN	Actin, cytoplasmic 2	208921	1	0	0	916.958	1831.9	2	1831.9	0.0069	239	254	0	27.31	0.0027	K	SYELPDGQVITIGNER	F	Acetyl (Y)	0.0600000000000000.0			20160307_QE355.46629.46629.2
3	2	ACTG_HUMAN	Actin, cytoplasmic 2	208922	1	0	0	916.958	1831.9	2	1831.9	0.007	239	254	0	36.83	0.00035	K	SYELPDGQVITIGNER	F	Acetyl (Y)	0.0600000000000000.0			20160307_QE348.46813.46813.2
3	2	ACTG_HUMAN	Actin, cytoplasmic 2	220935	1	0	1	939.434	1876.85	2	1876.85	-0.002	2	18	0	64.51	8.9e-07	M	EEEIAALVIDNGSGMCK	A	Acetyl (Protein N-term)	2.00000000000000000.0			20160307_QE346.52678.52678.2
3	2	ACTG_HUMAN	Actin, cytoplasmic 2	220936	1	0	1	939.434	1876.85	2	1876.85	-0.0013	2	18	0	22.33	0.008	M	EEEIAALVIDNGSGMCK	A	Acetyl (Protein N-term)	2.00000000000000000.0			20160307_QE352.52369.52369.2
3	2	ACTG_HUMAN	Actin, cytoplasmic 2	220937	1	0	1	939.434	1876.85	2	1876.85	-0.0008	2	18	0	9.98	0.12	M	EEEIAALVIDNGSGMCK	A	Acetyl (Protein N-term)	2.00000000000000000.0			20160307_QE350.52015.52015.2
3	2	ACTG_HUMAN	Actin, cytoplasmic 2	220938	1	0	1	939.434	1876.85	2	1876.85	-0.0006	2	18	0	58.11	3.6e-06	M	EEEIAALVIDNGSGMCK	A	Acetyl (Protein N-term)	2.00000000000000000.0			20160307_QE354.52063.52063.2
3	2	ACTG_HUMAN	Actin, cytoplasmic 2	220939	1	0	1	939.435	1876.85	2	1876.85	0	2	18	0	36.52	0.00038	M	EEEIAALVIDNGSGMCK	A	Acetyl (Protein N-term)	2.00000000000000000.0			20160307_QE355.51972.51972.2
3	2	ACTG_HUMAN	Actin, cytoplasmic 2	220940	1	0	1	939.435	1876.85	2	1876.85	0.0003	2	18	0	17.7	0.022	M	EEEIAALVIDNGSGMCK	A	Acetyl (Protein N-term)	2.00000000000000000.0			20160307_QE355.52254.52254.2
3	2	ACTG_HUMAN	Actin, cytoplasmic 2	220941	1	0	1	939.435	1876.86	2	1876.85	0.0004	2	18	0	41.72	0.00012	M	EEEIAALVIDNGSGMCK	A	Acetyl (Protein N-term)	2.00000000000000000.0			20160307_QE351.52113.52113.2
3	2	ACTG_HUMAN	Actin, cytoplasmic 2	220942	1	0	1	939.435	1876.86	2	1876.85	0.0012	2	18	0	26.07	0.0036	M	EEEIAALVIDNGSGMCK	A	Acetyl (Protein N-term)	2.00000000000000000.0			20160307_QE348.52250.52250.2
3	2	ACTG_HUMAN	Actin, cytoplasmic 2	220943	1	0	1	939.435	1876.86	2	1876.85	0.0013	2	18	0	37.15	0.00033	M	EEEIAALVIDNGSGMCK	A	Acetyl (Protein N-term)	2.00000000000000000.0			20160307_QE350.52259.52259.2
3	2	ACTG_HUMAN	Actin, cytoplasmic 2	220944	1	0	1	939.435	1876.86	2	1876.85	0.0014	2	18	0	85.34	1e-08	M	EEEIAALVIDNGSGMCK	A	Acetyl (Protein N-term)	2.00000000000000000.0			20160307_QE348.52467.52467.2
3	2	ACTG_HUMAN	Actin, cytoplasmic 2	220945	1	0	1	939.435	1876.86	2	1876.85	0.0014	2	18	0	61.81	1.6e-06	M	EEEIAALVIDNGSGMCK	A	Acetyl (Protein N-term)	2.00000000000000000.0			20160307_QE347.52453.52453.2
3	2	ACTG_HUMAN	Actin, cytoplasmic 2	220946	1	0	1	939.435	1876.86	2	1876.85	0.0017	2	18	0	88.36	5.2e-09	M	EEEIAALVIDNGSGMCK	A	Acetyl (Protein N-term)	2.00000000000000000.0			20160307_QE356.51895.51895.2
[truncated: 20,431 more rows]

## Sheet: Platelet_Proteins_ID_Diabetes
prot_hit_num	prot_family_member	prot_acc	prot_desc	pep_query	pep_rank	pep_isbold	pep_isunique	pep_exp_mz	pep_exp_mr	pep_exp_z	pep_calc_mr	pep_delta	pep_start	pep_end	pep_miss	pep_score	pep_expect	pep_res_before	pep_seq	pep_res_after	pep_var_mod	pep_var_mod_pos	pep_summed_mod_pos	pep_local_mod_pos	pep_scan_title
[truncated: 21,709 more rows]
