# Supplementary material for: Shotgun proteomics data on the impact of hyperglycaemia on platelet protein acetylation by aspirin
Source: Data Brief. 2018 Nov 23;21:2475–81. doi: 10.1016/j.dib.2018.11.082 (PMC6288982; doi:10.1016/j.dib.2018.11.082)
Supplement: Supplementary file 3 — Supplementary material [file mmc3.xlsx]

## Sheet: Patients_LabelFree_Quantitation
										Normalized abundance
										C1			C2			C3			D1			D2			D3
Retention time (min)	Charge	m/z	Measured mass	Mass error (u)	Mass error (ppm)	Sequence	Modifications	Accession	Description	20160307_QE346	20160307_QE347	20160307_QE348	20160307_QE350	20160307_QE351	20160307_QE352	20160307_QE354	20160307_QE355	20160307_QE356	20160307_QE358	20160307_QE359	20160307_QE360	20160307_QE362	20160307_QE363	20160307_QE364	20160307_QE366	20160307_QE367	20160307_QE368	Mean_Controls	Mean_Diabetes	SD_Controls	SD_Diabetes	CV_Controls	CV_Diabetes	FC	pValue
122.332	3	1018.17	3051.49	-0.00840946	-2.75585	AAPMTPAARPEDYEAALNAALADVPELAR	[4] Oxidation (M)|[13] Acetyl (Y)	GLGB_HUMAN	1,4-alpha-glucan-branching enzyme	485981	550904	550980	422258	464901	427495	821469	1.02641e+06	862007	421008	386049	344188	800699	817024	746040	456095	490424	559555	623601	557898	221339	183834	35.4937	32.9511	1.11777	0.0317088
46.1753	2	617.333	1232.65	-0.00249595	-2.02485	KSLVETACRK	[2] Acetyl (S)	AKCL2_HUMAN	1,5-anhydro-D-fructose reductase	3.4326e+06	2.47007e+06	2.77475e+06	2.50197e+06	2.40174e+06	2.68196e+06	1.51055e+06	1.72675e+06	1.73059e+06	1.92463e+06	1.95532e+06	2.41009e+06	1.61017e+06	1.74575e+06	1.62871e+06	1.71314e+06	1.64308e+06	1.8155e+06	2.359e+06	1.82738e+06	610213	251459	25.8675	13.7606	1.29092	0.000659879
131.224	2	1058.05	2114.08	0.00326153	1.54277	AVADLALIPDVDIDSDGVFK	[N-term] Acetyl (Protein N-term)	PHP14_HUMAN	14 kDa phosphohistidine phosphatase	138719	137896	124095	103785	93877.7	72330.1	133947	136192	126024	127409	123922	114153	82633.3	71862	74653.4	121178	148005	126550	118541	110041	23396	26949.4	19.7367	24.4905	1.07724	0.104014
64.5283	2	762.853	1523.69	-0.000415133	-0.272452	MDDREDLVYQAK	[N-term] Acetyl (Protein N-term)	1433E_HUMAN	14-3-3 protein epsilon	3.2694e+06	4.32112e+06	4.40012e+06	2.9184e+06	2.7528e+06	2.76691e+06	5.31178e+06	5.14904e+06	4.63999e+06	3.98979e+06	3.81061e+06	4.48181e+06	5.42197e+06	5.53567e+06	5.8003e+06	3.60091e+06	3.33691e+06	3.87977e+06	3.94773e+06	4.42864e+06	1.02889e+06	925292	26.0628	20.8934	0.891409	0.0141326
88.6445	2	624.338	1246.66	0.00138038	1.10727	DSTLIMQLLR	[2] Acetyl (S)|[6] Oxidation (M)	1433E_HUMAN	14-3-3 protein epsilon	1.02527e+06	1.3595e+06	1.24944e+06	1.44829e+06	1.23734e+06	1.19675e+06	3.51724e+06	2.95924e+06	2.68419e+06	1.07567e+06	1.0161e+06	943760	1.28921e+06	1.39048e+06	1.41968e+06	907426	995560	1.14465e+06	1.85303e+06	1.13139e+06	932123	192203	50.3027	16.9881	1.63783	7.4834e-06
88.6445	2	624.338	1246.66	0.00138038	1.10727	DSTLIMQLLR	[3] Acetyl (T)|[6] Oxidation (M)	1433E_HUMAN	14-3-3 protein epsilon	1.02527e+06	1.3595e+06	1.24944e+06	1.44829e+06	1.23734e+06	1.19675e+06	3.51724e+06	2.95924e+06	2.68419e+06	1.07567e+06	1.0161e+06	943760	1.28921e+06	1.39048e+06	1.41968e+06	907426	995560	1.14465e+06	1.85303e+06	1.13139e+06	932123	192203	50.3027	16.9881	1.63783	7.4834e-06
95.5243	3	520.635	1558.88	0.00135408	0.868624	NLLSVAYKNVIGAR	[8] Acetyl (K)	1433E_HUMAN	14-3-3 protein epsilon	333045	309398	326531	233046	256713	242353	429466	533064	610585	130607	142326	162411	391716	296158	353687	179204	164114	195383	363800	223956	133451	97309	36.6825	43.45	1.62443	1.93422e-05
91.329	2	773.442	1544.87	0.00167076	1.08149	NLLSVAYKNVVGAR	[8] Acetyl (K)	1433F_HUMAN	14-3-3 protein eta	1.33651e+07	1.50305e+07	1.31474e+07	1.55226e+07	1.36671e+07	1.34275e+07	3.80161e+07	3.37948e+07	2.88615e+07	8.1333e+06	6.82634e+06	7.34256e+06	1.58561e+07	1.41194e+07	1.59472e+07	9.2362e+06	6.31533e+06	1.01313e+07	2.05369e+07	1.04342e+07	1.00613e+07	3.86865e+06	48.9911	37.0766	1.96824	4.29488e-07
91.3145	3	515.964	1544.87	0.00169816	1.09923	NLLSVAYKNVVGAR	[8] Acetyl (K)	1433F_HUMAN	14-3-3 protein eta	2.5197e+06	2.31186e+06	2.32656e+06	2.19615e+06	2.00085e+06	2.16944e+06	5.18582e+06	5.10731e+06	5.30621e+06	1.33473e+06	1.44138e+06	1.24755e+06	2.64041e+06	2.59938e+06	2.62008e+06	1.64627e+06	1.3507e+06	1.77882e+06	3.23599e+06	1.85104e+06	1.4802e+06	599023	45.7419	32.3615	1.7482	2.01894e-11
88.6445	2	624.338	1246.66	0.00138038	1.10727	DSTLIMQLLR	[2] Acetyl (S)|[6] Oxidation (M)	1433F_HUMAN	14-3-3 protein eta	1.02527e+06	1.3595e+06	1.24944e+06	1.44829e+06	1.23734e+06	1.19675e+06	3.51724e+06	2.95924e+06	2.68419e+06	1.07567e+06	1.0161e+06	943760	1.28921e+06	1.39048e+06	1.41968e+06	907426	995560	1.14465e+06	1.85303e+06	1.13139e+06	932123	192203	50.3027	16.9881	1.63783	7.4834e-06
88.6445	2	624.338	1246.66	0.00138038	1.10727	DSTLIMQLLR	[3] Acetyl (T)|[6] Oxidation (M)	1433F_HUMAN	14-3-3 protein eta	1.02527e+06	1.3595e+06	1.24944e+06	1.44829e+06	1.23734e+06	1.19675e+06	3.51724e+06	2.95924e+06	2.68419e+06	1.07567e+06	1.0161e+06	943760	1.28921e+06	1.39048e+06	1.41968e+06	907426	995560	1.14465e+06	1.85303e+06	1.13139e+06	932123	192203	50.3027	16.9881	1.63783	7.4834e-06
111.793	3	543.6	1627.78	0.00919495	5.6488	AVTELNEPLSNEDR	[10] Acetyl (S)	1433F_HUMAN	14-3-3 protein eta	23931.8	27036	23531	28886	37058.2	36137.4	15275.2	21130.9	21072.1	7899.64	8222.71	8978.27	3721.07	4285.3	3291.35	13754.6	9897.54	10521.1	26006.5	7841.29	7140.03	3502.53	27.4548	44.6678	3.31661	4.06446e-09
91.329	2	773.442	1544.87	0.00167076	1.08149	NLLSVAYKNVVGAR	[8] Acetyl (K)	1433G_HUMAN	14-3-3 protein gamma	1.33651e+07	1.50305e+07	1.31474e+07	1.55226e+07	1.36671e+07	1.34275e+07	3.80161e+07	3.37948e+07	2.88615e+07	8.1333e+06	6.82634e+06	7.34256e+06	1.58561e+07	1.41194e+07	1.59472e+07	9.2362e+06	6.31533e+06	1.01313e+07	2.05369e+07	1.04342e+07	1.00613e+07	3.86865e+06	48.9911	37.0766	1.96824	4.29488e-07
91.3145	3	515.964	1544.87	0.00169816	1.09923	NLLSVAYKNVVGAR	[8] Acetyl (K)	1433G_HUMAN	14-3-3 protein gamma	2.5197e+06	2.31186e+06	2.32656e+06	2.19615e+06	2.00085e+06	2.16944e+06	5.18582e+06	5.10731e+06	5.30621e+06	1.33473e+06	1.44138e+06	1.24755e+06	2.64041e+06	2.59938e+06	2.62008e+06	1.64627e+06	1.3507e+06	1.77882e+06	3.23599e+06	1.85104e+06	1.4802e+06	599023	45.7419	32.3615	1.7482	2.01894e-11
47.731	2	660.843	1319.67	-0.000331835	-0.251452	YLAEVATGEKR	[7] Acetyl (T)|[10] Acetyl (K)	1433G_HUMAN	14-3-3 protein gamma	7.30362e+06	7.39782e+06	6.38111e+06	6.364e+06	5.91206e+06	5.79333e+06	5.14941e+06	5.42499e+06	4.57064e+06	6.09139e+06	5.21955e+06	5.73584e+06	4.55353e+06	4.14672e+06	4.16086e+06	4.54913e+06	4.14777e+06	4.38096e+06	6.033e+06	4.7762e+06	940009	730957	15.5811	15.3042	1.26314	1.53359e-05
88.6445	2	624.338	1246.66	0.00138038	1.10727	DSTLIMQLLR	[2] Acetyl (S)|[6] Oxidation (M)	1433G_HUMAN	14-3-3 protein gamma	1.02527e+06	1.3595e+06	1.24944e+06	1.44829e+06	1.23734e+06	1.19675e+06	3.51724e+06	2.95924e+06	2.68419e+06	1.07567e+06	1.0161e+06	943760	1.28921e+06	1.39048e+06	1.41968e+06	907426	995560	1.14465e+06	1.85303e+06	1.13139e+06	932123	192203	50.3027	16.9881	1.63783	7.4834e-06
88.6445	2	624.338	1246.66	0.00138038	1.10727	DSTLIMQLLR	[3] Acetyl (T)|[6] Oxidation (M)	1433G_HUMAN	14-3-3 protein gamma	1.02527e+06	1.3595e+06	1.24944e+06	1.44829e+06	1.23734e+06	1.19675e+06	3.51724e+06	2.95924e+06	2.68419e+06	1.07567e+06	1.0161e+06	943760	1.28921e+06	1.39048e+06	1.41968e+06	907426	995560	1.14465e+06	1.85303e+06	1.13139e+06	932123	192203	50.3027	16.9881	1.63783	7.4834e-06
33.875	3	451.234	1350.68	0.0122	9.03256	YLAEVATGDDKK	[12] Acetyl (K)	1433S_HUMAN	14-3-3 protein sigma	2.93037e+06	2.5709e+06	2.43765e+06	1.76084e+06	1.97215e+06	1.97055e+06	1.21852e+06	1.23799e+06	1.27913e+06	2.1863e+06	2.67287e+06	2.4956e+06	1.68184e+06	1.79122e+06	1.78676e+06	2.43256e+06	2.36905e+06	2.28582e+06	1.9309e+06	2.18911e+06	623494	354698	32.2903	16.2028	0.882046	0.00443382
33.875	2	676.346	1350.68	0.010614	7.85833	YLAEVATGDDKK	[12] Acetyl (K)	1433S_HUMAN	14-3-3 protein sigma	1.44487e+06	1.14095e+06	1.11653e+06	987819	1.03297e+06	965898	587788	550923	573351	1.14284e+06	1.27845e+06	1.15783e+06	870708	789660	781870	1.15597e+06	1.05057e+06	1.09261e+06	933455	1.03561e+06	305679	178688	32.7471	17.2543	0.901356	0.0264801
34.419	2	676.345	1350.68	0.00861148	6.37572	YLAEVATGDDKK	[12] Acetyl (K)	1433S_HUMAN	14-3-3 protein sigma	126971	106944	123909	132764	112310	92854.9	60715.6	56310.7	65742.9	150744	139635	165431	95565.2	113041	74249.2	130639	89635.7	90096.1	97613.6	116560	29995.1	31536.1	30.7285	27.0558	0.837457	0.0313581
88.6445	2	624.338	1246.66	0.00138038	1.10727	DSTLIMQLLR	[2] Acetyl (S)|[6] Oxidation (M)	1433S_HUMAN	14-3-3 protein sigma	1.02527e+06	1.3595e+06	1.24944e+06	1.44829e+06	1.23734e+06	1.19675e+06	3.51724e+06	2.95924e+06	2.68419e+06	1.07567e+06	1.0161e+06	943760	1.28921e+06	1.39048e+06	1.41968e+06	907426	995560	1.14465e+06	1.85303e+06	1.13139e+06	932123	192203	50.3027	16.9881	1.63783	7.4834e-06
88.6445	2	624.338	1246.66	0.00138038	1.10727	DSTLIMQLLR	[3] Acetyl (T)|[6] Oxidation (M)	1433S_HUMAN	14-3-3 protein sigma	1.02527e+06	1.3595e+06	1.24944e+06	1.44829e+06	1.23734e+06	1.19675e+06	3.51724e+06	2.95924e+06	2.68419e+06	1.07567e+06	1.0161e+06	943760	1.28921e+06	1.39048e+06	1.41968e+06	907426	995560	1.14465e+06	1.85303e+06	1.13139e+06	932123	192203	50.3027	16.9881	1.63783	7.4834e-06
31.5428	2	697.351	1392.69	0.00949404	6.81711	YLAEVATGDDKK	[7] Acetyl (T)|[11] Acetyl (K)	1433S_HUMAN	14-3-3 protein sigma	246394	193962	147995	382094	265107	278892	466192	483540	362538	297870	285578	272876	411789	261953	285050	515165	532713	470534	314079	370392	116758	111833	37.1747	30.1933	0.847965	0.0517725
57.5183	2	515.793	1029.57	0.000862517	0.837744	EKTELIQK	[2] Acetyl (K)	1433T_HUMAN	14-3-3 protein theta	1.57746e+07	1.46102e+07	1.44922e+07	1.34422e+07	1.24296e+07	1.11734e+07	1.04955e+07	9.30324e+06	1.10787e+07	1.85132e+07	1.59586e+07	1.66989e+07	9.61094e+06	9.86722e+06	1.32244e+07	1.49301e+07	1.42927e+07	1.70204e+07	1.25333e+07	1.44574e+07	2.18074e+06	3.09485e+06	17.3996	21.4067	0.866914	0.00893676
88.6445	2	624.338	1246.66	0.00138038	1.10727	DSTLIMQLLR	[2] Acetyl (S)|[6] Oxidation (M)	1433T_HUMAN	14-3-3 protein theta	1.02527e+06	1.3595e+06	1.24944e+06	1.44829e+06	1.23734e+06	1.19675e+06	3.51724e+06	2.95924e+06	2.68419e+06	1.07567e+06	1.0161e+06	943760	1.28921e+06	1.39048e+06	1.41968e+06	907426	995560	1.14465e+06	1.85303e+06	1.13139e+06	932123	192203	50.3027	16.9881	1.63783	7.4834e-06
88.6445	2	624.338	1246.66	0.00138038	1.10727	DSTLIMQLLR	[3] Acetyl (T)|[6] Oxidation (M)	1433T_HUMAN	14-3-3 protein theta	1.02527e+06	1.3595e+06	1.24944e+06	1.44829e+06	1.23734e+06	1.19675e+06	3.51724e+06	2.95924e+06	2.68419e+06	1.07567e+06	1.0161e+06	943760	1.28921e+06	1.39048e+06	1.41968e+06	907426	995560	1.14465e+06	1.85303e+06	1.13139e+06	932123	192203	50.3027	16.9881	1.63783	7.4834e-06
42.5487	2	573.795	1145.58	0.000251464	0.219509	MDKNELVQK	[N-term] Acetyl (Protein N-term)	1433Z_HUMAN	14-3-3 protein zeta/delta	1.27871e+07	9.48989e+06	8.85598e+06	6.2298e+06	6.60034e+06	6.26225e+06	1.26149e+07	1.2808e+07	1.14369e+07	1.15891e+07	1.07023e+07	9.49827e+06	1.19424e+07	1.09287e+07	1.11065e+07	7.74419e+06	7.88529e+06	7.2786e+06	9.67613e+06	9.85283e+06	2.84875e+06	1.79937e+06	29.441	18.2625	0.982066	0.730062
91.329	2	773.442	1544.87	0.00167076	1.08149	NLLSVAYKNVVGAR	[8] Acetyl (K)	1433Z_HUMAN	14-3-3 protein zeta/delta	1.33651e+07	1.50305e+07	1.31474e+07	1.55226e+07	1.36671e+07	1.34275e+07	3.80161e+07	3.37948e+07	2.88615e+07	8.1333e+06	6.82634e+06	7.34256e+06	1.58561e+07	1.41194e+07	1.59472e+07	9.2362e+06	6.31533e+06	1.01313e+07	2.05369e+07	1.04342e+07	1.00613e+07	3.86865e+06	48.9911	37.0766	1.96824	4.29488e-07
91.3145	3	515.964	1544.87	0.00169816	1.09923	NLLSVAYKNVVGAR	[8] Acetyl (K)	1433Z_HUMAN	14-3-3 protein zeta/delta	2.5197e+06	2.31186e+06	2.32656e+06	2.19615e+06	2.00085e+06	2.16944e+06	5.18582e+06	5.10731e+06	5.30621e+06	1.33473e+06	1.44138e+06	1.24755e+06	2.64041e+06	2.59938e+06	2.62008e+06	1.64627e+06	1.3507e+06	1.77882e+06	3.23599e+06	1.85104e+06	1.4802e+06	599023	45.7419	32.3615	1.7482	2.01894e-11
46.8842	2	773.901	1545.79	-0.00036947	-0.239017	VVSSIEQKTEGAEK	[8] Acetyl (K)	1433Z_HUMAN	14-3-3 protein zeta/delta	1.95457e+06	1.89783e+06	1.40098e+06	1.519e+06	1.59896e+06	1.15615e+06	2.97957e+06	2.87391e+06	2.97974e+06	652307	576218	637757	1.22627e+06	1.10127e+06	1.28569e+06	700509	716771	658020	2.04008e+06	839423	719749	280529	35.2804	33.4193	2.43034	2.83413e-09
88.6445	2	624.338	1246.66	0.00138038	1.10727	DSTLIMQLLR	[2] Acetyl (S)|[6] Oxidation (M)	1433Z_HUMAN	14-3-3 protein zeta/delta	1.02527e+06	1.3595e+06	1.24944e+06	1.44829e+06	1.23734e+06	1.19675e+06	3.51724e+06	2.95924e+06	2.68419e+06	1.07567e+06	1.0161e+06	943760	1.28921e+06	1.39048e+06	1.41968e+06	907426	995560	1.14465e+06	1.85303e+06	1.13139e+06	932123	192203	50.3027	16.9881	1.63783	7.4834e-06
88.6445	2	624.338	1246.66	0.00138038	1.10727	DSTLIMQLLR	[3] Acetyl (T)|[6] Oxidation (M)	1433Z_HUMAN	14-3-3 protein zeta/delta	1.02527e+06	1.3595e+06	1.24944e+06	1.44829e+06	1.23734e+06	1.19675e+06	3.51724e+06	2.95924e+06	2.68419e+06	1.07567e+06	1.0161e+06	943760	1.28921e+06	1.39048e+06	1.41968e+06	907426	995560	1.14465e+06	1.85303e+06	1.13139e+06	932123	192203	50.3027	16.9881	1.63783	7.4834e-06
37.4667	3	558.969	1673.88	0.00076076	0.454488	VVSSIEQKTEGAEKK	[8] Acetyl (K)	1433Z_HUMAN	14-3-3 protein zeta/delta	527424	376604	495309	431183	374260	409105	501024	635918	537267	181855	212749	144264	313269	382983	357851	253105	268354	237770	476455	261356	86373.5	78951.1	18.1284	30.2083	1.82301	8.39744e-07
31.6643	2	581.792	1161.57	0.000292426	0.25175	MDKNELVQK	[N-term] Acetyl (Protein N-term)|[1] Oxidation (M)	1433Z_HUMAN	14-3-3 protein zeta/delta	1.15328e+06	922412	916069	766155	740809	717408	1.27538e+06	1.34229e+06	1.20137e+06	808356	822198	854867	1.29785e+06	1.40142e+06	1.38799e+06	1.10518e+06	1.03839e+06	841734	1.00391e+06	1.062e+06	242819	248189	24.1874	23.37	0.945301	0.176551
31.6643	2	581.792	1161.57	0.000292426	0.25175	MDKNELVQK	[1] Oxidation (M)|[3] Acetyl (K)	1433Z_HUMAN	14-3-3 protein zeta/delta	1.15328e+06	922412	916069	766155	740809	717408	1.27538e+06	1.34229e+06	1.20137e+06	808356	822198	854867	1.29785e+06	1.40142e+06	1.38799e+06	1.10518e+06	1.03839e+06	841734	1.00391e+06	1.062e+06	242819	248189	24.1874	23.37	0.945301	0.176551
86.4233	2	1106.05	2210.09	0.00119136	0.539055	KGIVDQSQQAYQEAFEISK	[1] Acetyl (K)	1433Z_HUMAN	14-3-3 protein zeta/delta	523563	692904	624842	524229	560329	504763	1.26483e+06	1.33505e+06	1.2391e+06	156514	244465	151412	534166	371952	386028	151842	195502	229977	807734	269096	359486	133389	44.5055	49.5693	3.00166	3.64439e-10
72.4713	2	650.841	1299.67	0.00101741	0.782824	GLEAEVKESVR	[7] Acetyl (K)|[9] Acetyl (S)	PLCB2_HUMAN	1-phosphatidylinositol 4,5-bisphosphate phosphodiesterase beta-2	7.01005e+07	7.59061e+07	5.71213e+07	6.03405e+07	7.24381e+07	6.62884e+07	1.5289e+08	1.31735e+08	1.36644e+08	1.15268e+08	1.20271e+08	1.1446e+08	1.28717e+08	1.29113e+08	1.01986e+08	7.34291e+07	8.13425e+07	6.83223e+07	9.1496e+07	1.03656e+08	3.75474e+07	2.36288e+07	41.0373	22.7953	0.882685	0.0205476
83.6325	2	507.304	1012.59	0.000926994	0.915467	QAAELKALK	[9] Acetyl (K)	PLCB2_HUMAN	1-phosphatidylinositol 4,5-bisphosphate phosphodiesterase beta-2	2.1652e+07	1.85626e+07	1.88933e+07	2.26648e+07	2.03514e+07	2.05057e+07	3.07798e+07	2.17767e+07	2.57363e+07	2.0866e+07	2.43759e+07	2.06462e+07	2.72487e+07	2.88626e+07	2.91313e+07	2.45411e+07	2.68676e+07	2.54197e+07	2.23247e+07	2.53288e+07	3.82632e+06	3.08993e+06	17.1394	12.1993	0.881397	0.0180989
91.9783	3	543.947	1628.82	0.000898919	0.551884	LEEKQAACLEQIR	[4] Acetyl (K)	PLCB2_HUMAN	1-phosphatidylinositol 4,5-bisphosphate phosphodiesterase beta-2	5.32698e+06	5.68589e+06	4.83868e+06	5.9313e+06	5.08424e+06	5.52925e+06	9.13731e+06	1.13339e+07	1.21284e+07	6.53351e+06	5.93604e+06	7.47369e+06	1.67431e+07	1.29725e+07	1.81455e+07	5.26142e+06	6.21727e+06	5.06809e+06	7.22177e+06	9.37234e+06	2.85878e+06	5.16127e+06	39.5856	55.0692	0.770541	0.00501209
115.07	2	616.885	1231.76	0.00107755	0.874813	SLLNPVLLPPK	[1] Acetyl (S)	PLCB2_HUMAN	1-phosphatidylinositol 4,5-bisphosphate phosphodiesterase beta-2	242765	295906	278174	255256	270805	262306	367926	405982	401720	182238	193169	224789	376420	423764	395312	201803	217592	214675	308982	269974	64721.8	97966.2	20.9468	36.2874	1.14449	0.00134207
117.126	2	569.311	1136.61	0.00199528	1.75547	FGKFAKMPK	[3] Acetyl (K)|[6] Acetyl (K)	PLCB2_HUMAN	1-phosphatidylinositol 4,5-bisphosphate phosphodiesterase beta-2	43550.8	58983.6	53087.4	74108.2	87706.1	95990.3	53511.5	88549.6	79331.4	167020	169931	189690	105097	111007	84519.3	78095.3	66527.4	56045.9	70535.4	114215	18752.6	49404.9	26.5861	43.2562	0.617569	1.02749e-05
134.706	2	727.351	1452.69	0.0064593	4.44647	EMEFLDITSIR	[2] Oxidation (M)|[8] Acetyl (T)|[9] Acetyl (S)	PLCB2_HUMAN	1-phosphatidylinositol 4,5-bisphosphate phosphodiesterase beta-2	47640.9	36978	32586	19226.3	26073.9	26086.6	22180.6	19540.1	16366.7	49262.3	54523	44242.9	36391.5	30582.3	38415.4	30892.8	32896.8	38060.2	27408.8	39474.1	10058.4	8318.68	36.6979	21.0738	0.694348	0.000191518
95.3193	3	775.757	2324.25	0.000916189	0.394187	AGAQPGVHALQLEPPTVVETLR	[N-term] Acetyl (Protein N-term)	PLCB3_HUMAN	1-phosphatidylinositol 4,5-bisphosphate phosphodiesterase beta-3	351507	349254	317680	219302	304812	242777	458559	597165	594929	253338	269121	295837	599418	907346	1.006e+06	347971	411072	466798	381776	506322	139395	278263	36.5121	54.9576	0.754018	0.0198687
69.7965	2	568.304	1134.59	0.000670845	0.591265	IVAQYDKEK	[9] Acetyl (K)	PLCB4_HUMAN	1-phosphatidylinositol 4,5-bisphosphate phosphodiesterase beta-4	1.08342e+07	1.00993e+07	1.0864e+07	9.64797e+06	1.00957e+07	9.40448e+06	1.25544e+07	1.08396e+07	1.21859e+07	1.22504e+07	1.09604e+07	1.25293e+07	1.13166e+07	1.2251e+07	1.16779e+07	9.38723e+06	1.16706e+07	9.74611e+06	1.07251e+07	1.13099e+07	1.07335e+06	1.10606e+06	10.0079	9.77955	0.948286	0.130273
59.7348	2	568.303	1134.59	-0.000654722	-0.577055	IVAQYDKEK	[9] Acetyl (K)	PLCB4_HUMAN	1-phosphatidylinositol 4,5-bisphosphate phosphodiesterase beta-4	625148	493883	505431	533309	573723	504209	300205	325010	446902	563397	554086	674237	396179	482478	483104	438472	516204	589340	478647	521944	106973	83942	22.3492	16.0826	0.917046	0.184947
58.534	2	437.753	873.492	-0.00720142	-8.24434	ILEKAMK	[7] Acetyl (K)	PLCB4_HUMAN	1-phosphatidylinositol 4,5-bisphosphate phosphodiesterase beta-4	4.7521e+06	4.45148e+06	4.92613e+06	5.16744e+06	5.43068e+06	4.90237e+06	7.32538e+06	6.47805e+06	6.32341e+06	7.71102e+06	6.58639e+06	7.06857e+06	8.02004e+06	8.35348e+06	7.40845e+06	7.19196e+06	6.52364e+06	8.00102e+06	5.52856e+06	7.4294e+06	963062	644876	17.4198	8.68006	0.744147	3.67428e-06
41.3312	2	589.304	1176.59	-0.0083237	-7.07435	IVAQYDKEK	[7] Acetyl (K)|[9] Acetyl (K)	PLCB4_HUMAN	1-phosphatidylinositol 4,5-bisphosphate phosphodiesterase beta-4	1.93309e+06	1.63405e+06	1.26994e+06	2.3798e+06	2.53221e+06	2.58832e+06	1.96698e+06	2.11579e+06	1.51532e+06	1.93586e+06	2.37146e+06	1.97406e+06	1.95871e+06	2.16194e+06	2.05037e+06	1.95712e+06	2.06914e+06	2.37372e+06	1.99283e+06	2.09471e+06	460157	172771	23.0906	8.24796	0.951364	0.379188
69.6575	2	458.761	915.507	-0.00286726	-3.13188	ILEKAMK	[4] Acetyl (K)|[7] Acetyl (K)	PLCB4_HUMAN	1-phosphatidylinositol 4,5-bisphosphate phosphodiesterase beta-4	708646	708276	711783	973857	964794	966752	1.32156e+06	1.07374e+06	1.33235e+06	822947	845051	821120	1.17322e+06	1.47085e+06	1.20333e+06	872707	928836	937013	973528	1.00834e+06	242145	225003	24.8729	22.3141	0.965475	0.436596
65.7483	2	437.255	872.496	-0.000415295	-0.475984	ELNSLKK	[6] Acetyl (K)	PLCB4_HUMAN	1-phosphatidylinositol 4,5-bisphosphate phosphodiesterase beta-4	432293	361523	358829	308121	363968	340166	638910	660718	686849	511112	546794	591248	816760	799741	774591	624541	588421	614835	461264	652005	154553	114449	33.5064	17.5533	0.707455	1.42795e-08
37.1288	2	569.781	1137.55	-0.000576557	-0.506842	LAFMTNTNGK	[10] Acetyl (K)	PLCB4_HUMAN	1-phosphatidylinositol 4,5-bisphosphate phosphodiesterase beta-4	1.1586e+06	1.05831e+06	1.01499e+06	676671	786615	756492	1.15025e+06	1.05602e+06	1.09751e+06	907094	1.05453e+06	856887	846989	968043	967307	1.0423e+06	1.20598e+06	977264	972829	980711	182595	111229	18.7694	11.3416	0.991963	0.85956
38.7997	2	457.212	912.409	0.00773001	8.47216	SSVEMYR	[2] Acetyl (S)	PLCB4_HUMAN	1-phosphatidylinositol 4,5-bisphosphate phosphodiesterase beta-4	105566	120607	130832	115835	81154.7	118799	202675	198806	218269	146466	120178	129165	203232	215474	197643	175153	141272	101410	143616	158888	49417.6	40443.1	34.4095	25.4538	0.90388	0.134952
113.689	2	897.025	1792.04	-0.0103749	-5.78942	KGIELIPQVRIEDLK	[1] Acetyl (K)	PLCB4_HUMAN	1-phosphatidylinositol 4,5-bisphosphate phosphodiesterase beta-4	400018	424868	257906	384967	301808	348602	149656	160232	118998	93633.4	136216	120701	77265.9	70571.5	86824.9	165374	176993	174341	283006	122436	116862	42624.9	41.293	34.8142	2.31147	3.70568e-06
59.6885	4	750.344	2997.35	-0.0213113	-7.11001	MGFQEMVEIKDSVSEATRDQDGVLR	[1] Oxidation (M)|[6] Oxidation (M)|[12] Acetyl (S)|[14] Acetyl (S)|[17] Acetyl (T)	PLCH1_HUMAN	1-phosphatidylinositol 4,5-bisphosphate phosphodiesterase eta-1	985119	808316	782748	901224	928870	825600	1.5351e+06	1.37164e+06	1.58294e+06	2.0882e+06	2.16491e+06	2.0546e+06	1.81896e+06	1.93668e+06	1.81245e+06	1.4644e+06	1.42484e+06	1.74951e+06	1.08017e+06	1.83495e+06	323229	261047	29.9238	14.2264	0.588667	3.91969e-09
52.9227	2	891.953	1781.89	-0.014406	-8.08459	KKSKMGFQEMVEIK	[2] Acetyl (K)|[3] Acetyl (S)|[10] Oxidation (M)	PLCH1_HUMAN	1-phosphatidylinositol 4,5-bisphosphate phosphodiesterase eta-1	214443	172627	89508.6	219104	278568	262138	293624	364275	319331	243864	344286	232186	376303	351687	334166	386864	331143	349292	245958	327755	82574.2	54065.2	33.5725	16.4956	0.750432	0.00176897
80.949	2	529.796	1057.58	-0.00977704	-9.24466	NIASRAKEK	[7] Acetyl (K)	PLCH1_HUMAN	1-phosphatidylinositol 4,5-bisphosphate phosphodiesterase eta-1	35546.8	35206.9	35646.5	27585.3	22568	27743.8	34926.2	41583.5	38389.6	23267.3	18848.5	39591.3	125507	90195.2	67401.1	12823.2	21150.1	14309.8	33244.1	45899.3	6021.12	39921.9	18.1119	86.9771	0.724283	0.0620306
114.417	2	524.795	1047.58	-0.00933399	-8.91001	ILIDSIYK	[7] Acetyl (Y)|[8] Acetyl (K)	PLCH1_HUMAN	1-phosphatidylinositol 4,5-bisphosphate phosphodiesterase eta-1	17796.6	19942.3	11354.9	29584.2	18065.4	31979.3	13806.5	23167.5	18824.6	42892.2	42421.8	41988.3	9695.49	8324.65	9801.4	19783.7	21041.5	13971.5	20502.4	23324.5	6765.74	14978.3	32.9998	64.2169	0.879006	0.192041
122.269	2	724.333	1446.65	0.00666019	4.60389	YDPMPPESQRK	[4] Oxidation (M)|[8] Acetyl (S)|[11] Acetyl (K)	PLCG2_HUMAN	1-phosphatidylinositol 4,5-bisphosphate phosphodiesterase gamma-2	71632	99666.7	123802	98769.8	117596	110803	106159	144217	148662	172133	163253	129628	151834	132219	126815	118750	112572	99964.4	113479	134130	23783.5	23853.2	20.9586	17.7837	0.846036	0.0369929
86.8363	2	521.319	1040.62	0.0006803	0.653743	LLEKLDIR	[4] Acetyl (K)	PLCZ1_HUMAN	1-phosphatidylinositol 4,5-bisphosphate phosphodiesterase zeta-1	188098	254576	188098	243294	171632	196545	132997	112078	97414.5	181383	103096	149728	56529.4	61983.2	95777.9	116804	163360	116837	176081	116166	54253.4	42846.5	30.8115	36.8837	1.51577	0.00150025
122.236	2	661.853	1321.69	-0.00660714	-4.99897	GKPVPTQGSRK	[2] Acetyl (K)|[6] Acetyl (T)|[9] Acetyl (S)|[11] Acetyl (K)	CN37_HUMAN	2',3'-cyclic-nucleotide 3'-phosphodiesterase	139368	156869	207954	64798.7	74491.4	75155.9	44574.7	81012.4	63224.1	161866	181543	134195	45313	51243.8	41300.9	32529.5	32859.8	33035.4	100828	79320.7	54456.2	61395.2	54.0093	77.4013	1.27114	0.0367699
104.24	2	737.371	1472.73	0.012167	8.26165	EQWDTIEELIR	[5] Acetyl (T)	DECR_HUMAN	2,4-dienoyl-CoA reductase, mitochondrial	417251	506140	537796	693626	689758	665222	200320	121023	204808	366720	313607	359652	222033	208256	180969	260955	279164	295628	448438	276332	225209	64995.5	50.2208	23.5208	1.62283	3.53391e-07
104.24	3	491.913	1472.72	0.00119738	0.813046	EQWDTIEELIR	[5] Acetyl (T)	DECR_HUMAN	2,4-dienoyl-CoA reductase, mitochondrial	108808	144877	129292	206584	223501	175924	41807.1	24694.9	38726.5	99875.2	83202.2	108348	54242.9	56480.6	39005.1	75973.6	59139.3	61084.7	121579	70816.8	74117.5	22793.2	60.9623	32.1862	1.71681	1.03324e-05
51.896	2	490.3	978.586	-7.13107e-05	-0.0728712	KKLLEHK	[1] Acetyl (K)|[2] Acetyl (K)	PRS10_HUMAN	26S protease regulatory subunit 10B	1.71736e+06	1.84875e+06	1.74329e+06	1.77972e+06	1.44544e+06	2.04259e+06	2.62052e+06	2.69341e+06	2.45883e+06	1.52112e+06	1.35204e+06	1.44379e+06	1.88474e+06	2.29317e+06	1.92111e+06	1.52556e+06	1.61008e+06	1.41355e+06	2.03888e+06	1.6628e+06	445719	308565	21.861	18.557	1.22617	0.000517427
66.4968	2	610.339	1218.66	-0.00836296	-6.86236	YIGESARLIR	[5] Acetyl (S)	PRS10_HUMAN	26S protease regulatory subunit 10B	2.08753e+06	1.80694e+06	2.05553e+06	1.59468e+06	1.6105e+06	1.58346e+06	1.05927e+06	1.11135e+06	1.00238e+06	3.32949e+06	3.20895e+06	2.96081e+06	822288	953291	994386	1.19792e+06	1.12862e+06	1.21928e+06	1.54574e+06	1.75722e+06	410832	1.06817e+06	26.5784	60.7871	0.879646	0.0015156
44.0882	2	613.299	1224.58	-0.00554768	-4.53024	LFTTMELMR	[3] Acetyl (T)|[4] Acetyl (T)	PSD12_HUMAN	26S proteasome non-ATPase regulatory subunit 12	8.06354e+06	7.70082e+06	7.3354e+06	6.27014e+06	6.96898e+06	6.85309e+06	5.18645e+06	4.87946e+06	4.66683e+06	6.87236e+06	6.02197e+06	6.15225e+06	4.74984e+06	4.2497e+06	4.47039e+06	6.24669e+06	5.19364e+06	6.23885e+06	6.43608e+06	5.5773e+06	1.25784e+06	929439	19.5436	16.6647	1.15398	0.00071374
68.2232	3	552.922	1655.74	-0.00545367	-3.29378	WSTLVEDYGMELR	[3] Acetyl (T)|[10] Oxidation (M)	PSD12_HUMAN	26S proteasome non-ATPase regulatory subunit 12	630751	477912	600588	495110	520783	577038	635097	511981	585403	800918	850490	796960	502245	357013	431888	522621	628037	693326	559407	620389	59179.8	176957	10.579	28.5235	0.901704	0.0716321
45.1085	2	411.242	820.47	0.000223316	0.272181	YKDLLK	[2] Acetyl (K)	PSD12_HUMAN	26S proteasome non-ATPase regulatory subunit 12	184723	131089	150002	153888	150902	153507	261594	265650	267558	143105	144511	127602	252584	272468	251867	221460	217317	215990	190990	205212	57137.6	53661.1	29.9165	26.1491	0.930699	0.0387503
112.104	2	529.809	1057.6	0.000984778	0.931142	LNILDTLSK	[9] Acetyl (K)	PSMD2_HUMAN	26S proteasome non-ATPase regulatory subunit 2	6.98967e+06	8.90127e+06	6.99484e+06	7.92422e+06	7.60568e+06	8.1472e+06	1.08455e+07	1.21553e+07	1.26371e+07	1.30148e+07	1.39217e+07	1.33554e+07	1.14644e+07	1.2745e+07	1.26605e+07	1.38527e+07	1.1479e+07	1.47728e+07	9.13342e+06	1.30296e+07	2.18892e+06	1.10056e+06	23.9661	8.44663	0.700976	2.09727e-06
87.9732	2	571.814	1141.61	-0.00964931	-8.45227	LNILDTLSK	[6] Acetyl (T)|[8] Acetyl (S)|[9] Acetyl (K)	PSMD2_HUMAN	26S proteasome non-ATPase regulatory subunit 2	8.63405e+06	8.43052e+06	7.213e+06	6.96065e+06	9.13831e+06	6.3475e+06	5.08491e+06	6.09673e+06	6.11053e+06	6.56117e+06	5.9995e+06	5.7243e+06	4.26423e+06	4.08265e+06	4.18092e+06	5.70897e+06	5.92661e+06	6.05078e+06	7.11291e+06	5.38879e+06	1.36572e+06	943370	19.2005	17.5062	1.31995	0.000352201
128.982	2	550.81	1099.61	-0.00707439	-6.43353	LNILDTLSK	[8] Acetyl (S)|[9] Acetyl (K)	PSMD2_HUMAN	26S proteasome non-ATPase regulatory subunit 2	65993.8	40723	49720.5	27817.5	34252.6	29745.7	40294.9	39841.2	38453	42858	50601.4	51030.6	59583.1	51436.1	59658.7	31951.1	30641	38206.8	40760.3	46218.5	11481.4	10900.3	28.1682	23.5843	0.881903	0.0894598
117.645	2	550.818	1099.62	0.00957576	8.7083	LNILDTLSK	[8] Acetyl (S)|[9] Acetyl (K)	PSMD2_HUMAN	26S proteasome non-ATPase regulatory subunit 2	9732.38	6932.12	9876.73	9886.65	8420.15	8209.05	13989.9	10288.3	9299.24	9856.59	10374.8	9962.7	18470.6	12743.4	17701.8	9988.17	10656.6	9536.18	9626.06	12143.4	1950.95	3500.98	20.2674	28.8303	0.792697	0.0126784
124.928	2	550.819	1099.62	0.0109348	9.94425	LNILDTLSK	[6] Acetyl (T)|[8] Acetyl (S)	PSMD2_HUMAN	26S proteasome non-ATPase regulatory subunit 2	6160.79	9568.48	7437.79	9570.93	9903.32	8508.84	15913.2	15685.1	17188.3	12244.6	13250.6	11038	27045.5	23116.8	21992.3	10844.4	8973.49	10957.9	11104.1	15495.9	4060.4	6651.41	36.5668	42.9236	0.71658	4.84835e-05
118.487	3	844.706	2531.1	-0.0156687	-6.19045	DELMAAVRDNNMAPYYEALCK	[12] Oxidation (M)|[21] Acetyl (K)	PSMD6_HUMAN	26S proteasome non-ATPase regulatory subunit 6	121701	119950	91872.1	93344.1	111995	115007	89607	119144	102695	127406	137726	134947	171333	146173	135866	118631	110380	114946	107257	133045	13020	18549.4	12.139	13.9422	0.806171	0.00125836
61.1315	2	708.378	1414.74	3.0801e-05	0.0217714	KAKDDATLSGKR	[1] Acetyl (K)|[3] Acetyl (K)|[11] Acetyl (K)	HAP28_HUMAN	28 kDa heat- and acid-stable phosphoprotein	8.31647e+07	6.30444e+07	7.4515e+07	7.95485e+07	8.63997e+07	8.23511e+07	5.18852e+07	5.48584e+07	5.01399e+07	5.31674e+07	5.43068e+07	6.54354e+07	4.44597e+07	4.21437e+07	4.42305e+07	7.49069e+07	6.79354e+07	7.04399e+07	6.95452e+07	5.74473e+07	1.45976e+07	1.2516e+07	20.9901	21.7869	1.21059	0.000527149
28.152	4	477.714	1906.83	0.00789401	4.13989	SSENGVDYVIMGMPHR	[1] Acetyl (S)|[2] Acetyl (S)|[11] Oxidation (M)|[13] Oxidation (M)	ODO1_HUMAN	2-oxoglutarate dehydrogenase, mitochondrial	473805	353874	322598	402106	403895	403092	470845	490195	447733	587931	662933	632337	639400	621993	647793	662847	600210	655814	418683	634584	56883.8	26862	13.5864	4.23301	0.659775	8.15061e-08
121.683	2	626.808	1251.6	0.00907955	7.2544	ICEEAFARSK	[10] Acetyl (K)	ODO1_HUMAN	2-oxoglutarate dehydrogenase, mitochondrial	126708	140154	167543	173367	178714	172397	128820	134424	96232.6	171545	174706	172574	141137	133261	125437	144011	155172	137348	146484	150577	28040.8	18594.3	19.1425	12.3487	0.972822	0.519197
78.7757	2	946.467	1890.92	0.00407399	2.15451	KLGNNCVFAPADVTSEK	[1] Acetyl (K)	HCD2_HUMAN	3-hydroxyacyl-CoA dehydrogenase type-2	1.44382e+06	1.37701e+06	1.15933e+06	1.0846e+06	1.36785e+06	1.29955e+06	1.13786e+06	1.01497e+06	1.00618e+06	1.10891e+06	971781	882595	988698	866186	1.11198e+06	1.07611e+06	1.1724e+06	1.16076e+06	1.21013e+06	1.03771e+06	165295	114876	13.6593	11.0701	1.16615	0.00836214
54.4693	2	649.359	1296.7	0.0113983	8.7903	AVLIDKDQSPK	[9] Acetyl (S)|[11] Acetyl (K)	HIBCH_HUMAN	3-hydroxyisobutyryl-CoA hydrolase, mitochondrial	1.9214e+06	1.78904e+06	1.3895e+06	1.91754e+06	1.93518e+06	2.4178e+06	2.42831e+06	1.98845e+06	2.14503e+06	2.96895e+06	2.01963e+06	2.12753e+06	1.4419e+06	1.79996e+06	1.70391e+06	1.63114e+06	1.62272e+06	2.00767e+06	1.99247e+06	1.92482e+06	318798	450314	16.0001	23.3951	1.03515	0.635693
69.8337	2	494.802	987.59	0.00347276	3.51641	GVFVVAAKR	[8] Acetyl (K)	THIM_HUMAN	3-ketoacyl-CoA thiolase, mitochondrial	176847	135472	149177	182958	181491	164190	178296	141993	141066	112540	120797	112628	77766.1	97312.5	64550.5	112469	140769	112741	161277	105730	19403.2	22890.7	12.031	21.6501	1.52536	1.03176e-05
80.7903	2	693.868	1385.72	0.00301008	2.17221	TVIIEQSWGSPK	[1] Acetyl (T)	CH60_HUMAN	60 kDa heat shock protein, mitochondrial	1.11262e+07	7.96764e+06	9.09768e+06	9.40279e+06	7.74238e+06	9.52579e+06	8.47468e+06	6.84622e+06	5.71284e+06	1.04915e+07	7.97592e+06	9.80893e+06	4.50119e+06	5.32803e+06	5.28609e+06	5.6054e+06	6.82776e+06	6.53863e+06	8.43292e+06	6.92927e+06	1.59853e+06	2.0962e+06	18.9558	30.2513	1.217	0.0161925
54.1785	3	415.579	1243.72	-0.00458998	-3.69052	TLKIPAMTIAK	[3] Acetyl (K)|[7] Oxidation (M)	CH60_HUMAN	60 kDa heat shock protein, mitochondrial	3.37042e+06	3.30267e+06	3.07287e+06	2.21424e+06	2.27292e+06	2.37075e+06	1.45329e+06	1.33544e+06	1.48184e+06	2.88468e+06	1.95656e+06	2.59535e+06	1.40394e+06	1.54891e+06	1.53533e+06	1.79188e+06	1.75874e+06	1.83442e+06	2.31938e+06	1.92331e+06	796465	498708	34.3395	25.9296	1.20593	0.00187781
22.884	3	476.916	1427.73	-0.00385184	-2.69788	TVIIEQSWGSPK	[1] Acetyl (T)|[7] Acetyl (S)	CH60_HUMAN	60 kDa heat shock protein, mitochondrial	57526.4	48158.7	50404.1	63107.2	59402.7	61885.2	45632.6	58573.5	58685.3	35663.4	52680.7	58485.7	87073.5	106013	91353.5	90146.4	83599.6	65749.8	55930.6	74529.6	6256.29	22583.8	11.1858	30.3018	0.750449	0.000863303
20.7963	3	476.916	1427.72	-0.00483793	-3.38854	TVIIEQSWGSPK	[1] Acetyl (T)|[7] Acetyl (S)	CH60_HUMAN	60 kDa heat shock protein, mitochondrial	32302.9	26966.5	24124.8	34724.4	37052	35601.8	26274.1	33158.1	36648.2	28427.9	35719	34198.2	61713.5	58159.7	61800.1	56276.5	50010.4	45561	31872.5	47985.1	4859.93	12671.8	15.248	26.4077	0.664217	1.73459e-06
111.516	2	1014.51	2027.01	-0.00707265	-3.4892	STMKPVQKVLEDSDLK	[1] Acetyl (S)|[2] Acetyl (T)|[4] Acetyl (K)|[8] Acetyl (K)|[16] Acetyl (K)	GRP78_HUMAN	78 kDa glucose-regulated protein	2.93498e+06	2.9737e+06	4.13701e+06	1.90342e+06	1.84127e+06	1.36707e+06	2.94668e+06	2.9716e+06	3.20024e+06	4.0033e+06	4.76502e+06	2.9789e+06	6.12713e+06	6.97204e+06	6.41133e+06	3.75241e+06	3.66592e+06	3.23703e+06	2.69733e+06	4.65701e+06	846209	1.48619e+06	31.3721	31.9131	0.579198	3.97636e-06
40.2462	2	679.854	1357.69	-0.000861355	-0.634425	NKITITNDQNR	[2] Acetyl (K)	GRP78_HUMAN	78 kDa glucose-regulated protein	956267	863161	918942	583034	635800	517716	782651	962907	988031	581337	481748	489409	718905	870482	917508	724097	678851	620670	800946	675890	179744	152021	22.4415	22.4921	1.18502	0.00446279
44.4928	2	514.768	1027.52	0.00192896	1.8773	LTPEEIER	[2] Acetyl (T)	GRP78_HUMAN	78 kDa glucose-regulated protein	189968	164416	157669	352993	354213	473285	208722	204477	234342	322452	255348	363470	249814	216513	333877	404323	341571	373039	260009	317823	108338	63492	41.667	19.9772	0.818094	0.0211629
22.0043	7	477.501	3335.45	-0.0244092	-7.31804	APASVPETPTAVTAPHSSSWDTYYQPR	[4] Acetyl (S)|[8] Acetyl (T)|[10] Acetyl (T)|[13] Acetyl (T)|[17] Acetyl (S)|[18] Acetyl (S)|[19] Acetyl (S)|[22] Acetyl (T)|[23] Acetyl (Y)|[24] Acetyl (Y)	ABHGA_HUMAN	Abhydrolase domain-containing protein 16A	149972	146416	177967	131955	115230	121519	110662	127877	113565	182505	213293	217191	223045	170144	192771	194542	148680	152822	132796	188333	21912.7	27196.4	16.5011	14.4406	0.705114	4.5124e-05
57.5183	2	515.793	1029.57	0.000862517	0.837744	EIGILTTNK	[9] Acetyl (K)	ABI1_HUMAN	Abl interactor 1	1.57746e+07	1.46102e+07	1.44922e+07	1.34422e+07	1.24296e+07	1.11734e+07	1.04955e+07	9.30324e+06	1.10787e+07	1.85132e+07	1.59586e+07	1.66989e+07	9.61094e+06	9.86722e+06	1.32244e+07	1.49301e+07	1.42927e+07	1.70204e+07	1.25333e+07	1.44574e+07	2.18074e+06	3.09485e+06	17.3996	21.4067	0.866914	0.00893676
57.5183	2	515.793	1029.57	0.000862517	0.837744	EIGILTTNK	[7] Acetyl (T)	ABI1_HUMAN	Abl interactor 1	1.57746e+07	1.46102e+07	1.44922e+07	1.34422e+07	1.24296e+07	1.11734e+07	1.04955e+07	9.30324e+06	1.10787e+07	1.85132e+07	1.59586e+07	1.66989e+07	9.61094e+06	9.86722e+06	1.32244e+07	1.49301e+07	1.42927e+07	1.70204e+07	1.25333e+07	1.44574e+07	2.18074e+06	3.09485e+06	17.3996	21.4067	0.866914	0.00893676
63.0538	2	511.756	1021.5	0.00275324	2.69531	LGSQHSPGR	[3] Acetyl (S)|[6] Acetyl (S)	ABI1_HUMAN	Abl interactor 1	5.02171e+06	5.11865e+06	5.73943e+06	5.3619e+06	6.52513e+06	5.52162e+06	7.52819e+06	7.21672e+06	7.56523e+06	6.67597e+06	7.16313e+06	7.06208e+06	1.03085e+07	1.05729e+07	1.10456e+07	5.09164e+06	6.03115e+06	7.56879e+06	6.17762e+06	7.94664e+06	1.04255e+06	2.15212e+06	16.8762	27.0822	0.777388	6.35743e-05
103.968	2	786.909	1571.8	-0.012765	-8.12121	EIGILTTNKNTSR	[6] Acetyl (T)|[7] Acetyl (T)|[11] Acetyl (T)	ABI1_HUMAN	Abl interactor 1	2.1864e+06	2.18555e+06	2.39575e+06	1.84359e+06	1.81394e+06	1.78071e+06	1.82451e+06	1.73625e+06	1.92945e+06	2.64894e+06	2.57042e+06	2.84879e+06	1.71196e+06	1.30342e+06	1.53636e+06	1.44305e+06	1.70811e+06	2.16392e+06	1.96624e+06	1.99277e+06	231312	577916	11.7642	29.0006	0.986684	0.782029
103.968	2	786.909	1571.8	-0.012765	-8.12121	EIGILTTNKNTSR	[6] Acetyl (T)|[7] Acetyl (T)|[12] Acetyl (S)	ABI1_HUMAN	Abl interactor 1	2.1864e+06	2.18555e+06	2.39575e+06	1.84359e+06	1.81394e+06	1.78071e+06	1.82451e+06	1.73625e+06	1.92945e+06	2.64894e+06	2.57042e+06	2.84879e+06	1.71196e+06	1.30342e+06	1.53636e+06	1.44305e+06	1.70811e+06	2.16392e+06	1.96624e+06	1.99277e+06	231312	577916	11.7642	29.0006	0.986684	0.782029
91.2378	3	648.333	1941.98	0.00429927	2.21387	AELQMLLEEEIPSGKR	[N-term] Acetyl (Protein N-term)|[5] Oxidation (M)|[15] Acetyl (K)	ABI1_HUMAN	Abl interactor 1	469953	415000	427504	291869	273745	289908	392318	370533	510751	341756	352168	287817	440348	439157	449399	430031	274698	426272	382398	382405	83690.3	69257.9	21.8857	18.1111	0.999981	0.992786
126.36	2	864.941	1727.87	0.00178529	1.03324	AELQMLLEEEIPSGK	[N-term] Acetyl (Protein N-term)	ABI1_HUMAN	Abl interactor 1	120342	216405	181062	76007.6	99434.1	89694	141246	162118	106536	106264	99507.2	112455	107747	113769	112336	153722	119937	177844	132538	122620	46490.8	25822.7	35.0772	21.0591	1.08089	0.443475
119.76	2	1107.54	2213.07	-0.00755937	-3.41577	NYIEKVVAIYDYTKDK	[5] Acetyl (K)|[10] Acetyl (Y)|[12] Acetyl (Y)|[13] Acetyl (T)|[14] Acetyl (K)|[16] Acetyl (K)	ABI1_HUMAN	Abl interactor 1	590958	340186	408971	556146	538642	448510	756720	1.04301e+06	932703	284098	291901	238725	402897	408172	362344	266054	279447	272307	623983	311772	239544	62593.3	38.3895	20.0767	2.00141	4.22008e-06
57.5183	2	515.793	1029.57	0.000862517	0.837744	EIGILTTNK	[9] Acetyl (K)	ABI2_HUMAN	Abl interactor 2	1.57746e+07	1.46102e+07	1.44922e+07	1.34422e+07	1.24296e+07	1.11734e+07	1.04955e+07	9.30324e+06	1.10787e+07	1.85132e+07	1.59586e+07	1.66989e+07	9.61094e+06	9.86722e+06	1.32244e+07	1.49301e+07	1.42927e+07	1.70204e+07	1.25333e+07	1.44574e+07	2.18074e+06	3.09485e+06	17.3996	21.4067	0.866914	0.00893676
57.5183	2	515.793	1029.57	0.000862517	0.837744	EIGILTTNK	[7] Acetyl (T)	ABI2_HUMAN	Abl interactor 2	1.57746e+07	1.46102e+07	1.44922e+07	1.34422e+07	1.24296e+07	1.11734e+07	1.04955e+07	9.30324e+06	1.10787e+07	1.85132e+07	1.59586e+07	1.66989e+07	9.61094e+06	9.86722e+06	1.32244e+07	1.49301e+07	1.42927e+07	1.70204e+07	1.25333e+07	1.44574e+07	2.18074e+06	3.09485e+06	17.3996	21.4067	0.866914	0.00893676
78.9727	2	930.964	1859.91	0.0150866	8.11154	TTPPTQKPPSPPMSGK	[1] Acetyl (T)|[2] Acetyl (T)|[5] Acetyl (T)|[7] Acetyl (K)|[14] Acetyl (S)	ABI2_HUMAN	Abl interactor 2	1.18312e+06	1.33099e+06	1.50226e+06	6.15239e+06	6.17634e+06	7.25201e+06	1.07704e+07	7.84305e+06	7.17196e+06	2.37128e+06	2.47276e+06	2.12078e+06	5.79384e+06	5.79971e+06	5.82338e+06	3.24727e+06	3.06462e+06	2.91748e+06	5.48695e+06	3.73457e+06	3.39138e+06	1.59207e+06	61.8082	42.6306	1.46923	0.000798387
51.7227	2	761.387	1520.76	-0.00361162	-2.37488	HTPPTIGGSLPYR	[5] Acetyl (T)|[9] Acetyl (S)|[12] Acetyl (Y)	ABI2_HUMAN	Abl interactor 2	1.29186e+06	1.19773e+06	1.01049e+06	943229	791714	1.22297e+06	1.69139e+06	1.32672e+06	1.48181e+06	854759	784097	758816	1.23968e+06	1.48477e+06	1.26602e+06	1.02295e+06	997128	810192	1.21754e+06	1.02427e+06	276513	255040	22.7107	24.8997	1.18869	0.0174852
103.968	2	786.909	1571.8	-0.012765	-8.12121	EIGILTTNKNTSR	[6] Acetyl (T)|[7] Acetyl (T)|[11] Acetyl (T)	ABI2_HUMAN	Abl interactor 2	2.1864e+06	2.18555e+06	2.39575e+06	1.84359e+06	1.81394e+06	1.78071e+06	1.82451e+06	1.73625e+06	1.92945e+06	2.64894e+06	2.57042e+06	2.84879e+06	1.71196e+06	1.30342e+06	1.53636e+06	1.44305e+06	1.70811e+06	2.16392e+06	1.96624e+06	1.99277e+06	231312	577916	11.7642	29.0006	0.986684	0.782029
103.968	2	786.909	1571.8	-0.012765	-8.12121	EIGILTTNKNTSR	[6] Acetyl (T)|[7] Acetyl (T)|[12] Acetyl (S)	ABI2_HUMAN	Abl interactor 2	2.1864e+06	2.18555e+06	2.39575e+06	1.84359e+06	1.81394e+06	1.78071e+06	1.82451e+06	1.73625e+06	1.92945e+06	2.64894e+06	2.57042e+06	2.84879e+06	1.71196e+06	1.30342e+06	1.53636e+06	1.44305e+06	1.70811e+06	2.16392e+06	1.96624e+06	1.99277e+06	231312	577916	11.7642	29.0006	0.986684	0.782029
122.166	4	1074.53	4294.09	-0.0367362	-8.55501	HSPYRTLEPVRPPVVPNDYVPSPTRNMAPSQQSPVR	[4] Acetyl (Y)|[6] Acetyl (T)|[19] Acetyl (Y)|[22] Acetyl (S)|[24] Acetyl (T)|[27] Oxidation (M)	ABI2_HUMAN	Abl interactor 2	1.29073e+06	1.34877e+06	1.52784e+06	1.39388e+06	1.45254e+06	1.28091e+06	1.98791e+06	2.49513e+06	1.96477e+06	1.18239e+06	990243	895210	1.12052e+06	1.08783e+06	825084	854068	775980	512880	1.63805e+06	916023	418596	206904	25.5545	22.5872	1.78822	1.99595e-06
37.1137	2	592.809	1183.6	0.00813144	6.87012	KISASTSHNR	[6] Acetyl (T)|[7] Acetyl (S)	ASPM_HUMAN	Abnormal spindle-like microcephaly-associated protein	1.195e+08	9.49505e+07	1.008e+08	8.88126e+07	8.85197e+07	8.8395e+07	1.57947e+08	1.60365e+08	1.51783e+08	1.02469e+08	1.28415e+08	1.04557e+08	2.52543e+08	2.38776e+08	2.47672e+08	1.55074e+08	1.3481e+08	1.21626e+08	1.16786e+08	1.65105e+08	3.15148e+07	6.29827e+07	26.9851	38.1471	0.707344	6.18265e-07
84.2645	3	597.636	1789.89	-0.00591846	-3.3066	TMELLTQNWDLSKK	[13] Acetyl (K)|[14] Acetyl (K)	ASPM_HUMAN	Abnormal spindle-like microcephaly-associated protein	1.28789e+08	1.31923e+08	1.04725e+08	1.11333e+08	1.15433e+08	9.48583e+07	6.39094e+07	7.98121e+07	7.56785e+07	9.70962e+07	8.25147e+07	1.11345e+08	7.89472e+07	7.34741e+07	7.55627e+07	9.72825e+07	1.05879e+08	1.00708e+08	1.00718e+08	9.14234e+07	2.38753e+07	1.3997e+07	23.7051	15.3101	1.10167	0.0791464
80.8568	3	597.636	1789.88	-0.00710404	-3.96897	TMELLTQNWDLSKK	[13] Acetyl (K)|[14] Acetyl (K)	ASPM_HUMAN	Abnormal spindle-like microcephaly-associated protein	8.43275e+06	6.11807e+06	5.376e+06	6.37236e+06	5.8199e+06	6.05839e+06	3.2754e+06	4.1513e+06	3.69322e+06	5.29821e+06	3.88345e+06	7.04018e+06	3.09974e+06	2.93671e+06	2.58429e+06	4.00075e+06	5.19014e+06	5.52022e+06	5.47749e+06	4.39485e+06	1.58908e+06	1.46677e+06	29.011	33.3746	1.24634	0.0404985
80.3417	3	597.636	1789.89	-0.0067803	-3.78811	TMELLTQNWDLSKK	[13] Acetyl (K)|[14] Acetyl (K)	ASPM_HUMAN	Abnormal spindle-like microcephaly-associated protein	559666	416895	466730	462766	470080	367613	273379	235452	193647	329382	450502	511232	192062	220263	204330	294263	406459	282673	382914	321241	124094	113413	32.4077	35.3048	1.19199	0.0577932
69.8438	2	571.351	1140.69	0.000663086	0.581305	QKSAALIIQK	[2] Acetyl (K)	ASPM_HUMAN	Abnormal spindle-like microcephaly-associated protein	1.60027e+07	1.51121e+07	1.52961e+07	1.5432e+07	1.69113e+07	1.60659e+07	2.58148e+07	2.51073e+07	2.6213e+07	1.63463e+07	1.5727e+07	1.74892e+07	2.10471e+07	2.33251e+07	2.14091e+07	1.46379e+07	1.64633e+07	1.5138e+07	1.91061e+07	1.79537e+07	4.98984e+06	3.14766e+06	26.1164	17.5321	1.06419	0.0137137
57.1293	2	613.813	1225.61	0.00710195	5.79465	KISASTSHNR	[1] Acetyl (K)|[6] Acetyl (T)|[7] Acetyl (S)	ASPM_HUMAN	Abnormal spindle-like microcephaly-associated protein	8.43779e+06	9.20759e+06	8.95379e+06	9.29768e+06	8.12844e+06	7.85106e+06	1.68176e+07	1.61153e+07	1.82317e+07	1.00153e+07	9.78641e+06	9.90816e+06	1.8235e+07	2.0211e+07	1.80395e+07	1.0147e+07	1.07002e+07	1.27225e+07	1.1449e+07	1.33072e+07	4.26494e+06	4.27568e+06	37.2517	32.1305	0.860359	0.00124354
57.1293	2	613.813	1225.61	0.00710195	5.79465	KISASTSHNR	[1] Acetyl (K)|[3] Acetyl (S)|[5] Acetyl (S)	ASPM_HUMAN	Abnormal spindle-like microcephaly-associated protein	8.43779e+06	9.20759e+06	8.95379e+06	9.29768e+06	8.12844e+06	7.85106e+06	1.68176e+07	1.61153e+07	1.82317e+07	1.00153e+07	9.78641e+06	9.90816e+06	1.8235e+07	2.0211e+07	1.80395e+07	1.0147e+07	1.07002e+07	1.27225e+07	1.1449e+07	1.33072e+07	4.26494e+06	4.27568e+06	37.2517	32.1305	0.860359	0.00124354
54.5852	2	655.345	1308.67	0.00334343	2.55483	AVISLQSYFR	[4] Acetyl (S)|[7] Acetyl (S)|[8] Acetyl (Y)	ASPM_HUMAN	Abnormal spindle-like microcephaly-associated protein	2.62177e+07	2.43575e+07	1.83117e+07	1.83428e+07	1.80732e+07	1.91986e+07	1.30218e+07	1.29775e+07	1.21942e+07	1.81726e+07	1.50159e+07	1.48524e+07	1.00655e+07	1.1971e+07	1.19086e+07	1.32749e+07	1.35544e+07	1.43051e+07	1.80772e+07	1.368e+07	4.91512e+06	2.31937e+06	27.1896	16.9544	1.32143	0.000447168
73.6787	2	582.817	1163.62	0.000165344	0.142095	VADKGGSIFTK	[4] Acetyl (K)	ASPM_HUMAN	Abnormal spindle-like microcephaly-associated protein	3.73449e+06	3.05184e+06	3.34779e+06	2.66289e+06	3.33414e+06	3.70924e+06	6.16082e+06	5.10702e+06	6.64671e+06	4.08611e+06	3.60702e+06	3.30099e+06	3.11025e+06	3.2475e+06	3.16579e+06	3.07948e+06	2.89294e+06	2.88693e+06	4.19499e+06	3.26411e+06	1.42601e+06	377882	33.9932	11.5769	1.28519	0.000837575
62.071	3	619.305	1854.89	-0.0134507	-7.25139	KIAAQKREEYMQMR	[1] Acetyl (K)|[11] Oxidation (M)|[13] Oxidation (M)	ASPM_HUMAN	Abnormal spindle-like microcephaly-associated protein	2.82198e+06	2.85464e+06	2.61268e+06	2.79661e+06	2.58335e+06	3.18497e+06	1.60895e+06	1.60948e+06	1.89843e+06	2.58648e+06	2.42411e+06	2.42085e+06	2.10203e+06	2.10845e+06	1.73496e+06	2.65892e+06	2.80328e+06	2.737e+06	2.44123e+06	2.39734e+06	583528	352676	23.903	14.7111	1.01831	0.622644
52.1	3	617.985	1850.93	-0.00224488	-1.21284	AAALFIQQCYRSKK	[10] Acetyl (Y)|[12] Acetyl (S)|[13] Acetyl (K)|[14] Acetyl (K)	ASPM_HUMAN	Abnormal spindle-like microcephaly-associated protein	2.45642e+06	2.23996e+06	2.54568e+06	2.94742e+06	2.37982e+06	2.71956e+06	2.24448e+06	2.16773e+06	1.91615e+06	1.7901e+06	1.06569e+06	1.80637e+06	1.29113e+06	1.80766e+06	1.64721e+06	2.35414e+06	2.0394e+06	2.01269e+06	2.40191e+06	1.75716e+06	309116	389680	12.8696	22.1767	1.36693	0.000231027
52.1115	2	926.476	1850.94	0.00229408	1.23942	AAALFIQQCYRSKK	[10] Acetyl (Y)|[12] Acetyl (S)|[13] Acetyl (K)|[14] Acetyl (K)	ASPM_HUMAN	Abnormal spindle-like microcephaly-associated protein	1.18383e+06	1.23866e+06	1.10417e+06	1.54311e+06	1.41812e+06	1.53934e+06	923059	998899	1.05431e+06	771619	769847	743858	604277	703760	748954	1.27626e+06	1.14892e+06	1.24643e+06	1.22261e+06	890436	230530	257221	18.8555	28.8871	1.37305	1.24418e-07
52.4578	2	616.329	1230.64	0.00479276	3.89453	LETQKCAALR	[5] Acetyl (K)	ASPM_HUMAN	Abnormal spindle-like microcephaly-associated protein	1.26417e+06	1.33595e+06	1.34022e+06	1.22783e+06	1.26245e+06	1.35666e+06	935784	1.06126e+06	1.01842e+06	958375	1.03701e+06	1.11636e+06	1.26265e+06	1.34324e+06	1.41183e+06	1.30188e+06	1.2476e+06	1.30421e+06	1.20031e+06	1.22035e+06	155526	150431	12.9572	12.3269	0.983575	0.531884
67.3458	2	425.239	848.464	-0.00036819	-0.433948	FTSGIIK	[2] Acetyl (T)|[3] Acetyl (S)	ASPM_HUMAN	Abnormal spindle-like microcephaly-associated protein	770690	745516	561760	494727	418722	446983	351890	300153	320184	427976	586701	546243	226469	224998	208830	266274	261106	311270	490070	339985	173253	144457	35.3527	42.4892	1.44144	0.000234316
53.5473	3	402.887	1205.64	-0.000205859	-0.170747	IERTNYLQK	[4] Acetyl (T)	ASPM_HUMAN	Abnormal spindle-like microcephaly-associated protein	203985	142969	174599	121129	140741	107381	105522	111316	123070	161145	145461	127541	97377.7	98316.2	73405.2	148570	160129	165316	136746	130807	33398.2	33503.9	24.4236	25.6133	1.0454	0.481856
105.551	3	788.703	2363.09	-0.0116263	-4.91993	AVTETSFNSVNVNGQRGENSK	[9] Acetyl (S)|[20] Acetyl (S)|[21] Acetyl (K)	ASPM_HUMAN	Abnormal spindle-like microcephaly-associated protein	2.27671e+06	1.79184e+06	1.53371e+06	1.8312e+06	1.66379e+06	1.77608e+06	896012	1.03101e+06	914153	1.42691e+06	1.05267e+06	1.38007e+06	652720	865668	803715	1.22453e+06	1.29676e+06	1.28779e+06	1.52383e+06	1.11009e+06	477649	278136	31.3452	25.0552	1.37271	0.000576422
108.997	2	651.862	1301.71	0.00112786	0.866447	TAALVIQQNFR	[1] Acetyl (T)	ASPM_HUMAN	Abnormal spindle-like microcephaly-associated protein	351466	349327	350060	285854	385932	364397	159852	163940	135773	276356	302154	242930	170980	192544	189258	283372	303946	333100	282955	254960	101137	58531.8	35.743	22.9573	1.1098	0.053844
120.748	3	623.343	1867.01	0.017895	9.58496	IQSAFRMAKAQKQFR	[7] Oxidation (M)|[12] Acetyl (K)	ASPM_HUMAN	Abnormal spindle-like microcephaly-associated protein	125653	108958	102962	120130	126427	129725	141022	218575	192949	96945.7	114938	107896	167788	165773	141237	133551	118371	119268	140711	129530	39051.4	24756.3	27.7529	19.1124	1.08632	0.230487
129.633	2	730.396	1458.78	-0.00887701	-6.0852	FIQKYHSIKK	[5] Acetyl (Y)|[7] Acetyl (S)|[9] Acetyl (K)|[10] Acetyl (K)	ASPM_HUMAN	Abnormal spindle-like microcephaly-associated protein	101028	101269	85793.8	33216.9	38542.8	39361.3	52279.6	48407	49442.6	68339.5	79186.5	82374	88898.8	82256.5	76009.1	65895.2	67758.8	72082.4	61037.8	75866.8	27274.4	7907.28	44.6845	10.4226	0.80454	0.000139684
113.246	2	814.905	1627.8	0.00789855	4.85233	MNAGSDPVVIVSAAR	[N-term] Acetyl (Protein N-term)|[1] Oxidation (M)|[5] Acetyl (S)|[12] Acetyl (S)	THIC_HUMAN	Acetyl-CoA acetyltransferase, cytosolic	143017	112687	112354	107153	110272	95436.1	81006.1	89865.7	98170.3	77679.5	91365.3	84439.2	72963.6	77110.3	75832.1	87261.8	95017.1	86354.8	105551	83113.7	17787	7590	16.8516	9.13206	1.26996	0.000256751
55.9907	2	740.364	1478.71	0.00863912	5.84236	KSTYPPSGPTYR	[2] Acetyl (S)|[10] Acetyl (T)|[11] Acetyl (Y)	ASAH1_HUMAN	Acid ceramidase	6.7099e+06	6.179e+06	5.23133e+06	1.58171e+06	1.46811e+06	1.54197e+06	5.06266e+06	4.5406e+06	4.18237e+06	2.55899e+06	2.08558e+06	2.56611e+06	6.00455e+06	6.25549e+06	5.6368e+06	1.81058e+06	2.14163e+06	2.31028e+06	4.0553e+06	3.48556e+06	2.04131e+06	1.88091e+06	50.3368	53.9629	1.16346	0.0120697
57.1525	2	670.888	1339.76	0.00161639	1.20648	IKDLSTIEPLK	[5] Acetyl (S)|[6] Acetyl (T)	AN32A_HUMAN	Acidic leucine-rich nuclear phosphoprotein 32 family member A	1.05041e+07	1.08321e+07	1.09052e+07	1.44312e+07	1.26077e+07	1.20243e+07	1.82823e+07	1.71365e+07	1.79577e+07	1.08062e+07	9.86326e+06	1.06665e+07	1.49343e+07	1.56376e+07	1.49159e+07	1.1816e+07	1.12925e+07	1.33342e+07	1.38534e+07	1.25852e+07	3.19194e+06	2.16063e+06	23.0408	17.168	1.10078	0.00416806
47.3983	2	515.301	1028.59	0.00116047	1.12822	KDIKKGEK	[1] Acetyl (K)|[5] Acetyl (K)	ACON_HUMAN	Aconitate hydratase, mitochondrial	737528	872552	931942	824122	1.07228e+06	1.0189e+06	1.13037e+06	1.17186e+06	1.07135e+06	666558	513130	571556	755257	717010	772124	742141	854317	807634	981211	711081	147786	110199	15.0616	15.4974	1.37989	1.30859e-05
68.2092	2	421.771	841.528	0.00060224	0.715651	VAGILTVK	[8] Acetyl (K)	ACON_HUMAN	Aconitate hydratase, mitochondrial	390389	341834	408532	448447	406329	455356	412855	350146	367934	414847	421340	370278	378151	257292	302132	402819	393379	425381	397980	373958	39752.4	57632.9	9.98855	15.4116	1.06424	0.179727
68.2092	2	421.771	841.528	0.00060224	0.715651	VAGILTVK	[6] Acetyl (T)	ACON_HUMAN	Aconitate hydratase, mitochondrial	390389	341834	408532	448447	406329	455356	412855	350146	367934	414847	421340	370278	378151	257292	302132	402819	393379	425381	397980	373958	39752.4	57632.9	9.98855	15.4116	1.06424	0.179727
86.8548	2	515.302	1028.59	0.00254084	2.47022	KDIKKGEK	[1] Acetyl (K)|[8] Acetyl (K)	ACON_HUMAN	Aconitate hydratase, mitochondrial	164248	147412	120362	171007	136382	151090	425407	290578	377479	170399	127866	145281	306205	282751	279262	178070	260320	191653	220441	215756	114246	66556.5	51.8262	30.848	1.02171	0.795676
60.8237	2	539.835	1077.66	0.00125849	1.1678	IKIIAPPER	[2] Acetyl (K)	ACTA_HUMAN	Actin, aortic smooth muscle	3.9706e+07	2.97763e+07	2.77613e+07	2.22219e+07	2.55443e+07	2.6139e+07	1.64754e+07	1.46785e+07	1.92152e+07	1.32988e+07	1.46443e+07	1.39488e+07	9.41543e+06	1.06352e+07	1.20067e+07	1.57343e+07	1.56035e+07	1.43408e+07	2.46131e+07	1.3292e+07	7.64308e+06	2.19107e+06	31.0529	16.4841	1.85172	3.27941e-06
39.731	2	698.821	1395.63	0.000294725	0.211178	DSYVGDEAQSKR	[11] Acetyl (K)	ACTA_HUMAN	Actin, aortic smooth muscle	1.40435e+07	1.11103e+07	1.09309e+07	1.45159e+07	1.4038e+07	1.13957e+07	9.6353e+06	8.70869e+06	1.10423e+07	9.0542e+06	8.20522e+06	6.72886e+06	9.32147e+06	1.11191e+07	1.00566e+07	1.35184e+07	1.03409e+07	1.04468e+07	1.17134e+07	9.86572e+06	2.0482e+06	1.90606e+06	17.486	19.32	1.18728	0.0196316
39.744	3	466.216	1395.63	0.000929816	0.666236	DSYVGDEAQSKR	[11] Acetyl (K)	ACTA_HUMAN	Actin, aortic smooth muscle	1.18224e+06	1.0354e+06	986917	1.01559e+06	972745	846706	763892	635223	956644	714224	728914	457729	749705	959638	879325	1.27176e+06	1.04772e+06	1.05247e+06	932817	873499	161704	240549	17.335	27.5386	1.06791	0.328569
62.3642	3	673.644	2017.91	0.000680301	0.337132	YPIEHGIITNWDDMEK	[1] Acetyl (Y)|[14] Oxidation (M)	ACTA_HUMAN	Actin, aortic smooth muscle	1.73064e+07	1.5895e+07	1.49929e+07	1.22081e+07	1.03758e+07	1.11064e+07	1.07722e+07	1.12675e+07	1.19848e+07	1.27104e+07	1.16438e+07	1.29961e+07	9.19549e+06	9.88858e+06	8.71918e+06	1.14144e+07	1.0889e+07	1.05281e+07	1.28788e+07	1.08872e+07	2.52143e+06	1.47098e+06	19.5781	13.5111	1.18293	0.000139032
62.3468	4	505.485	2017.91	0.000785705	0.389366	YPIEHGIITNWDDMEK	[1] Acetyl (Y)|[14] Oxidation (M)	ACTA_HUMAN	Actin, aortic smooth muscle	3.34941e+06	2.99003e+06	2.80073e+06	2.15776e+06	1.9556e+06	2.24483e+06	2.47353e+06	2.55251e+06	2.74993e+06	2.96136e+06	2.78372e+06	3.05225e+06	1.96388e+06	2.08958e+06	1.80466e+06	2.80411e+06	2.80128e+06	2.79111e+06	2.58604e+06	2.56133e+06	437320	470616	16.9108	18.3739	1.00965	0.734768
62.3718	2	1009.96	2017.91	0.000304294	0.150797	YPIEHGIITNWDDMEK	[1] Acetyl (Y)|[14] Oxidation (M)	ACTA_HUMAN	Actin, aortic smooth muscle	4.84647e+06	4.96224e+06	4.3209e+06	3.70435e+06	3.3536e+06	3.8065e+06	2.77159e+06	2.90947e+06	3.09006e+06	3.50267e+06	3.20998e+06	3.41809e+06	2.98237e+06	2.88182e+06	2.82074e+06	3.68377e+06	3.38757e+06	3.33967e+06	3.75169e+06	3.24741e+06	810816	295846	21.612	9.11023	1.15529	0.000257839
58.3415	2	1009.96	2017.91	0.000401266	0.198853	YPIEHGIITNWDDMEK	[1] Acetyl (Y)|[14] Oxidation (M)	ACTA_HUMAN	Actin, aortic smooth muscle	1.60701e+06	1.9853e+06	1.91575e+06	1.42968e+06	1.3136e+06	1.49412e+06	1.09554e+06	1.17739e+06	1.23101e+06	1.33318e+06	1.37869e+06	1.29726e+06	1.06835e+06	1.33349e+06	1.25124e+06	1.3823e+06	1.42232e+06	1.36762e+06	1.47215e+06	1.31494e+06	314759	105334	21.3808	8.01059	1.11956	0.0102383
42.4805	3	407.213	1218.62	0.000920482	0.75535	EITALAPSTMK	[3] Acetyl (T)|[10] Oxidation (M)	ACTA_HUMAN	Actin, aortic smooth muscle	4.12614e+06	2.93043e+06	2.84383e+06	2.40664e+06	2.31435e+06	2.47176e+06	2.2494e+06	2.13663e+06	1.85691e+06	2.52026e+06	1.90863e+06	1.72144e+06	1.50055e+06	1.26655e+06	1.2922e+06	1.42072e+06	1.5131e+06	1.43967e+06	2.5929e+06	1.62035e+06	663563	392805	25.5915	24.242	1.60021	8.39546e-05
42.4805	3	407.213	1218.62	0.000920482	0.75535	EITALAPSTMK	[10] Oxidation (M)|[11] Acetyl (K)	ACTA_HUMAN	Actin, aortic smooth muscle	4.12614e+06	2.93043e+06	2.84383e+06	2.40664e+06	2.31435e+06	2.47176e+06	2.2494e+06	2.13663e+06	1.85691e+06	2.52026e+06	1.90863e+06	1.72144e+06	1.50055e+06	1.26655e+06	1.2922e+06	1.42072e+06	1.5131e+06	1.43967e+06	2.5929e+06	1.62035e+06	663563	392805	25.5915	24.242	1.60021	8.39546e-05
45.1212	3	402.924	1205.75	0.00109749	0.910214	IKIIAPPERK	[2] Acetyl (K)	ACTA_HUMAN	Actin, aortic smooth muscle	1.45528e+06	1.23088e+06	1.43362e+06	1.50895e+06	1.44968e+06	1.43284e+06	1.0718e+06	1.06979e+06	1.05882e+06	1.07113e+06	1.01267e+06	1.01636e+06	1.12974e+06	1.17734e+06	1.17164e+06	1.67774e+06	1.77653e+06	1.69746e+06	1.30129e+06	1.3034e+06	191598	316925	14.7237	24.3152	0.998383	0.908833
62.3468	4	505.485	2017.91	0.000785705	0.389366	YPIEHGIITNWDDMEK	[9] Acetyl (T)|[14] Oxidation (M)	ACTA_HUMAN	Actin, aortic smooth muscle	3.34941e+06	2.99003e+06	2.80073e+06	2.15776e+06	1.9556e+06	2.24483e+06	2.47353e+06	2.55251e+06	2.74993e+06	2.96136e+06	2.78372e+06	3.05225e+06	1.96388e+06	2.08958e+06	1.80466e+06	2.80411e+06	2.80128e+06	2.79111e+06	2.58604e+06	2.56133e+06	437320	470616	16.9108	18.3739	1.00965	0.734768
58.3415	2	1009.96	2017.91	0.000401266	0.198853	YPIEHGIITNWDDMEK	[9] Acetyl (T)|[14] Oxidation (M)	ACTA_HUMAN	Actin, aortic smooth muscle	1.60701e+06	1.9853e+06	1.91575e+06	1.42968e+06	1.3136e+06	1.49412e+06	1.09554e+06	1.17739e+06	1.23101e+06	1.33318e+06	1.37869e+06	1.29726e+06	1.06835e+06	1.33349e+06	1.25124e+06	1.3823e+06	1.42232e+06	1.36762e+06	1.47215e+06	1.31494e+06	314759	105334	21.3808	8.01059	1.11956	0.0102383
75.0342	2	722.908	1443.8	0.000495436	0.343147	EITALAPSTMKIK	[13] Acetyl (K)	ACTA_HUMAN	Actin, aortic smooth muscle	2.26395e+06	1.8957e+06	1.82006e+06	1.28813e+06	1.49213e+06	1.36951e+06	1.02273e+06	1.28163e+06	1.32552e+06	1.5191e+06	1.23997e+06	1.32129e+06	994079	1.19638e+06	1.18339e+06	1.32933e+06	1.42798e+06	1.30427e+06	1.52882e+06	1.27953e+06	387792	151439	25.3655	11.8355	1.19483	0.00377335
75.0342	2	722.908	1443.8	0.000495436	0.343147	EITALAPSTMKIK	[11] Acetyl (K)	ACTA_HUMAN	Actin, aortic smooth muscle	2.26395e+06	1.8957e+06	1.82006e+06	1.28813e+06	1.49213e+06	1.36951e+06	1.02273e+06	1.28163e+06	1.32552e+06	1.5191e+06	1.23997e+06	1.32129e+06	994079	1.19638e+06	1.18339e+06	1.32933e+06	1.42798e+06	1.30427e+06	1.52882e+06	1.27953e+06	387792	151439	25.3655	11.8355	1.19483	0.00377335
78.6755	5	705.369	3521.81	0.0347188	9.85833	IWHHSFYNELRVAPEEHPTLLTEAPLNPK	[19] Acetyl (T)|[22] Acetyl (T)	ACTA_HUMAN	Actin, aortic smooth muscle	3.37569e+06	3.43139e+06	4.82313e+06	7.00042e+06	7.49992e+06	4.52108e+06	4.71176e+06	3.02925e+06	3.43612e+06	5.14009e+06	5.1965e+06	5.23085e+06	2.31355e+06	2.08688e+06	2.62657e+06	4.21048e+06	3.96836e+06	3.18211e+06	4.64764e+06	3.77282e+06	1.61656e+06	1.26918e+06	34.7823	33.6402	1.23187	0.0499853
78.6755	5	705.369	3521.81	0.0347188	9.85833	IWHHSFYNELRVAPEEHPTLLTEAPLNPK	[7] Acetyl (Y)|[19] Acetyl (T)	ACTA_HUMAN	Actin, aortic smooth muscle	3.37569e+06	3.43139e+06	4.82313e+06	7.00042e+06	7.49992e+06	4.52108e+06	4.71176e+06	3.02925e+06	3.43612e+06	5.14009e+06	5.1965e+06	5.23085e+06	2.31355e+06	2.08688e+06	2.62657e+06	4.21048e+06	3.96836e+06	3.18211e+06	4.64764e+06	3.77282e+06	1.61656e+06	1.26918e+06	34.7823	33.6402	1.23187	0.0499853
78.6755	5	705.369	3521.81	0.0347188	9.85833	IWHHSFYNELRVAPEEHPTLLTEAPLNPK	[7] Acetyl (Y)|[22] Acetyl (T)	ACTA_HUMAN	Actin, aortic smooth muscle	3.37569e+06	3.43139e+06	4.82313e+06	7.00042e+06	7.49992e+06	4.52108e+06	4.71176e+06	3.02925e+06	3.43612e+06	5.14009e+06	5.1965e+06	5.23085e+06	2.31355e+06	2.08688e+06	2.62657e+06	4.21048e+06	3.96836e+06	3.18211e+06	4.64764e+06	3.77282e+06	1.61656e+06	1.26918e+06	34.7823	33.6402	1.23187	0.0499853
62.3718	2	1009.96	2017.91	0.000304294	0.150797	YPIEHGIITNWDDMEK	[14] Oxidation (M)|[16] Acetyl (K)	ACTA_HUMAN	Actin, aortic smooth muscle	4.84647e+06	4.96224e+06	4.3209e+06	3.70435e+06	3.3536e+06	3.8065e+06	2.77159e+06	2.90947e+06	3.09006e+06	3.50267e+06	3.20998e+06	3.41809e+06	2.98237e+06	2.88182e+06	2.82074e+06	3.68377e+06	3.38757e+06	3.33967e+06	3.75169e+06	3.24741e+06	810816	295846	21.612	9.11023	1.15529	0.000257839
61.4932	5	488.433	2437.13	0.0170433	6.99324	DLYANNVLSGGTTMYPGIADR	[3] Acetyl (Y)|[9] Acetyl (S)|[12] Acetyl (T)|[13] Acetyl (T)|[15] Acetyl (Y)	ACTA_HUMAN	Actin, aortic smooth muscle	852218	696253	900441	777362	646874	711771	464764	586499	466473	578586	594420	604531	407448	438001	377179	603346	678622	719487	678073	555736	154407	120579	22.7715	21.6973	1.22014	0.00171324
39.0337	2	620.77	1239.53	-0.000464666	-0.374874	DSYVGDEAQSK	[2] Acetyl (S)	ACTA_HUMAN	Actin, aortic smooth muscle	1.72474e+06	1.58438e+06	1.44606e+06	1.042e+06	1.0187e+06	1.10872e+06	370347	308064	374843	972857	935056	904962	898672	755124	764320	905397	927607	836633	997539	877848	541485	76117.9	54.2821	8.67098	1.13635	0.0046094
104.284	3	860.061	2577.16	-0.000308305	-0.11963	LCYVALDFENEMATAASSSSLEK	[3] Acetyl (Y)	ACTA_HUMAN	Actin, aortic smooth muscle	1.69794e+06	1.98121e+06	1.94047e+06	3.48122e+06	3.31206e+06	3.22103e+06	467395	308175	525360	916306	872222	1.11108e+06	370510	480505	356458	582056	734161	788121	1.88165e+06	690157	1.26299e+06	260328	67.1216	37.7201	2.72641	6.99005e-11
106.784	2	916.956	1831.9	0.00248067	1.35415	SYELPDGQVITIGNER	[2] Acetyl (Y)	ACTA_HUMAN	Actin, aortic smooth muscle	636215	631183	678011	528642	551185	514166	294348	284189	365775	407294	438881	403958	329596	290521	291865	396806	348862	455760	498191	373727	149142	60969.5	29.9367	16.3139	1.33303	4.54706e-06
127.011	2	834.93	1667.85	0.00225937	1.35466	DLTDYLMKILTER	[7] Oxidation (M)|[8] Acetyl (K)	ACTA_HUMAN	Actin, aortic smooth muscle	88190.8	66270.9	62852.2	75680.1	62055.3	71073.2	27102.7	28829.1	29510.1	24567.6	31180.4	23791.1	32476.1	33558.9	26432.8	59229.2	57218.1	56751.7	56840.5	38356.2	22662	14930.5	39.8695	38.926	1.48191	8.02661e-05
87.0417	2	940.408	1878.8	0.0045038	2.39717	DDDIAALVVDNGSGMCK	[N-term] Acetyl (Protein N-term)|[15] Oxidation (M)|[17] Acetyl (K)	ACTB_HUMAN	Actin, cytoplasmic 1	9.83121e+08	8.49461e+08	8.41964e+08	7.76529e+08	6.57724e+08	7.06377e+08	7.3511e+08	6.20589e+08	6.71489e+08	7.7341e+08	7.27513e+08	7.41489e+08	6.96172e+08	6.40425e+08	6.78146e+08	7.37087e+08	7.37e+08	7.4547e+08	7.60263e+08	7.19635e+08	1.1511e+08	4.06986e+07	15.1408	5.65546	1.05646	0.10433
87.3958	2	940.407	1878.8	0.00236291	1.25767	DDDIAALVVDNGSGMCK	[N-term] Acetyl (Protein N-term)|[15] Oxidation (M)|[17] Acetyl (K)	ACTB_HUMAN	Actin, cytoplasmic 1	2.85194e+08	3.02075e+08	2.92782e+08	3.09041e+08	2.96309e+08	2.73948e+08	2.24509e+08	1.99999e+08	2.03246e+08	2.66738e+08	2.51915e+08	2.34189e+08	1.75614e+08	1.95182e+08	1.94488e+08	2.24617e+08	2.3831e+08	2.18258e+08	2.65234e+08	2.22146e+08	4.36348e+07	2.94946e+07	16.4514	13.2771	1.19396	1.71294e-05
86.9967	3	627.274	1878.8	0.00222257	1.18298	DDDIAALVVDNGSGMCK	[N-term] Acetyl (Protein N-term)|[15] Oxidation (M)|[17] Acetyl (K)	ACTB_HUMAN	Actin, cytoplasmic 1	6.95405e+07	4.56869e+07	4.92785e+07	4.96588e+07	3.97923e+07	4.65905e+07	3.71911e+07	3.65095e+07	4.24586e+07	5.18707e+07	4.59234e+07	4.87653e+07	4.44952e+07	3.53102e+07	3.71682e+07	4.50947e+07	4.52766e+07	3.83243e+07	4.63007e+07	4.35809e+07	9.97913e+06	5.52549e+06	21.5528	12.6787	1.06241	0.388082
99.23	2	940.407	1878.8	0.00150522	0.801163	DDDIAALVVDNGSGMCK	[N-term] Acetyl (Protein N-term)|[15] Oxidation (M)|[17] Acetyl (K)	ACTB_HUMAN	Actin, cytoplasmic 1	4.17494e+06	6.84231e+06	7.81192e+06	5.4439e+06	4.11051e+06	5.79212e+06	3.21575e+06	4.01839e+06	3.68887e+06	5.85206e+06	6.52919e+06	7.14379e+06	4.58221e+06	6.09e+06	5.75078e+06	4.88298e+06	6.15096e+06	5.56848e+06	5.01097e+06	5.83894e+06	1.55975e+06	783724	31.1267	13.4224	0.858198	0.103227
87.0417	2	940.408	1878.8	0.0045038	2.39717	DDDIAALVVDNGSGMCK	[N-term] Acetyl (Protein N-term)|[13] Acetyl (S)|[15] Oxidation (M)	ACTB_HUMAN	Actin, cytoplasmic 1	9.83121e+08	8.49461e+08	8.41964e+08	7.76529e+08	6.57724e+08	7.06377e+08	7.3511e+08	6.20589e+08	6.71489e+08	7.7341e+08	7.27513e+08	7.41489e+08	6.96172e+08	6.40425e+08	6.78146e+08	7.37087e+08	7.37e+08	7.4547e+08	7.60263e+08	7.19635e+08	1.1511e+08	4.06986e+07	15.1408	5.65546	1.05646	0.10433
87.3958	2	940.407	1878.8	0.00236291	1.25767	DDDIAALVVDNGSGMCK	[N-term] Acetyl (Protein N-term)|[13] Acetyl (S)|[15] Oxidation (M)	ACTB_HUMAN	Actin, cytoplasmic 1	2.85194e+08	3.02075e+08	2.92782e+08	3.09041e+08	2.96309e+08	2.73948e+08	2.24509e+08	1.99999e+08	2.03246e+08	2.66738e+08	2.51915e+08	2.34189e+08	1.75614e+08	1.95182e+08	1.94488e+08	2.24617e+08	2.3831e+08	2.18258e+08	2.65234e+08	2.22146e+08	4.36348e+07	2.94946e+07	16.4514	13.2771	1.19396	1.71294e-05
86.9967	3	627.274	1878.8	0.00222257	1.18298	DDDIAALVVDNGSGMCK	[N-term] Acetyl (Protein N-term)|[13] Acetyl (S)|[15] Oxidation (M)	ACTB_HUMAN	Actin, cytoplasmic 1	6.95405e+07	4.56869e+07	4.92785e+07	4.96588e+07	3.97923e+07	4.65905e+07	3.71911e+07	3.65095e+07	4.24586e+07	5.18707e+07	4.59234e+07	4.87653e+07	4.44952e+07	3.53102e+07	3.71682e+07	4.50947e+07	4.52766e+07	3.83243e+07	4.63007e+07	4.35809e+07	9.97913e+06	5.52549e+06	21.5528	12.6787	1.06241	0.388082
99.23	2	940.407	1878.8	0.00150522	0.801163	DDDIAALVVDNGSGMCK	[N-term] Acetyl (Protein N-term)|[13] Acetyl (S)|[15] Oxidation (M)	ACTB_HUMAN	Actin, cytoplasmic 1	4.17494e+06	6.84231e+06	7.81192e+06	5.4439e+06	4.11051e+06	5.79212e+06	3.21575e+06	4.01839e+06	3.68887e+06	5.85206e+06	6.52919e+06	7.14379e+06	4.58221e+06	6.09e+06	5.75078e+06	4.88298e+06	6.15096e+06	5.56848e+06	5.01097e+06	5.83894e+06	1.55975e+06	783724	31.1267	13.4224	0.858198	0.103227
60.8237	2	539.835	1077.66	0.00125849	1.1678	IKIIAPPER	[2] Acetyl (K)	ACTB_HUMAN	Actin, cytoplasmic 1	3.9706e+07	2.97763e+07	2.77613e+07	2.22219e+07	2.55443e+07	2.6139e+07	1.64754e+07	1.46785e+07	1.92152e+07	1.32988e+07	1.46443e+07	1.39488e+07	9.41543e+06	1.06352e+07	1.20067e+07	1.57343e+07	1.56035e+07	1.43408e+07	2.46131e+07	1.3292e+07	7.64308e+06	2.19107e+06	31.0529	16.4841	1.85172	3.27941e-06
72.8882	3	779.757	2336.25	0.0007116	0.304591	VAPEEHPVLLTEAPLNPKANR	[18] Acetyl (K)	ACTB_HUMAN	Actin, cytoplasmic 1	8.62758e+07	6.69404e+07	6.54988e+07	5.35853e+07	5.22874e+07	4.99253e+07	3.58194e+07	3.67239e+07	4.13067e+07	2.90308e+07	3.62552e+07	2.75397e+07	2.43747e+07	2.12587e+07	2.73109e+07	3.11569e+07	3.72066e+07	3.24224e+07	5.42626e+07	2.96173e+07	1.63959e+07	5.23485e+06	30.2159	17.675	1.83212	7.62653e-07
72.8972	2	1169.13	2336.25	0.000945393	0.404663	VAPEEHPVLLTEAPLNPKANR	[18] Acetyl (K)	ACTB_HUMAN	Actin, cytoplasmic 1	8.2567e+06	8.74045e+06	9.36779e+06	6.05164e+06	7.12834e+06	5.97499e+06	3.39558e+06	4.21786e+06	4.04993e+06	2.99253e+06	3.47418e+06	2.94215e+06	2.31432e+06	2.56e+06	2.73206e+06	3.33931e+06	4.09962e+06	3.76275e+06	6.3537e+06	3.13521e+06	2.17535e+06	581522	34.2375	18.5481	2.02656	3.03082e-09
72.8882	4	585.07	2336.25	0.00206616	0.884392	VAPEEHPVLLTEAPLNPKANR	[18] Acetyl (K)	ACTB_HUMAN	Actin, cytoplasmic 1	2.15791e+06	1.89918e+06	1.64596e+06	1.54801e+06	1.54579e+06	1.70366e+06	1.13651e+06	1.44158e+06	1.63558e+06	1.1993e+06	1.44677e+06	1.11984e+06	1.35125e+06	1.2317e+06	1.47574e+06	1.5379e+06	1.72598e+06	1.47317e+06	1.63491e+06	1.39574e+06	284931	189694	17.4279	13.5909	1.17136	0.0162265
88.5363	3	758.365	2272.07	0.00399235	1.75714	DLYANTVLSGGTTMYPGIADR	[6] Acetyl (T)|[14] Oxidation (M)	ACTB_HUMAN	Actin, cytoplasmic 1	2.96137e+07	2.58633e+07	2.53067e+07	2.6097e+07	2.39492e+07	2.26531e+07	1.85141e+07	2.01889e+07	1.65689e+07	2.85483e+07	2.58549e+07	2.22667e+07	1.30087e+07	1.44913e+07	1.40478e+07	2.03331e+07	2.1336e+07	2.2421e+07	2.3195e+07	2.02564e+07	4.13698e+06	5.41189e+06	17.8357	26.7169	1.14507	0.00762019
79.691	2	1137.05	2272.08	0.0124472	5.47833	DLYANTVLSGGTTMYPGIADR	[6] Acetyl (T)|[14] Oxidation (M)	ACTB_HUMAN	Actin, cytoplasmic 1	1.66405e+06	1.99749e+06	2.31873e+06	2.1897e+06	1.82807e+06	2.0736e+06	1.66874e+06	1.65727e+06	1.79151e+06	2.18618e+06	1.7472e+06	1.91179e+06	1.27597e+06	1.47777e+06	1.41877e+06	1.82449e+06	2.00726e+06	1.61861e+06	1.90991e+06	1.71867e+06	245721	296886	12.8656	17.2742	1.11127	0.0697719
88.5363	3	758.365	2272.07	0.00399235	1.75714	DLYANTVLSGGTTMYPGIADR	[3] Acetyl (Y)|[14] Oxidation (M)	ACTB_HUMAN	Actin, cytoplasmic 1	2.96137e+07	2.58633e+07	2.53067e+07	2.6097e+07	2.39492e+07	2.26531e+07	1.85141e+07	2.01889e+07	1.65689e+07	2.85483e+07	2.58549e+07	2.22667e+07	1.30087e+07	1.44913e+07	1.40478e+07	2.03331e+07	2.1336e+07	2.2421e+07	2.3195e+07	2.02564e+07	4.13698e+06	5.41189e+06	17.8357	26.7169	1.14507	0.00762019
88.5363	2	1137.04	2272.07	0.00280307	1.23371	DLYANTVLSGGTTMYPGIADR	[3] Acetyl (Y)|[14] Oxidation (M)	ACTB_HUMAN	Actin, cytoplasmic 1	1.08225e+07	1.22537e+07	1.17189e+07	1.43868e+07	1.2426e+07	1.23872e+07	1.50315e+07	1.22887e+07	1.00982e+07	1.3447e+07	1.22566e+07	1.21834e+07	8.68979e+06	8.67006e+06	9.07601e+06	1.00686e+07	1.15364e+07	1.17168e+07	1.23793e+07	1.08494e+07	1.54731e+06	1.76422e+06	12.4992	16.261	1.14101	0.0223217
79.691	2	1137.05	2272.08	0.0124472	5.47833	DLYANTVLSGGTTMYPGIADR	[3] Acetyl (Y)|[14] Oxidation (M)	ACTB_HUMAN	Actin, cytoplasmic 1	1.66405e+06	1.99749e+06	2.31873e+06	2.1897e+06	1.82807e+06	2.0736e+06	1.66874e+06	1.65727e+06	1.79151e+06	2.18618e+06	1.7472e+06	1.91179e+06	1.27597e+06	1.47777e+06	1.41877e+06	1.82449e+06	2.00726e+06	1.61861e+06	1.90991e+06	1.71867e+06	245721	296886	12.8656	17.2742	1.11127	0.0697719
108.777	2	911.405	1820.8	0.00295623	1.6236	DDDIAALVVDNGSGMCK	[N-term] Acetyl (Protein N-term)	ACTB_HUMAN	Actin, cytoplasmic 1	4.21014e+07	4.41364e+07	3.88446e+07	2.6412e+07	2.78034e+07	2.64169e+07	1.95284e+07	2.21703e+07	1.9642e+07	3.17592e+07	3.23001e+07	3.44175e+07	2.72857e+07	2.52215e+07	2.19818e+07	3.12092e+07	3.2606e+07	3.37326e+07	2.96728e+07	3.00571e+07	9.5677e+06	4.25074e+06	32.244	14.1422	0.987216	0.656387
108.766	3	607.938	1820.79	0.000641702	0.35243	DDDIAALVVDNGSGMCK	[N-term] Acetyl (Protein N-term)	ACTB_HUMAN	Actin, cytoplasmic 1	77170.4	76703.1	69270.8	33112.4	46366.9	47705.9	30242.2	38480.4	33253.7	89749.7	73561.4	85789.2	50124.2	45573.3	30985	81304.2	71240.7	49979.8	50256.2	64256.4	19135.1	20613	38.0752	32.0792	0.78212	0.00816463
39.731	2	698.821	1395.63	0.000294725	0.211178	DSYVGDEAQSKR	[11] Acetyl (K)	ACTB_HUMAN	Actin, cytoplasmic 1	1.40435e+07	1.11103e+07	1.09309e+07	1.45159e+07	1.4038e+07	1.13957e+07	9.6353e+06	8.70869e+06	1.10423e+07	9.0542e+06	8.20522e+06	6.72886e+06	9.32147e+06	1.11191e+07	1.00566e+07	1.35184e+07	1.03409e+07	1.04468e+07	1.17134e+07	9.86572e+06	2.0482e+06	1.90606e+06	17.486	19.32	1.18728	0.0196316
39.744	3	466.216	1395.63	0.000929816	0.666236	DSYVGDEAQSKR	[11] Acetyl (K)	ACTB_HUMAN	Actin, cytoplasmic 1	1.18224e+06	1.0354e+06	986917	1.01559e+06	972745	846706	763892	635223	956644	714224	728914	457729	749705	959638	879325	1.27176e+06	1.04772e+06	1.05247e+06	932817	873499	161704	240549	17.335	27.5386	1.06791	0.328569
80.8383	4	833.628	3330.48	0.0129296	3.88222	CPEALFQPSFLGMESCGIHETTFNSIMK	[9] Acetyl (S)|[27] Oxidation (M)|[28] Acetyl (K)	ACTB_HUMAN	Actin, cytoplasmic 1	3.40468e+07	2.9093e+07	3.21795e+07	3.0848e+07	2.79613e+07	3.07469e+07	2.10013e+07	1.80845e+07	1.58127e+07	1.80422e+07	1.16946e+07	1.71494e+07	8.09905e+06	9.37378e+06	1.03729e+07	1.19834e+07	1.2376e+07	1.40588e+07	2.66416e+07	1.25722e+07	6.61539e+06	3.34127e+06	24.8311	26.5766	2.11908	1.37938e-08
80.8383	4	833.628	3330.48	0.0129296	3.88222	CPEALFQPSFLGMESCGIHETTFNSIMK	[9] Acetyl (S)|[13] Oxidation (M)|[28] Acetyl (K)	ACTB_HUMAN	Actin, cytoplasmic 1	3.40468e+07	2.9093e+07	3.21795e+07	3.0848e+07	2.79613e+07	3.07469e+07	2.10013e+07	1.80845e+07	1.58127e+07	1.80422e+07	1.16946e+07	1.71494e+07	8.09905e+06	9.37378e+06	1.03729e+07	1.19834e+07	1.2376e+07	1.40588e+07	2.66416e+07	1.25722e+07	6.61539e+06	3.34127e+06	24.8311	26.5766	2.11908	1.37938e-08
80.8383	4	833.628	3330.48	0.0129296	3.88222	CPEALFQPSFLGMESCGIHETTFNSIMK	[9] Acetyl (S)|[13] Oxidation (M)|[15] Acetyl (S)	ACTB_HUMAN	Actin, cytoplasmic 1	3.40468e+07	2.9093e+07	3.21795e+07	3.0848e+07	2.79613e+07	3.07469e+07	2.10013e+07	1.80845e+07	1.58127e+07	1.80422e+07	1.16946e+07	1.71494e+07	8.09905e+06	9.37378e+06	1.03729e+07	1.19834e+07	1.2376e+07	1.40588e+07	2.66416e+07	1.25722e+07	6.61539e+06	3.34127e+06	24.8311	26.5766	2.11908	1.37938e-08
63.9232	4	601.048	2400.16	0.00132826	0.553405	KDLYANTVLSGGTTMYPGIADR	[7] Acetyl (T)|[15] Oxidation (M)	ACTB_HUMAN	Actin, cytoplasmic 1	1.03088e+07	8.06179e+06	8.35257e+06	6.09297e+06	7.14221e+06	7.18717e+06	6.2569e+06	7.59061e+06	8.16987e+06	9.77627e+06	7.95645e+06	9.18843e+06	6.30878e+06	5.74761e+06	6.98788e+06	9.31611e+06	9.43497e+06	6.93931e+06	7.68476e+06	7.96176e+06	1.26651e+06	1.51783e+06	16.4808	19.064	0.96521	0.565347
63.9232	3	801.062	2400.16	0.00146638	0.61095	KDLYANTVLSGGTTMYPGIADR	[7] Acetyl (T)|[15] Oxidation (M)	ACTB_HUMAN	Actin, cytoplasmic 1	1.09054e+07	9.44488e+06	9.36043e+06	7.58868e+06	7.97771e+06	7.59228e+06	6.28994e+06	7.28862e+06	7.44668e+06	8.64393e+06	7.03389e+06	7.8901e+06	5.9402e+06	5.22547e+06	5.83275e+06	8.21356e+06	7.83899e+06	5.64014e+06	8.21051e+06	6.91767e+06	1.41658e+06	1.27942e+06	17.2532	18.495	1.18689	0.0053378
69.9442	3	801.063	2400.17	0.00264849	1.10346	KDLYANTVLSGGTTMYPGIADR	[7] Acetyl (T)|[15] Oxidation (M)	ACTB_HUMAN	Actin, cytoplasmic 1	8.47082e+06	7.8485e+06	6.15303e+06	6.31996e+06	6.77777e+06	5.62901e+06	6.39163e+06	5.77806e+06	5.97057e+06	7.07094e+06	6.66998e+06	7.1484e+06	5.07224e+06	4.95052e+06	4.54223e+06	5.74059e+06	6.17844e+06	5.68465e+06	6.59326e+06	5.89533e+06	963464	942194	14.6129	15.982	1.11839	0.0274036
69.9772	4	601.049	2400.17	0.0049807	2.07515	KDLYANTVLSGGTTMYPGIADR	[7] Acetyl (T)|[15] Oxidation (M)	ACTB_HUMAN	Actin, cytoplasmic 1	3.86719e+06	3.60606e+06	3.00865e+06	3.49732e+06	3.85108e+06	3.15925e+06	4.45469e+06	3.9107e+06	4.62213e+06	5.21617e+06	4.76342e+06	5.45273e+06	3.78681e+06	3.62407e+06	3.3283e+06	3.84503e+06	4.27591e+06	3.9141e+06	3.77523e+06	4.24517e+06	534368	739661	14.1546	17.4236	0.8893	0.0120188
65.2805	4	601.049	2400.17	0.00341	1.42074	KDLYANTVLSGGTTMYPGIADR	[7] Acetyl (T)|[15] Oxidation (M)	ACTB_HUMAN	Actin, cytoplasmic 1	5.30702e+06	4.70398e+06	4.73482e+06	3.48575e+06	3.93618e+06	4.0605e+06	4.01554e+06	3.77758e+06	4.46935e+06	4.44094e+06	5.01021e+06	5.2101e+06	2.97756e+06	3.01074e+06	2.9208e+06	3.188e+06	4.21715e+06	3.59109e+06	4.27675e+06	3.84073e+06	569730	902315	13.3216	23.4933	1.11352	0.0233003
65.2805	3	801.062	2400.16	0.000129618	0.0540036	KDLYANTVLSGGTTMYPGIADR	[7] Acetyl (T)|[15] Oxidation (M)	ACTB_HUMAN	Actin, cytoplasmic 1	3.91966e+06	4.02519e+06	4.73536e+06	3.42125e+06	3.5792e+06	3.95035e+06	2.64331e+06	2.56288e+06	2.70922e+06	3.61806e+06	3.71461e+06	3.74413e+06	1.89143e+06	2.6673e+06	2.42493e+06	2.71301e+06	3.55088e+06	3.01712e+06	3.50516e+06	3.03794e+06	744189	660481	21.2313	21.7411	1.15379	0.00931448
63.9232	2	1201.09	2400.17	0.0019813	0.825486	KDLYANTVLSGGTTMYPGIADR	[7] Acetyl (T)|[15] Oxidation (M)	ACTB_HUMAN	Actin, cytoplasmic 1	733062	841391	837188	692736	744737	542753	516609	429676	426293	727972	634100	653128	457813	416966	405538	610646	464613	510190	640494	542329	164484	116443	25.6808	21.4709	1.18101	0.00838807
63.9232	4	601.048	2400.16	0.00132826	0.553405	KDLYANTVLSGGTTMYPGIADR	[4] Acetyl (Y)|[15] Oxidation (M)	ACTB_HUMAN	Actin, cytoplasmic 1	1.03088e+07	8.06179e+06	8.35257e+06	6.09297e+06	7.14221e+06	7.18717e+06	6.2569e+06	7.59061e+06	8.16987e+06	9.77627e+06	7.95645e+06	9.18843e+06	6.30878e+06	5.74761e+06	6.98788e+06	9.31611e+06	9.43497e+06	6.93931e+06	7.68476e+06	7.96176e+06	1.26651e+06	1.51783e+06	16.4808	19.064	0.96521	0.565347
63.9232	3	801.062	2400.16	0.00146638	0.61095	KDLYANTVLSGGTTMYPGIADR	[4] Acetyl (Y)|[15] Oxidation (M)	ACTB_HUMAN	Actin, cytoplasmic 1	1.09054e+07	9.44488e+06	9.36043e+06	7.58868e+06	7.97771e+06	7.59228e+06	6.28994e+06	7.28862e+06	7.44668e+06	8.64393e+06	7.03389e+06	7.8901e+06	5.9402e+06	5.22547e+06	5.83275e+06	8.21356e+06	7.83899e+06	5.64014e+06	8.21051e+06	6.91767e+06	1.41658e+06	1.27942e+06	17.2532	18.495	1.18689	0.0053378
69.9442	3	801.063	2400.17	0.00264849	1.10346	KDLYANTVLSGGTTMYPGIADR	[4] Acetyl (Y)|[15] Oxidation (M)	ACTB_HUMAN	Actin, cytoplasmic 1	8.47082e+06	7.8485e+06	6.15303e+06	6.31996e+06	6.77777e+06	5.62901e+06	6.39163e+06	5.77806e+06	5.97057e+06	7.07094e+06	6.66998e+06	7.1484e+06	5.07224e+06	4.95052e+06	4.54223e+06	5.74059e+06	6.17844e+06	5.68465e+06	6.59326e+06	5.89533e+06	963464	942194	14.6129	15.982	1.11839	0.0274036
65.2805	4	601.049	2400.17	0.00341	1.42074	KDLYANTVLSGGTTMYPGIADR	[4] Acetyl (Y)|[15] Oxidation (M)	ACTB_HUMAN	Actin, cytoplasmic 1	5.30702e+06	4.70398e+06	4.73482e+06	3.48575e+06	3.93618e+06	4.0605e+06	4.01554e+06	3.77758e+06	4.46935e+06	4.44094e+06	5.01021e+06	5.2101e+06	2.97756e+06	3.01074e+06	2.9208e+06	3.188e+06	4.21715e+06	3.59109e+06	4.27675e+06	3.84073e+06	569730	902315	13.3216	23.4933	1.11352	0.0233003
65.2805	3	801.062	2400.16	0.000129618	0.0540036	KDLYANTVLSGGTTMYPGIADR	[4] Acetyl (Y)|[15] Oxidation (M)	ACTB_HUMAN	Actin, cytoplasmic 1	3.91966e+06	4.02519e+06	4.73536e+06	3.42125e+06	3.5792e+06	3.95035e+06	2.64331e+06	2.56288e+06	2.70922e+06	3.61806e+06	3.71461e+06	3.74413e+06	1.89143e+06	2.6673e+06	2.42493e+06	2.71301e+06	3.55088e+06	3.01712e+06	3.50516e+06	3.03794e+06	744189	660481	21.2313	21.7411	1.15379	0.00931448
63.9232	2	1201.09	2400.17	0.0019813	0.825486	KDLYANTVLSGGTTMYPGIADR	[4] Acetyl (Y)|[15] Oxidation (M)	ACTB_HUMAN	Actin, cytoplasmic 1	733062	841391	837188	692736	744737	542753	516609	429676	426293	727972	634100	653128	457813	416966	405538	610646	464613	510190	640494	542329	164484	116443	25.6808	21.4709	1.18101	0.00838807
82.5793	4	833.628	3330.48	0.0119459	3.58684	CPEALFQPSFLGMESCGIHETTFNSIMK	[13] Oxidation (M)|[25] Acetyl (S)|[28] Acetyl (K)	ACTB_HUMAN	Actin, cytoplasmic 1	4.27643e+07	4.21813e+07	4.58359e+07	4.63053e+07	3.53582e+07	3.59418e+07	2.4201e+07	2.22817e+07	2.18244e+07	2.153e+07	1.97414e+07	1.65274e+07	1.3095e+07	1.16875e+07	1.14648e+07	1.67716e+07	1.77617e+07	1.76576e+07	3.51882e+07	1.62486e+07	1.00608e+07	3.5063e+06	28.5913	21.5792	2.16562	9.87491e-09
82.5793	4	833.628	3330.48	0.0119459	3.58684	CPEALFQPSFLGMESCGIHETTFNSIMK	[25] Acetyl (S)|[27] Oxidation (M)|[28] Acetyl (K)	ACTB_HUMAN	Actin, cytoplasmic 1	4.27643e+07	4.21813e+07	4.58359e+07	4.63053e+07	3.53582e+07	3.59418e+07	2.4201e+07	2.22817e+07	2.18244e+07	2.153e+07	1.97414e+07	1.65274e+07	1.3095e+07	1.16875e+07	1.14648e+07	1.67716e+07	1.77617e+07	1.76576e+07	3.51882e+07	1.62486e+07	1.00608e+07	3.5063e+06	28.5913	21.5792	2.16562	9.87491e-09
82.5793	4	833.628	3330.48	0.0119459	3.58684	CPEALFQPSFLGMESCGIHETTFNSIMK	[9] Acetyl (S)|[15] Acetyl (S)|[27] Oxidation (M)	ACTB_HUMAN	Actin, cytoplasmic 1	4.27643e+07	4.21813e+07	4.58359e+07	4.63053e+07	3.53582e+07	3.59418e+07	2.4201e+07	2.22817e+07	2.18244e+07	2.153e+07	1.97414e+07	1.65274e+07	1.3095e+07	1.16875e+07	1.14648e+07	1.67716e+07	1.77617e+07	1.76576e+07	3.51882e+07	1.62486e+07	1.00608e+07	3.5063e+06	28.5913	21.5792	2.16562	9.87491e-09
82.5793	4	833.628	3330.48	0.0119459	3.58684	CPEALFQPSFLGMESCGIHETTFNSIMK	[13] Oxidation (M)|[15] Acetyl (S)|[28] Acetyl (K)	ACTB_HUMAN	Actin, cytoplasmic 1	4.27643e+07	4.21813e+07	4.58359e+07	4.63053e+07	3.53582e+07	3.59418e+07	2.4201e+07	2.22817e+07	2.18244e+07	2.153e+07	1.97414e+07	1.65274e+07	1.3095e+07	1.16875e+07	1.14648e+07	1.67716e+07	1.77617e+07	1.76576e+07	3.51882e+07	1.62486e+07	1.00608e+07	3.5063e+06	28.5913	21.5792	2.16562	9.87491e-09
69.9442	3	801.063	2400.17	0.00264849	1.10346	KDLYANTVLSGGTTMYPGIADR	[10] Acetyl (S)|[15] Oxidation (M)	ACTB_HUMAN	Actin, cytoplasmic 1	8.47082e+06	7.8485e+06	6.15303e+06	6.31996e+06	6.77777e+06	5.62901e+06	6.39163e+06	5.77806e+06	5.97057e+06	7.07094e+06	6.66998e+06	7.1484e+06	5.07224e+06	4.95052e+06	4.54223e+06	5.74059e+06	6.17844e+06	5.68465e+06	6.59326e+06	5.89533e+06	963464	942194	14.6129	15.982	1.11839	0.0274036
69.9772	4	601.049	2400.17	0.0049807	2.07515	KDLYANTVLSGGTTMYPGIADR	[10] Acetyl (S)|[15] Oxidation (M)	ACTB_HUMAN	Actin, cytoplasmic 1	3.86719e+06	3.60606e+06	3.00865e+06	3.49732e+06	3.85108e+06	3.15925e+06	4.45469e+06	3.9107e+06	4.62213e+06	5.21617e+06	4.76342e+06	5.45273e+06	3.78681e+06	3.62407e+06	3.3283e+06	3.84503e+06	4.27591e+06	3.9141e+06	3.77523e+06	4.24517e+06	534368	739661	14.1546	17.4236	0.8893	0.0120188
69.9442	3	801.063	2400.17	0.00264849	1.10346	KDLYANTVLSGGTTMYPGIADR	[1] Acetyl (K)|[15] Oxidation (M)	ACTB_HUMAN	Actin, cytoplasmic 1	8.47082e+06	7.8485e+06	6.15303e+06	6.31996e+06	6.77777e+06	5.62901e+06	6.39163e+06	5.77806e+06	5.97057e+06	7.07094e+06	6.66998e+06	7.1484e+06	5.07224e+06	4.95052e+06	4.54223e+06	5.74059e+06	6.17844e+06	5.68465e+06	6.59326e+06	5.89533e+06	963464	942194	14.6129	15.982	1.11839	0.0274036
42.4805	3	407.213	1218.62	0.000920482	0.75535	EITALAPSTMK	[3] Acetyl (T)|[10] Oxidation (M)	ACTB_HUMAN	Actin, cytoplasmic 1	4.12614e+06	2.93043e+06	2.84383e+06	2.40664e+06	2.31435e+06	2.47176e+06	2.2494e+06	2.13663e+06	1.85691e+06	2.52026e+06	1.90863e+06	1.72144e+06	1.50055e+06	1.26655e+06	1.2922e+06	1.42072e+06	1.5131e+06	1.43967e+06	2.5929e+06	1.62035e+06	663563	392805	25.5915	24.242	1.60021	8.39546e-05
42.4805	3	407.213	1218.62	0.000920482	0.75535	EITALAPSTMK	[10] Oxidation (M)|[11] Acetyl (K)	ACTB_HUMAN	Actin, cytoplasmic 1	4.12614e+06	2.93043e+06	2.84383e+06	2.40664e+06	2.31435e+06	2.47176e+06	2.2494e+06	2.13663e+06	1.85691e+06	2.52026e+06	1.90863e+06	1.72144e+06	1.50055e+06	1.26655e+06	1.2922e+06	1.42072e+06	1.5131e+06	1.43967e+06	2.5929e+06	1.62035e+06	663563	392805	25.5915	24.242	1.60021	8.39546e-05
45.1212	3	402.924	1205.75	0.00109749	0.910214	IKIIAPPERK	[2] Acetyl (K)	ACTB_HUMAN	Actin, cytoplasmic 1	1.45528e+06	1.23088e+06	1.43362e+06	1.50895e+06	1.44968e+06	1.43284e+06	1.0718e+06	1.06979e+06	1.05882e+06	1.07113e+06	1.01267e+06	1.01636e+06	1.12974e+06	1.17734e+06	1.17164e+06	1.67774e+06	1.77653e+06	1.69746e+06	1.30129e+06	1.3034e+06	191598	316925	14.7237	24.3152	0.998383	0.908833
80.1388	3	1119.84	3356.5	0.0105526	3.14395	CPEALFQPSFLGMESCGIHETTFNSIMK	[15] Acetyl (S)|[25] Acetyl (S)|[28] Acetyl (K)	ACTB_HUMAN	Actin, cytoplasmic 1	1.30487e+07	1.61255e+07	1.74694e+07	1.91539e+07	1.79804e+07	1.70002e+07	2.05795e+07	1.86224e+07	1.61781e+07	1.14716e+07	1.14723e+07	1.22995e+07	1.26425e+07	1.36753e+07	1.22907e+07	1.66671e+07	1.69017e+07	1.40843e+07	1.73509e+07	1.35005e+07	2.15669e+06	2.05666e+06	12.4298	15.2339	1.2852	0.000209828
75.0342	2	722.908	1443.8	0.000495436	0.343147	EITALAPSTMKIK	[13] Acetyl (K)	ACTB_HUMAN	Actin, cytoplasmic 1	2.26395e+06	1.8957e+06	1.82006e+06	1.28813e+06	1.49213e+06	1.36951e+06	1.02273e+06	1.28163e+06	1.32552e+06	1.5191e+06	1.23997e+06	1.32129e+06	994079	1.19638e+06	1.18339e+06	1.32933e+06	1.42798e+06	1.30427e+06	1.52882e+06	1.27953e+06	387792	151439	25.3655	11.8355	1.19483	0.00377335
75.0342	2	722.908	1443.8	0.000495436	0.343147	EITALAPSTMKIK	[11] Acetyl (K)	ACTB_HUMAN	Actin, cytoplasmic 1	2.26395e+06	1.8957e+06	1.82006e+06	1.28813e+06	1.49213e+06	1.36951e+06	1.02273e+06	1.28163e+06	1.32552e+06	1.5191e+06	1.23997e+06	1.32129e+06	994079	1.19638e+06	1.18339e+06	1.32933e+06	1.42798e+06	1.30427e+06	1.52882e+06	1.27953e+06	387792	151439	25.3655	11.8355	1.19483	0.00377335
101.014	3	960.421	2878.24	0.00319803	1.11111	DDDIAALVVDNGSGMCKAGFAGDDAPR	[N-term] Acetyl (Protein N-term)|[13] Acetyl (S)|[15] Oxidation (M)|[17] Acetyl (K)	ACTB_HUMAN	Actin, cytoplasmic 1	8.05776e+06	7.76678e+06	1.02474e+07	8.1036e+06	8.43982e+06	6.28561e+06	6.35879e+06	4.34105e+06	4.99031e+06	6.20386e+06	5.81799e+06	5.8264e+06	4.77673e+06	6.22787e+06	5.82212e+06	6.93111e+06	6.64439e+06	7.29819e+06	7.17679e+06	6.17207e+06	1.84703e+06	740422	25.7362	11.9963	1.16278	0.0364944
61.2897	4	693.336	2769.31	0.0148115	5.34846	DLYANTVLSGGTTMYPGIADRMQK	[12] Acetyl (T)|[13] Acetyl (T)|[15] Acetyl (Y)|[24] Acetyl (K)	ACTB_HUMAN	Actin, cytoplasmic 1	3.04585e+06	2.43748e+06	2.85086e+06	4.85816e+06	5.41462e+06	5.0252e+06	2.59396e+06	3.00716e+06	2.37771e+06	2.90674e+06	2.82502e+06	3.10889e+06	2.42102e+06	2.30389e+06	2.21197e+06	3.72384e+06	3.53185e+06	3.16187e+06	3.51233e+06	2.91057e+06	1.22041e+06	530680	34.7463	18.2329	1.20675	0.000305272
61.2973	3	924.111	2769.31	0.0133833	4.83273	DLYANTVLSGGTTMYPGIADRMQK	[12] Acetyl (T)|[13] Acetyl (T)|[15] Acetyl (Y)|[24] Acetyl (K)	ACTB_HUMAN	Actin, cytoplasmic 1	1.44966e+06	1.47623e+06	1.50667e+06	3.17667e+06	3.4656e+06	3.26023e+06	957506	1.1023e+06	1.01901e+06	1.31429e+06	1.37772e+06	1.38511e+06	1.11644e+06	1.21316e+06	1.13711e+06	2.01337e+06	1.9859e+06	1.84914e+06	1.93488e+06	1.48803e+06	1.04631e+06	361247	54.0764	24.2769	1.3003	6.99324e-08
76.5208	4	807.16	3224.61	-0.00691468	-2.14434	TTGIVMDSGDGVTHTVPIYEGYALPHAILR	[15] Acetyl (T)	ACTB_HUMAN	Actin, cytoplasmic 1	3.78911e+06	4.69805e+06	5.36488e+06	4.40819e+06	4.73195e+06	4.2449e+06	5.26444e+06	4.15006e+06	3.05374e+06	5.58836e+06	5.93693e+06	4.57684e+06	2.79792e+06	3.29741e+06	3.33014e+06	3.09282e+06	4.56193e+06	3.43143e+06	4.4117e+06	4.0682e+06	720090	1.14099e+06	16.3223	28.0465	1.08444	0.332744
85.9453	4	828.169	3308.65	0.00647606	1.95732	TTGIVMDSGDGVTHTVPIYEGYALPHAILR	[8] Acetyl (S)|[13] Acetyl (T)|[15] Acetyl (T)	ACTB_HUMAN	Actin, cytoplasmic 1	2.85915e+06	2.41548e+06	3.19204e+06	4.8347e+06	4.46762e+06	5.84868e+06	1.65253e+06	1.10242e+06	1.0899e+06	1.5987e+06	1.42221e+06	1.41672e+06	588601	518958	445570	734770	760883	1.0189e+06	3.05139e+06	945035	1.69833e+06	435760	55.6575	46.1105	3.22887	4.04546e-08
84.3113	3	1102.5	3304.47	0.0137626	4.16485	CPEALFQPSFLGMESCGIHETTFNSIMK	[13] Oxidation (M)|[27] Oxidation (M)|[28] Acetyl (K)	ACTB_HUMAN	Actin, cytoplasmic 1	4.65294e+06	5.29216e+06	4.95636e+06	5.84103e+06	5.43556e+06	5.45181e+06	4.39048e+06	2.76779e+06	2.83063e+06	3.41995e+06	2.94926e+06	2.50143e+06	1.72323e+06	1.8164e+06	1.72479e+06	3.86581e+06	3.18719e+06	3.33313e+06	4.62431e+06	2.72458e+06	1.12356e+06	813760	24.2968	29.8674	1.69726	1.95608e-06
84.3113	3	1102.5	3304.47	0.0137626	4.16485	CPEALFQPSFLGMESCGIHETTFNSIMK	[13] Oxidation (M)|[22] Acetyl (T)|[27] Oxidation (M)	ACTB_HUMAN	Actin, cytoplasmic 1	4.65294e+06	5.29216e+06	4.95636e+06	5.84103e+06	5.43556e+06	5.45181e+06	4.39048e+06	2.76779e+06	2.83063e+06	3.41995e+06	2.94926e+06	2.50143e+06	1.72323e+06	1.8164e+06	1.72479e+06	3.86581e+06	3.18719e+06	3.33313e+06	4.62431e+06	2.72458e+06	1.12356e+06	813760	24.2968	29.8674	1.69726	1.95608e-06
61.2973	3	924.111	2769.31	0.0133833	4.83273	DLYANTVLSGGTTMYPGIADRMQK	[9] Acetyl (S)|[12] Acetyl (T)|[13] Acetyl (T)|[15] Acetyl (Y)	ACTB_HUMAN	Actin, cytoplasmic 1	1.44966e+06	1.47623e+06	1.50667e+06	3.17667e+06	3.4656e+06	3.26023e+06	957506	1.1023e+06	1.01901e+06	1.31429e+06	1.37772e+06	1.38511e+06	1.11644e+06	1.21316e+06	1.13711e+06	2.01337e+06	1.9859e+06	1.84914e+06	1.93488e+06	1.48803e+06	1.04631e+06	361247	54.0764	24.2769	1.3003	6.99324e-08
84.6008	2	1304.6	2607.18	0.00681123	2.6125	LCYVALDFEQEMATAASSSSLEK	[12] Oxidation (M)|[14] Acetyl (T)	ACTB_HUMAN	Actin, cytoplasmic 1	2.84159e+06	4.98639e+06	4.26167e+06	3.42137e+06	3.07818e+06	3.25381e+06	4.46538e+06	2.5676e+06	3.04837e+06	4.45298e+06	3.97524e+06	3.94863e+06	1.79071e+06	2.12485e+06	2.43665e+06	3.01377e+06	3.30157e+06	3.03517e+06	3.54715e+06	3.11995e+06	825608	899352	23.2752	28.8258	1.13693	0.177723
84.6008	2	1304.6	2607.18	0.00681123	2.6125	LCYVALDFEQEMATAASSSSLEK	[3] Acetyl (Y)|[12] Oxidation (M)	ACTB_HUMAN	Actin, cytoplasmic 1	2.84159e+06	4.98639e+06	4.26167e+06	3.42137e+06	3.07818e+06	3.25381e+06	4.46538e+06	2.5676e+06	3.04837e+06	4.45298e+06	3.97524e+06	3.94863e+06	1.79071e+06	2.12485e+06	2.43665e+06	3.01377e+06	3.30157e+06	3.03517e+06	3.54715e+06	3.11995e+06	825608	899352	23.2752	28.8258	1.13693	0.177723
39.0337	2	620.77	1239.53	-0.000464666	-0.374874	DSYVGDEAQSK	[2] Acetyl (S)	ACTB_HUMAN	Actin, cytoplasmic 1	1.72474e+06	1.58438e+06	1.44606e+06	1.042e+06	1.0187e+06	1.10872e+06	370347	308064	374843	972857	935056	904962	898672	755124	764320	905397	927607	836633	997539	877848	541485	76117.9	54.2821	8.67098	1.13635	0.0046094
40.2285	3	520.243	1557.71	0.00156403	1.00406	QEYDESGPSIVHR	[9] Acetyl (S)	ACTB_HUMAN	Actin, cytoplasmic 1	391695	386620	446213	299096	335284	279154	137646	162853	178141	178481	116813	140334	74985	112026	102445	173404	163312	136635	290745	133159	110802	34799	38.1096	26.1333	2.18343	1.88367e-08
72.5145	3	815.066	2442.17	0.00105013	0.429997	KDLYANTVLSGGTTMYPGIADR	[14] Acetyl (T)|[15] Oxidation (M)|[16] Acetyl (Y)	ACTB_HUMAN	Actin, cytoplasmic 1	1.53306e+06	1.56244e+06	1.51705e+06	1.3825e+06	1.44981e+06	1.21657e+06	1.07448e+06	889648	869394	830290	844820	749238	575329	449682	450143	739061	827171	688630	1.27722e+06	683818	275341	156714	21.5579	22.9175	1.86777	2.5958e-09
72.5145	3	815.066	2442.17	0.00105013	0.429997	KDLYANTVLSGGTTMYPGIADR	[13] Acetyl (T)|[14] Acetyl (T)|[15] Oxidation (M)	ACTB_HUMAN	Actin, cytoplasmic 1	1.53306e+06	1.56244e+06	1.51705e+06	1.3825e+06	1.44981e+06	1.21657e+06	1.07448e+06	889648	869394	830290	844820	749238	575329	449682	450143	739061	827171	688630	1.27722e+06	683818	275341	156714	21.5579	22.9175	1.86777	2.5958e-09
83.9412	2	998.541	1995.07	0.000231803	0.116188	VAPEEHPVLLTEAPLNPK	[18] Acetyl (K)	ACTB_HUMAN	Actin, cytoplasmic 1	1.21095e+06	1.0718e+06	942692	986816	1.08938e+06	1.07569e+06	740522	742817	864791	676230	584045	587008	865780	635207	652933	1.08699e+06	885111	982907	969494	772913	162098	186042	16.7199	24.0702	1.25434	0.000989588
85.8193	3	946.419	2836.23	0.00661093	2.33089	DDDIAALVVDNGSGMCKAGFAGDDAPR	[N-term] Acetyl (Protein N-term)|[15] Oxidation (M)|[17] Acetyl (K)	ACTB_HUMAN	Actin, cytoplasmic 1	1.65731e+06	1.33176e+06	1.3227e+06	1.51774e+06	1.30544e+06	1.46128e+06	523464	674953	648324	796751	729272	739327	350389	418324	298213	617659	511134	578515	1.16033e+06	559954	425066	178696	36.6332	31.9126	2.07219	3.42234e-08
85.8193	3	946.419	2836.23	0.00661093	2.33089	DDDIAALVVDNGSGMCKAGFAGDDAPR	[N-term] Acetyl (Protein N-term)|[13] Acetyl (S)|[15] Oxidation (M)	ACTB_HUMAN	Actin, cytoplasmic 1	1.65731e+06	1.33176e+06	1.3227e+06	1.51774e+06	1.30544e+06	1.46128e+06	523464	674953	648324	796751	729272	739327	350389	418324	298213	617659	511134	578515	1.16033e+06	559954	425066	178696	36.6332	31.9126	2.07219	3.42234e-08
76.3732	3	892.744	2675.21	0.011354	4.24415	LCYVALDFEQEMATAASSSSLEK	[14] Acetyl (T)|[20] Acetyl (S)|[23] Acetyl (K)	ACTB_HUMAN	Actin, cytoplasmic 1	3.01463e+06	3.14887e+06	2.23692e+06	1.81509e+06	1.88969e+06	2.24513e+06	1.51583e+06	1.54585e+06	1.59631e+06	988786	1.50813e+06	1.14759e+06	334817	377389	324383	412266	738226	608961	2.11204e+06	715616	612640	419178	29.0071	58.5758	2.95135	7.19511e-08
87.2657	5	674.338	3366.65	0.00953353	2.83176	TTGIVMDSGDGVTHTVPIYEGYALPHAILR	[6] Oxidation (M)|[13] Acetyl (T)|[15] Acetyl (T)|[19] Acetyl (Y)|[22] Acetyl (Y)	ACTB_HUMAN	Actin, cytoplasmic 1	48330.6	82722.8	73883.8	88757.1	93267.6	112721	57645.4	51262.4	66626.8	95358.5	120345	148621	70025.2	92909.9	53675.9	224574	312764	258611	75024.2	152987	21368	91220.9	28.4815	59.6265	0.490395	2.07325e-05
106.784	2	916.956	1831.9	0.00248067	1.35415	SYELPDGQVITIGNER	[2] Acetyl (Y)	ACTB_HUMAN	Actin, cytoplasmic 1	636215	631183	678011	528642	551185	514166	294348	284189	365775	407294	438881	403958	329596	290521	291865	396806	348862	455760	498191	373727	149142	60969.5	29.9367	16.3139	1.33303	4.54706e-06
123.129	3	941.086	2820.24	0.00325028	1.15249	DDDIAALVVDNGSGMCKAGFAGDDAPR	[N-term] Acetyl (Protein N-term)|[17] Acetyl (K)	ACTB_HUMAN	Actin, cytoplasmic 1	414369	441415	415336	287096	301708	281569	190319	163026	184517	222675	270859	273048	269902	216559	221264	297617	375026	332397	297706	275483	106637	53498.5	35.8194	19.4199	1.08067	0.0836982
126.32	3	864.733	2591.18	-0.000655946	-0.253146	LCYVALDFEQEMATAASSSSLEK	[3] Acetyl (Y)	ACTB_HUMAN	Actin, cytoplasmic 1	355638	400250	401221	131918	151734	153262	74394.4	69386.2	78597.1	170538	187650	161703	117914	118256	123565	163922	177550	187928	201822	156558	142086	28975.4	70.4016	18.5078	1.28912	1.67131e-05
125.562	3	864.734	2591.18	0.00221824	0.856073	LCYVALDFEQEMATAASSSSLEK	[3] Acetyl (Y)	ACTB_HUMAN	Actin, cytoplasmic 1	359256	348423	307057	139249	158923	152737	90429.6	84333.3	89230.1	155345	178321	176734	128797	129274	114981	143931	176358	161419	192182	151684	113781	23683.6	59.2049	15.6137	1.26698	9.63436e-05
132.828	3	864.733	2591.18	-9.37388e-05	-0.0361762	LCYVALDFEQEMATAASSSSLEK	[3] Acetyl (Y)	ACTB_HUMAN	Actin, cytoplasmic 1	69046.1	80548.5	67660	59577.1	84227.2	67116.4	93861.9	96704.2	94860.1	70364.7	70440	65042.2	61634.1	53608.2	48372.8	87826.7	103001	78991.4	79289	71031.3	13968.6	16990.7	17.6173	23.92	1.11626	0.0558981
120.267	3	950.448	2848.32	0.0080564	2.82848	EKLCYVALDFEQEMATAASSSSLEK	[2] Acetyl (K)	ACTB_HUMAN	Actin, cytoplasmic 1	870138	900057	788113	642282	624391	617008	270138	449543	422264	512174	519834	458499	351225	296907	259369	460106	426352	405078	620437	409949	212233	91235.7	34.2071	22.2554	1.51345	2.26652e-06
120.267	3	950.448	2848.32	0.0080564	2.82848	EKLCYVALDFEQEMATAASSSSLEK	[5] Acetyl (Y)	ACTB_HUMAN	Actin, cytoplasmic 1	870138	900057	788113	642282	624391	617008	270138	449543	422264	512174	519834	458499	351225	296907	259369	460106	426352	405078	620437	409949	212233	91235.7	34.2071	22.2554	1.51345	2.26652e-06
127.011	2	834.93	1667.85	0.00225937	1.35466	DLTDYLMKILTER	[7] Oxidation (M)|[8] Acetyl (K)	ACTB_HUMAN	Actin, cytoplasmic 1	88190.8	66270.9	62852.2	75680.1	62055.3	71073.2	27102.7	28829.1	29510.1	24567.6	31180.4	23791.1	32476.1	33558.9	26432.8	59229.2	57218.1	56751.7	56840.5	38356.2	22662	14930.5	39.8695	38.926	1.48191	8.02661e-05
96.7087	2	968.439	1934.86	0.00270998	1.40061	EEEIAALVIDNGSGMCK	[N-term] Acetyl (Protein N-term)|[15] Oxidation (M)|[17] Acetyl (K)	ACTG_HUMAN	Actin, cytoplasmic 2	1.23186e+08	1.16561e+08	1.19341e+08	1.41462e+08	1.03405e+08	1.11173e+08	1.03511e+08	9.33129e+07	1.00155e+08	9.37264e+07	8.66606e+07	9.52471e+07	8.79404e+07	7.95094e+07	8.92555e+07	7.47371e+07	9.30021e+07	1.13016e+08	1.12456e+08	9.03439e+07	1.45863e+07	1.08287e+07	12.9707	11.9861	1.24476	0.00205658
97.5162	2	968.439	1934.86	0.00267022	1.38006	EEEIAALVIDNGSGMCK	[N-term] Acetyl (Protein N-term)|[15] Oxidation (M)|[17] Acetyl (K)	ACTG_HUMAN	Actin, cytoplasmic 2	3.57268e+07	3.82217e+07	4.04231e+07	3.00267e+07	2.14666e+07	2.79447e+07	3.03442e+07	2.85419e+07	1.35821e+07	2.30488e+07	2.42303e+07	2.55336e+07	2.51441e+07	2.17182e+07	2.40318e+07	2.09863e+07	2.57099e+07	2.75153e+07	2.95864e+07	2.42131e+07	8.33914e+06	2.05489e+06	28.1857	8.48666	1.22192	0.0279445
109.771	2	968.432	1934.85	-0.010471	-5.41176	EEEIAALVIDNGSGMCK	[N-term] Acetyl (Protein N-term)|[15] Oxidation (M)|[17] Acetyl (K)	ACTG_HUMAN	Actin, cytoplasmic 2	2.12682e+06	2.2438e+06	2.36139e+06	1.83348e+06	1.70606e+06	1.75392e+06	1.4845e+06	1.58797e+06	1.59729e+06	1.77371e+06	1.84e+06	1.82812e+06	1.75855e+06	1.826e+06	1.77823e+06	1.87328e+06	2.1566e+06	2.38155e+06	1.85502e+06	1.91289e+06	314113	212715	16.9331	11.1201	0.969747	0.326739
119.344	2	968.439	1934.86	0.0027081	1.39964	EEEIAALVIDNGSGMCK	[N-term] Acetyl (Protein N-term)|[15] Oxidation (M)|[17] Acetyl (K)	ACTG_HUMAN	Actin, cytoplasmic 2	355659	384385	394869	221597	274470	237779	251060	332808	285433	340706	343145	335773	299293	305820	302032	322914	317756	322257	304229	321077	64625.6	16485.1	21.2424	5.13432	0.947526	0.125731
96.7087	2	968.439	1934.86	0.00270998	1.40061	EEEIAALVIDNGSGMCK	[N-term] Acetyl (Protein N-term)|[13] Acetyl (S)|[15] Oxidation (M)	ACTG_HUMAN	Actin, cytoplasmic 2	1.23186e+08	1.16561e+08	1.19341e+08	1.41462e+08	1.03405e+08	1.11173e+08	1.03511e+08	9.33129e+07	1.00155e+08	9.37264e+07	8.66606e+07	9.52471e+07	8.79404e+07	7.95094e+07	8.92555e+07	7.47371e+07	9.30021e+07	1.13016e+08	1.12456e+08	9.03439e+07	1.45863e+07	1.08287e+07	12.9707	11.9861	1.24476	0.00205658
97.5162	2	968.439	1934.86	0.00267022	1.38006	EEEIAALVIDNGSGMCK	[N-term] Acetyl (Protein N-term)|[13] Acetyl (S)|[15] Oxidation (M)	ACTG_HUMAN	Actin, cytoplasmic 2	3.57268e+07	3.82217e+07	4.04231e+07	3.00267e+07	2.14666e+07	2.79447e+07	3.03442e+07	2.85419e+07	1.35821e+07	2.30488e+07	2.42303e+07	2.55336e+07	2.51441e+07	2.17182e+07	2.40318e+07	2.09863e+07	2.57099e+07	2.75153e+07	2.95864e+07	2.42131e+07	8.33914e+06	2.05489e+06	28.1857	8.48666	1.22192	0.0279445
109.771	2	968.432	1934.85	-0.010471	-5.41176	EEEIAALVIDNGSGMCK	[N-term] Acetyl (Protein N-term)|[13] Acetyl (S)|[15] Oxidation (M)	ACTG_HUMAN	Actin, cytoplasmic 2	2.12682e+06	2.2438e+06	2.36139e+06	1.83348e+06	1.70606e+06	1.75392e+06	1.4845e+06	1.58797e+06	1.59729e+06	1.77371e+06	1.84e+06	1.82812e+06	1.75855e+06	1.826e+06	1.77823e+06	1.87328e+06	2.1566e+06	2.38155e+06	1.85502e+06	1.91289e+06	314113	212715	16.9331	11.1201	0.969747	0.326739
60.8237	2	539.835	1077.66	0.00125849	1.1678	IKIIAPPER	[2] Acetyl (K)	ACTG_HUMAN	Actin, cytoplasmic 2	3.9706e+07	2.97763e+07	2.77613e+07	2.22219e+07	2.55443e+07	2.6139e+07	1.64754e+07	1.46785e+07	1.92152e+07	1.32988e+07	1.46443e+07	1.39488e+07	9.41543e+06	1.06352e+07	1.20067e+07	1.57343e+07	1.56035e+07	1.43408e+07	2.46131e+07	1.3292e+07	7.64308e+06	2.19107e+06	31.0529	16.4841	1.85172	3.27941e-06
72.8882	3	779.757	2336.25	0.0007116	0.304591	VAPEEHPVLLTEAPLNPKANR	[18] Acetyl (K)	ACTG_HUMAN	Actin, cytoplasmic 2	8.62758e+07	6.69404e+07	6.54988e+07	5.35853e+07	5.22874e+07	4.99253e+07	3.58194e+07	3.67239e+07	4.13067e+07	2.90308e+07	3.62552e+07	2.75397e+07	2.43747e+07	2.12587e+07	2.73109e+07	3.11569e+07	3.72066e+07	3.24224e+07	5.42626e+07	2.96173e+07	1.63959e+07	5.23485e+06	30.2159	17.675	1.83212	7.62653e-07
72.8972	2	1169.13	2336.25	0.000945393	0.404663	VAPEEHPVLLTEAPLNPKANR	[18] Acetyl (K)	ACTG_HUMAN	Actin, cytoplasmic 2	8.2567e+06	8.74045e+06	9.36779e+06	6.05164e+06	7.12834e+06	5.97499e+06	3.39558e+06	4.21786e+06	4.04993e+06	2.99253e+06	3.47418e+06	2.94215e+06	2.31432e+06	2.56e+06	2.73206e+06	3.33931e+06	4.09962e+06	3.76275e+06	6.3537e+06	3.13521e+06	2.17535e+06	581522	34.2375	18.5481	2.02656	3.03082e-09
72.8882	4	585.07	2336.25	0.00206616	0.884392	VAPEEHPVLLTEAPLNPKANR	[18] Acetyl (K)	ACTG_HUMAN	Actin, cytoplasmic 2	2.15791e+06	1.89918e+06	1.64596e+06	1.54801e+06	1.54579e+06	1.70366e+06	1.13651e+06	1.44158e+06	1.63558e+06	1.1993e+06	1.44677e+06	1.11984e+06	1.35125e+06	1.2317e+06	1.47574e+06	1.5379e+06	1.72598e+06	1.47317e+06	1.63491e+06	1.39574e+06	284931	189694	17.4279	13.5909	1.17136	0.0162265
88.5363	3	758.365	2272.07	0.00399235	1.75714	DLYANTVLSGGTTMYPGIADR	[6] Acetyl (T)|[14] Oxidation (M)	ACTG_HUMAN	Actin, cytoplasmic 2	2.96137e+07	2.58633e+07	2.53067e+07	2.6097e+07	2.39492e+07	2.26531e+07	1.85141e+07	2.01889e+07	1.65689e+07	2.85483e+07	2.58549e+07	2.22667e+07	1.30087e+07	1.44913e+07	1.40478e+07	2.03331e+07	2.1336e+07	2.2421e+07	2.3195e+07	2.02564e+07	4.13698e+06	5.41189e+06	17.8357	26.7169	1.14507	0.00762019
79.691	2	1137.05	2272.08	0.0124472	5.47833	DLYANTVLSGGTTMYPGIADR	[6] Acetyl (T)|[14] Oxidation (M)	ACTG_HUMAN	Actin, cytoplasmic 2	1.66405e+06	1.99749e+06	2.31873e+06	2.1897e+06	1.82807e+06	2.0736e+06	1.66874e+06	1.65727e+06	1.79151e+06	2.18618e+06	1.7472e+06	1.91179e+06	1.27597e+06	1.47777e+06	1.41877e+06	1.82449e+06	2.00726e+06	1.61861e+06	1.90991e+06	1.71867e+06	245721	296886	12.8656	17.2742	1.11127	0.0697719
88.5363	3	758.365	2272.07	0.00399235	1.75714	DLYANTVLSGGTTMYPGIADR	[3] Acetyl (Y)|[14] Oxidation (M)	ACTG_HUMAN	Actin, cytoplasmic 2	2.96137e+07	2.58633e+07	2.53067e+07	2.6097e+07	2.39492e+07	2.26531e+07	1.85141e+07	2.01889e+07	1.65689e+07	2.85483e+07	2.58549e+07	2.22667e+07	1.30087e+07	1.44913e+07	1.40478e+07	2.03331e+07	2.1336e+07	2.2421e+07	2.3195e+07	2.02564e+07	4.13698e+06	5.41189e+06	17.8357	26.7169	1.14507	0.00762019
88.5363	2	1137.04	2272.07	0.00280307	1.23371	DLYANTVLSGGTTMYPGIADR	[3] Acetyl (Y)|[14] Oxidation (M)	ACTG_HUMAN	Actin, cytoplasmic 2	1.08225e+07	1.22537e+07	1.17189e+07	1.43868e+07	1.2426e+07	1.23872e+07	1.50315e+07	1.22887e+07	1.00982e+07	1.3447e+07	1.22566e+07	1.21834e+07	8.68979e+06	8.67006e+06	9.07601e+06	1.00686e+07	1.15364e+07	1.17168e+07	1.23793e+07	1.08494e+07	1.54731e+06	1.76422e+06	12.4992	16.261	1.14101	0.0223217
79.691	2	1137.05	2272.08	0.0124472	5.47833	DLYANTVLSGGTTMYPGIADR	[3] Acetyl (Y)|[14] Oxidation (M)	ACTG_HUMAN	Actin, cytoplasmic 2	1.66405e+06	1.99749e+06	2.31873e+06	2.1897e+06	1.82807e+06	2.0736e+06	1.66874e+06	1.65727e+06	1.79151e+06	2.18618e+06	1.7472e+06	1.91179e+06	1.27597e+06	1.47777e+06	1.41877e+06	1.82449e+06	2.00726e+06	1.61861e+06	1.90991e+06	1.71867e+06	245721	296886	12.8656	17.2742	1.11127	0.0697719
39.731	2	698.821	1395.63	0.000294725	0.211178	DSYVGDEAQSKR	[11] Acetyl (K)	ACTG_HUMAN	Actin, cytoplasmic 2	1.40435e+07	1.11103e+07	1.09309e+07	1.45159e+07	1.4038e+07	1.13957e+07	9.6353e+06	8.70869e+06	1.10423e+07	9.0542e+06	8.20522e+06	6.72886e+06	9.32147e+06	1.11191e+07	1.00566e+07	1.35184e+07	1.03409e+07	1.04468e+07	1.17134e+07	9.86572e+06	2.0482e+06	1.90606e+06	17.486	19.32	1.18728	0.0196316
39.744	3	466.216	1395.63	0.000929816	0.666236	DSYVGDEAQSKR	[11] Acetyl (K)	ACTG_HUMAN	Actin, cytoplasmic 2	1.18224e+06	1.0354e+06	986917	1.01559e+06	972745	846706	763892	635223	956644	714224	728914	457729	749705	959638	879325	1.27176e+06	1.04772e+06	1.05247e+06	932817	873499	161704	240549	17.335	27.5386	1.06791	0.328569
80.8383	4	833.628	3330.48	0.0129296	3.88222	CPEALFQPSFLGMESCGIHETTFNSIMK	[9] Acetyl (S)|[27] Oxidation (M)|[28] Acetyl (K)	ACTG_HUMAN	Actin, cytoplasmic 2	3.40468e+07	2.9093e+07	3.21795e+07	3.0848e+07	2.79613e+07	3.07469e+07	2.10013e+07	1.80845e+07	1.58127e+07	1.80422e+07	1.16946e+07	1.71494e+07	8.09905e+06	9.37378e+06	1.03729e+07	1.19834e+07	1.2376e+07	1.40588e+07	2.66416e+07	1.25722e+07	6.61539e+06	3.34127e+06	24.8311	26.5766	2.11908	1.37938e-08
80.8383	4	833.628	3330.48	0.0129296	3.88222	CPEALFQPSFLGMESCGIHETTFNSIMK	[9] Acetyl (S)|[13] Oxidation (M)|[28] Acetyl (K)	ACTG_HUMAN	Actin, cytoplasmic 2	3.40468e+07	2.9093e+07	3.21795e+07	3.0848e+07	2.79613e+07	3.07469e+07	2.10013e+07	1.80845e+07	1.58127e+07	1.80422e+07	1.16946e+07	1.71494e+07	8.09905e+06	9.37378e+06	1.03729e+07	1.19834e+07	1.2376e+07	1.40588e+07	2.66416e+07	1.25722e+07	6.61539e+06	3.34127e+06	24.8311	26.5766	2.11908	1.37938e-08
80.8383	4	833.628	3330.48	0.0129296	3.88222	CPEALFQPSFLGMESCGIHETTFNSIMK	[9] Acetyl (S)|[13] Oxidation (M)|[15] Acetyl (S)	ACTG_HUMAN	Actin, cytoplasmic 2	3.40468e+07	2.9093e+07	3.21795e+07	3.0848e+07	2.79613e+07	3.07469e+07	2.10013e+07	1.80845e+07	1.58127e+07	1.80422e+07	1.16946e+07	1.71494e+07	8.09905e+06	9.37378e+06	1.03729e+07	1.19834e+07	1.2376e+07	1.40588e+07	2.66416e+07	1.25722e+07	6.61539e+06	3.34127e+06	24.8311	26.5766	2.11908	1.37938e-08
63.9232	4	601.048	2400.16	0.00132826	0.553405	KDLYANTVLSGGTTMYPGIADR	[7] Acetyl (T)|[15] Oxidation (M)	ACTG_HUMAN	Actin, cytoplasmic 2	1.03088e+07	8.06179e+06	8.35257e+06	6.09297e+06	7.14221e+06	7.18717e+06	6.2569e+06	7.59061e+06	8.16987e+06	9.77627e+06	7.95645e+06	9.18843e+06	6.30878e+06	5.74761e+06	6.98788e+06	9.31611e+06	9.43497e+06	6.93931e+06	7.68476e+06	7.96176e+06	1.26651e+06	1.51783e+06	16.4808	19.064	0.96521	0.565347
63.9232	3	801.062	2400.16	0.00146638	0.61095	KDLYANTVLSGGTTMYPGIADR	[7] Acetyl (T)|[15] Oxidation (M)	ACTG_HUMAN	Actin, cytoplasmic 2	1.09054e+07	9.44488e+06	9.36043e+06	7.58868e+06	7.97771e+06	7.59228e+06	6.28994e+06	7.28862e+06	7.44668e+06	8.64393e+06	7.03389e+06	7.8901e+06	5.9402e+06	5.22547e+06	5.83275e+06	8.21356e+06	7.83899e+06	5.64014e+06	8.21051e+06	6.91767e+06	1.41658e+06	1.27942e+06	17.2532	18.495	1.18689	0.0053378
69.9442	3	801.063	2400.17	0.00264849	1.10346	KDLYANTVLSGGTTMYPGIADR	[7] Acetyl (T)|[15] Oxidation (M)	ACTG_HUMAN	Actin, cytoplasmic 2	8.47082e+06	7.8485e+06	6.15303e+06	6.31996e+06	6.77777e+06	5.62901e+06	6.39163e+06	5.77806e+06	5.97057e+06	7.07094e+06	6.66998e+06	7.1484e+06	5.07224e+06	4.95052e+06	4.54223e+06	5.74059e+06	6.17844e+06	5.68465e+06	6.59326e+06	5.89533e+06	963464	942194	14.6129	15.982	1.11839	0.0274036
69.9772	4	601.049	2400.17	0.0049807	2.07515	KDLYANTVLSGGTTMYPGIADR	[7] Acetyl (T)|[15] Oxidation (M)	ACTG_HUMAN	Actin, cytoplasmic 2	3.86719e+06	3.60606e+06	3.00865e+06	3.49732e+06	3.85108e+06	3.15925e+06	4.45469e+06	3.9107e+06	4.62213e+06	5.21617e+06	4.76342e+06	5.45273e+06	3.78681e+06	3.62407e+06	3.3283e+06	3.84503e+06	4.27591e+06	3.9141e+06	3.77523e+06	4.24517e+06	534368	739661	14.1546	17.4236	0.8893	0.0120188
65.2805	4	601.049	2400.17	0.00341	1.42074	KDLYANTVLSGGTTMYPGIADR	[7] Acetyl (T)|[15] Oxidation (M)	ACTG_HUMAN	Actin, cytoplasmic 2	5.30702e+06	4.70398e+06	4.73482e+06	3.48575e+06	3.93618e+06	4.0605e+06	4.01554e+06	3.77758e+06	4.46935e+06	4.44094e+06	5.01021e+06	5.2101e+06	2.97756e+06	3.01074e+06	2.9208e+06	3.188e+06	4.21715e+06	3.59109e+06	4.27675e+06	3.84073e+06	569730	902315	13.3216	23.4933	1.11352	0.0233003
65.2805	3	801.062	2400.16	0.000129618	0.0540036	KDLYANTVLSGGTTMYPGIADR	[7] Acetyl (T)|[15] Oxidation (M)	ACTG_HUMAN	Actin, cytoplasmic 2	3.91966e+06	4.02519e+06	4.73536e+06	3.42125e+06	3.5792e+06	3.95035e+06	2.64331e+06	2.56288e+06	2.70922e+06	3.61806e+06	3.71461e+06	3.74413e+06	1.89143e+06	2.6673e+06	2.42493e+06	2.71301e+06	3.55088e+06	3.01712e+06	3.50516e+06	3.03794e+06	744189	660481	21.2313	21.7411	1.15379	0.00931448
63.9232	2	1201.09	2400.17	0.0019813	0.825486	KDLYANTVLSGGTTMYPGIADR	[7] Acetyl (T)|[15] Oxidation (M)	ACTG_HUMAN	Actin, cytoplasmic 2	733062	841391	837188	692736	744737	542753	516609	429676	426293	727972	634100	653128	457813	416966	405538	610646	464613	510190	640494	542329	164484	116443	25.6808	21.4709	1.18101	0.00838807
63.9232	4	601.048	2400.16	0.00132826	0.553405	KDLYANTVLSGGTTMYPGIADR	[4] Acetyl (Y)|[15] Oxidation (M)	ACTG_HUMAN	Actin, cytoplasmic 2	1.03088e+07	8.06179e+06	8.35257e+06	6.09297e+06	7.14221e+06	7.18717e+06	6.2569e+06	7.59061e+06	8.16987e+06	9.77627e+06	7.95645e+06	9.18843e+06	6.30878e+06	5.74761e+06	6.98788e+06	9.31611e+06	9.43497e+06	6.93931e+06	7.68476e+06	7.96176e+06	1.26651e+06	1.51783e+06	16.4808	19.064	0.96521	0.565347
63.9232	3	801.062	2400.16	0.00146638	0.61095	KDLYANTVLSGGTTMYPGIADR	[4] Acetyl (Y)|[15] Oxidation (M)	ACTG_HUMAN	Actin, cytoplasmic 2	1.09054e+07	9.44488e+06	9.36043e+06	7.58868e+06	7.97771e+06	7.59228e+06	6.28994e+06	7.28862e+06	7.44668e+06	8.64393e+06	7.03389e+06	7.8901e+06	5.9402e+06	5.22547e+06	5.83275e+06	8.21356e+06	7.83899e+06	5.64014e+06	8.21051e+06	6.91767e+06	1.41658e+06	1.27942e+06	17.2532	18.495	1.18689	0.0053378
69.9442	3	801.063	2400.17	0.00264849	1.10346	KDLYANTVLSGGTTMYPGIADR	[4] Acetyl (Y)|[15] Oxidation (M)	ACTG_HUMAN	Actin, cytoplasmic 2	8.47082e+06	7.8485e+06	6.15303e+06	6.31996e+06	6.77777e+06	5.62901e+06	6.39163e+06	5.77806e+06	5.97057e+06	7.07094e+06	6.66998e+06	7.1484e+06	5.07224e+06	4.95052e+06	4.54223e+06	5.74059e+06	6.17844e+06	5.68465e+06	6.59326e+06	5.89533e+06	963464	942194	14.6129	15.982	1.11839	0.0274036
65.2805	4	601.049	2400.17	0.00341	1.42074	KDLYANTVLSGGTTMYPGIADR	[4] Acetyl (Y)|[15] Oxidation (M)	ACTG_HUMAN	Actin, cytoplasmic 2	5.30702e+06	4.70398e+06	4.73482e+06	3.48575e+06	3.93618e+06	4.0605e+06	4.01554e+06	3.77758e+06	4.46935e+06	4.44094e+06	5.01021e+06	5.2101e+06	2.97756e+06	3.01074e+06	2.9208e+06	3.188e+06	4.21715e+06	3.59109e+06	4.27675e+06	3.84073e+06	569730	902315	13.3216	23.4933	1.11352	0.0233003
65.2805	3	801.062	2400.16	0.000129618	0.0540036	KDLYANTVLSGGTTMYPGIADR	[4] Acetyl (Y)|[15] Oxidation (M)	ACTG_HUMAN	Actin, cytoplasmic 2	3.91966e+06	4.02519e+06	4.73536e+06	3.42125e+06	3.5792e+06	3.95035e+06	2.64331e+06	2.56288e+06	2.70922e+06	3.61806e+06	3.71461e+06	3.74413e+06	1.89143e+06	2.6673e+06	2.42493e+06	2.71301e+06	3.55088e+06	3.01712e+06	3.50516e+06	3.03794e+06	744189	660481	21.2313	21.7411	1.15379	0.00931448
63.9232	2	1201.09	2400.17	0.0019813	0.825486	KDLYANTVLSGGTTMYPGIADR	[4] Acetyl (Y)|[15] Oxidation (M)	ACTG_HUMAN	Actin, cytoplasmic 2	733062	841391	837188	692736	744737	542753	516609	429676	426293	727972	634100	653128	457813	416966	405538	610646	464613	510190	640494	542329	164484	116443	25.6808	21.4709	1.18101	0.00838807
82.5793	4	833.628	3330.48	0.0119459	3.58684	CPEALFQPSFLGMESCGIHETTFNSIMK	[13] Oxidation (M)|[25] Acetyl (S)|[28] Acetyl (K)	ACTG_HUMAN	Actin, cytoplasmic 2	4.27643e+07	4.21813e+07	4.58359e+07	4.63053e+07	3.53582e+07	3.59418e+07	2.4201e+07	2.22817e+07	2.18244e+07	2.153e+07	1.97414e+07	1.65274e+07	1.3095e+07	1.16875e+07	1.14648e+07	1.67716e+07	1.77617e+07	1.76576e+07	3.51882e+07	1.62486e+07	1.00608e+07	3.5063e+06	28.5913	21.5792	2.16562	9.87491e-09
82.5793	4	833.628	3330.48	0.0119459	3.58684	CPEALFQPSFLGMESCGIHETTFNSIMK	[25] Acetyl (S)|[27] Oxidation (M)|[28] Acetyl (K)	ACTG_HUMAN	Actin, cytoplasmic 2	4.27643e+07	4.21813e+07	4.58359e+07	4.63053e+07	3.53582e+07	3.59418e+07	2.4201e+07	2.22817e+07	2.18244e+07	2.153e+07	1.97414e+07	1.65274e+07	1.3095e+07	1.16875e+07	1.14648e+07	1.67716e+07	1.77617e+07	1.76576e+07	3.51882e+07	1.62486e+07	1.00608e+07	3.5063e+06	28.5913	21.5792	2.16562	9.87491e-09
82.5793	4	833.628	3330.48	0.0119459	3.58684	CPEALFQPSFLGMESCGIHETTFNSIMK	[9] Acetyl (S)|[15] Acetyl (S)|[27] Oxidation (M)	ACTG_HUMAN	Actin, cytoplasmic 2	4.27643e+07	4.21813e+07	4.58359e+07	4.63053e+07	3.53582e+07	3.59418e+07	2.4201e+07	2.22817e+07	2.18244e+07	2.153e+07	1.97414e+07	1.65274e+07	1.3095e+07	1.16875e+07	1.14648e+07	1.67716e+07	1.77617e+07	1.76576e+07	3.51882e+07	1.62486e+07	1.00608e+07	3.5063e+06	28.5913	21.5792	2.16562	9.87491e-09
82.5793	4	833.628	3330.48	0.0119459	3.58684	CPEALFQPSFLGMESCGIHETTFNSIMK	[13] Oxidation (M)|[15] Acetyl (S)|[28] Acetyl (K)	ACTG_HUMAN	Actin, cytoplasmic 2	4.27643e+07	4.21813e+07	4.58359e+07	4.63053e+07	3.53582e+07	3.59418e+07	2.4201e+07	2.22817e+07	2.18244e+07	2.153e+07	1.97414e+07	1.65274e+07	1.3095e+07	1.16875e+07	1.14648e+07	1.67716e+07	1.77617e+07	1.76576e+07	3.51882e+07	1.62486e+07	1.00608e+07	3.5063e+06	28.5913	21.5792	2.16562	9.87491e-09
69.9442	3	801.063	2400.17	0.00264849	1.10346	KDLYANTVLSGGTTMYPGIADR	[10] Acetyl (S)|[15] Oxidation (M)	ACTG_HUMAN	Actin, cytoplasmic 2	8.47082e+06	7.8485e+06	6.15303e+06	6.31996e+06	6.77777e+06	5.62901e+06	6.39163e+06	5.77806e+06	5.97057e+06	7.07094e+06	6.66998e+06	7.1484e+06	5.07224e+06	4.95052e+06	4.54223e+06	5.74059e+06	6.17844e+06	5.68465e+06	6.59326e+06	5.89533e+06	963464	942194	14.6129	15.982	1.11839	0.0274036
69.9772	4	601.049	2400.17	0.0049807	2.07515	KDLYANTVLSGGTTMYPGIADR	[10] Acetyl (S)|[15] Oxidation (M)	ACTG_HUMAN	Actin, cytoplasmic 2	3.86719e+06	3.60606e+06	3.00865e+06	3.49732e+06	3.85108e+06	3.15925e+06	4.45469e+06	3.9107e+06	4.62213e+06	5.21617e+06	4.76342e+06	5.45273e+06	3.78681e+06	3.62407e+06	3.3283e+06	3.84503e+06	4.27591e+06	3.9141e+06	3.77523e+06	4.24517e+06	534368	739661	14.1546	17.4236	0.8893	0.0120188
69.9442	3	801.063	2400.17	0.00264849	1.10346	KDLYANTVLSGGTTMYPGIADR	[1] Acetyl (K)|[15] Oxidation (M)	ACTG_HUMAN	Actin, cytoplasmic 2	8.47082e+06	7.8485e+06	6.15303e+06	6.31996e+06	6.77777e+06	5.62901e+06	6.39163e+06	5.77806e+06	5.97057e+06	7.07094e+06	6.66998e+06	7.1484e+06	5.07224e+06	4.95052e+06	4.54223e+06	5.74059e+06	6.17844e+06	5.68465e+06	6.59326e+06	5.89533e+06	963464	942194	14.6129	15.982	1.11839	0.0274036
42.4805	3	407.213	1218.62	0.000920482	0.75535	EITALAPSTMK	[3] Acetyl (T)|[10] Oxidation (M)	ACTG_HUMAN	Actin, cytoplasmic 2	4.12614e+06	2.93043e+06	2.84383e+06	2.40664e+06	2.31435e+06	2.47176e+06	2.2494e+06	2.13663e+06	1.85691e+06	2.52026e+06	1.90863e+06	1.72144e+06	1.50055e+06	1.26655e+06	1.2922e+06	1.42072e+06	1.5131e+06	1.43967e+06	2.5929e+06	1.62035e+06	663563	392805	25.5915	24.242	1.60021	8.39546e-05
42.4805	3	407.213	1218.62	0.000920482	0.75535	EITALAPSTMK	[10] Oxidation (M)|[11] Acetyl (K)	ACTG_HUMAN	Actin, cytoplasmic 2	4.12614e+06	2.93043e+06	2.84383e+06	2.40664e+06	2.31435e+06	2.47176e+06	2.2494e+06	2.13663e+06	1.85691e+06	2.52026e+06	1.90863e+06	1.72144e+06	1.50055e+06	1.26655e+06	1.2922e+06	1.42072e+06	1.5131e+06	1.43967e+06	2.5929e+06	1.62035e+06	663563	392805	25.5915	24.242	1.60021	8.39546e-05
45.1212	3	402.924	1205.75	0.00109749	0.910214	IKIIAPPERK	[2] Acetyl (K)	ACTG_HUMAN	Actin, cytoplasmic 2	1.45528e+06	1.23088e+06	1.43362e+06	1.50895e+06	1.44968e+06	1.43284e+06	1.0718e+06	1.06979e+06	1.05882e+06	1.07113e+06	1.01267e+06	1.01636e+06	1.12974e+06	1.17734e+06	1.17164e+06	1.67774e+06	1.77653e+06	1.69746e+06	1.30129e+06	1.3034e+06	191598	316925	14.7237	24.3152	0.998383	0.908833
80.1388	3	1119.84	3356.5	0.0105526	3.14395	CPEALFQPSFLGMESCGIHETTFNSIMK	[15] Acetyl (S)|[25] Acetyl (S)|[28] Acetyl (K)	ACTG_HUMAN	Actin, cytoplasmic 2	1.30487e+07	1.61255e+07	1.74694e+07	1.91539e+07	1.79804e+07	1.70002e+07	2.05795e+07	1.86224e+07	1.61781e+07	1.14716e+07	1.14723e+07	1.22995e+07	1.26425e+07	1.36753e+07	1.22907e+07	1.66671e+07	1.69017e+07	1.40843e+07	1.73509e+07	1.35005e+07	2.15669e+06	2.05666e+06	12.4298	15.2339	1.2852	0.000209828
118.693	2	939.436	1876.86	0.00364266	1.94083	EEEIAALVIDNGSGMCK	[N-term] Acetyl (Protein N-term)	ACTG_HUMAN	Actin, cytoplasmic 2	1.14179e+07	1.16063e+07	1.05677e+07	7.36619e+06	8.72128e+06	8.01013e+06	5.95e+06	8.06873e+06	7.80123e+06	8.70578e+06	8.99982e+06	8.56181e+06	7.18717e+06	6.97897e+06	6.64296e+06	7.48411e+06	8.18922e+06	7.9865e+06	8.83439e+06	7.85959e+06	1.94241e+06	827862	21.987	10.5331	1.12403	0.00609007
75.0342	2	722.908	1443.8	0.000495436	0.343147	EITALAPSTMKIK	[13] Acetyl (K)	ACTG_HUMAN	Actin, cytoplasmic 2	2.26395e+06	1.8957e+06	1.82006e+06	1.28813e+06	1.49213e+06	1.36951e+06	1.02273e+06	1.28163e+06	1.32552e+06	1.5191e+06	1.23997e+06	1.32129e+06	994079	1.19638e+06	1.18339e+06	1.32933e+06	1.42798e+06	1.30427e+06	1.52882e+06	1.27953e+06	387792	151439	25.3655	11.8355	1.19483	0.00377335
75.0342	2	722.908	1443.8	0.000495436	0.343147	EITALAPSTMKIK	[11] Acetyl (K)	ACTG_HUMAN	Actin, cytoplasmic 2	2.26395e+06	1.8957e+06	1.82006e+06	1.28813e+06	1.49213e+06	1.36951e+06	1.02273e+06	1.28163e+06	1.32552e+06	1.5191e+06	1.23997e+06	1.32129e+06	994079	1.19638e+06	1.18339e+06	1.32933e+06	1.42798e+06	1.30427e+06	1.52882e+06	1.27953e+06	387792	151439	25.3655	11.8355	1.19483	0.00377335
61.2897	4	693.336	2769.31	0.0148115	5.34846	DLYANTVLSGGTTMYPGIADRMQK	[12] Acetyl (T)|[13] Acetyl (T)|[15] Acetyl (Y)|[24] Acetyl (K)	ACTG_HUMAN	Actin, cytoplasmic 2	3.04585e+06	2.43748e+06	2.85086e+06	4.85816e+06	5.41462e+06	5.0252e+06	2.59396e+06	3.00716e+06	2.37771e+06	2.90674e+06	2.82502e+06	3.10889e+06	2.42102e+06	2.30389e+06	2.21197e+06	3.72384e+06	3.53185e+06	3.16187e+06	3.51233e+06	2.91057e+06	1.22041e+06	530680	34.7463	18.2329	1.20675	0.000305272
61.2973	3	924.111	2769.31	0.0133833	4.83273	DLYANTVLSGGTTMYPGIADRMQK	[12] Acetyl (T)|[13] Acetyl (T)|[15] Acetyl (Y)|[24] Acetyl (K)	ACTG_HUMAN	Actin, cytoplasmic 2	1.44966e+06	1.47623e+06	1.50667e+06	3.17667e+06	3.4656e+06	3.26023e+06	957506	1.1023e+06	1.01901e+06	1.31429e+06	1.37772e+06	1.38511e+06	1.11644e+06	1.21316e+06	1.13711e+06	2.01337e+06	1.9859e+06	1.84914e+06	1.93488e+06	1.48803e+06	1.04631e+06	361247	54.0764	24.2769	1.3003	6.99324e-08
76.5208	4	807.16	3224.61	-0.00691468	-2.14434	TTGIVMDSGDGVTHTVPIYEGYALPHAILR	[15] Acetyl (T)	ACTG_HUMAN	Actin, cytoplasmic 2	3.78911e+06	4.69805e+06	5.36488e+06	4.40819e+06	4.73195e+06	4.2449e+06	5.26444e+06	4.15006e+06	3.05374e+06	5.58836e+06	5.93693e+06	4.57684e+06	2.79792e+06	3.29741e+06	3.33014e+06	3.09282e+06	4.56193e+06	3.43143e+06	4.4117e+06	4.0682e+06	720090	1.14099e+06	16.3223	28.0465	1.08444	0.332744
112.115	2	947.433	1892.85	0.00134418	0.710135	EEEIAALVIDNGSGMCK	[N-term] Acetyl (Protein N-term)|[15] Oxidation (M)	ACTG_HUMAN	Actin, cytoplasmic 2	7.01686e+06	8.48074e+06	7.39196e+06	7.26308e+06	8.04575e+06	7.99177e+06	4.24048e+06	4.839e+06	4.3761e+06	4.35671e+06	4.22547e+06	3.96219e+06	4.21143e+06	4.18211e+06	4.07565e+06	5.98718e+06	5.7828e+06	6.548e+06	6.6273e+06	4.81462e+06	1.67379e+06	994376	25.2559	20.6533	1.3765	9.91979e-07
85.9453	4	828.169	3308.65	0.00647606	1.95732	TTGIVMDSGDGVTHTVPIYEGYALPHAILR	[8] Acetyl (S)|[13] Acetyl (T)|[15] Acetyl (T)	ACTG_HUMAN	Actin, cytoplasmic 2	2.85915e+06	2.41548e+06	3.19204e+06	4.8347e+06	4.46762e+06	5.84868e+06	1.65253e+06	1.10242e+06	1.0899e+06	1.5987e+06	1.42221e+06	1.41672e+06	588601	518958	445570	734770	760883	1.0189e+06	3.05139e+06	945035	1.69833e+06	435760	55.6575	46.1105	3.22887	4.04546e-08
84.3113	3	1102.5	3304.47	0.0137626	4.16485	CPEALFQPSFLGMESCGIHETTFNSIMK	[13] Oxidation (M)|[27] Oxidation (M)|[28] Acetyl (K)	ACTG_HUMAN	Actin, cytoplasmic 2	4.65294e+06	5.29216e+06	4.95636e+06	5.84103e+06	5.43556e+06	5.45181e+06	4.39048e+06	2.76779e+06	2.83063e+06	3.41995e+06	2.94926e+06	2.50143e+06	1.72323e+06	1.8164e+06	1.72479e+06	3.86581e+06	3.18719e+06	3.33313e+06	4.62431e+06	2.72458e+06	1.12356e+06	813760	24.2968	29.8674	1.69726	1.95608e-06
84.3113	3	1102.5	3304.47	0.0137626	4.16485	CPEALFQPSFLGMESCGIHETTFNSIMK	[13] Oxidation (M)|[22] Acetyl (T)|[27] Oxidation (M)	ACTG_HUMAN	Actin, cytoplasmic 2	4.65294e+06	5.29216e+06	4.95636e+06	5.84103e+06	5.43556e+06	5.45181e+06	4.39048e+06	2.76779e+06	2.83063e+06	3.41995e+06	2.94926e+06	2.50143e+06	1.72323e+06	1.8164e+06	1.72479e+06	3.86581e+06	3.18719e+06	3.33313e+06	4.62431e+06	2.72458e+06	1.12356e+06	813760	24.2968	29.8674	1.69726	1.95608e-06
61.2973	3	924.111	2769.31	0.0133833	4.83273	DLYANTVLSGGTTMYPGIADRMQK	[9] Acetyl (S)|[12] Acetyl (T)|[13] Acetyl (T)|[15] Acetyl (Y)	ACTG_HUMAN	Actin, cytoplasmic 2	1.44966e+06	1.47623e+06	1.50667e+06	3.17667e+06	3.4656e+06	3.26023e+06	957506	1.1023e+06	1.01901e+06	1.31429e+06	1.37772e+06	1.38511e+06	1.11644e+06	1.21316e+06	1.13711e+06	2.01337e+06	1.9859e+06	1.84914e+06	1.93488e+06	1.48803e+06	1.04631e+06	361247	54.0764	24.2769	1.3003	6.99324e-08
84.6008	2	1304.6	2607.18	0.00681123	2.6125	LCYVALDFEQEMATAASSSSLEK	[12] Oxidation (M)|[14] Acetyl (T)	ACTG_HUMAN	Actin, cytoplasmic 2	2.84159e+06	4.98639e+06	4.26167e+06	3.42137e+06	3.07818e+06	3.25381e+06	4.46538e+06	2.5676e+06	3.04837e+06	4.45298e+06	3.97524e+06	3.94863e+06	1.79071e+06	2.12485e+06	2.43665e+06	3.01377e+06	3.30157e+06	3.03517e+06	3.54715e+06	3.11995e+06	825608	899352	23.2752	28.8258	1.13693	0.177723
84.6008	2	1304.6	2607.18	0.00681123	2.6125	LCYVALDFEQEMATAASSSSLEK	[3] Acetyl (Y)|[12] Oxidation (M)	ACTG_HUMAN	Actin, cytoplasmic 2	2.84159e+06	4.98639e+06	4.26167e+06	3.42137e+06	3.07818e+06	3.25381e+06	4.46538e+06	2.5676e+06	3.04837e+06	4.45298e+06	3.97524e+06	3.94863e+06	1.79071e+06	2.12485e+06	2.43665e+06	3.01377e+06	3.30157e+06	3.03517e+06	3.54715e+06	3.11995e+06	825608	899352	23.2752	28.8258	1.13693	0.177723
39.0337	2	620.77	1239.53	-0.000464666	-0.374874	DSYVGDEAQSK	[2] Acetyl (S)	ACTG_HUMAN	Actin, cytoplasmic 2	1.72474e+06	1.58438e+06	1.44606e+06	1.042e+06	1.0187e+06	1.10872e+06	370347	308064	374843	972857	935056	904962	898672	755124	764320	905397	927607	836633	997539	877848	541485	76117.9	54.2821	8.67098	1.13635	0.0046094
40.2285	3	520.243	1557.71	0.00156403	1.00406	QEYDESGPSIVHR	[9] Acetyl (S)	ACTG_HUMAN	Actin, cytoplasmic 2	391695	386620	446213	299096	335284	279154	137646	162853	178141	178481	116813	140334	74985	112026	102445	173404	163312	136635	290745	133159	110802	34799	38.1096	26.1333	2.18343	1.88367e-08
72.5145	3	815.066	2442.17	0.00105013	0.429997	KDLYANTVLSGGTTMYPGIADR	[14] Acetyl (T)|[15] Oxidation (M)|[16] Acetyl (Y)	ACTG_HUMAN	Actin, cytoplasmic 2	1.53306e+06	1.56244e+06	1.51705e+06	1.3825e+06	1.44981e+06	1.21657e+06	1.07448e+06	889648	869394	830290	844820	749238	575329	449682	450143	739061	827171	688630	1.27722e+06	683818	275341	156714	21.5579	22.9175	1.86777	2.5958e-09
72.5145	3	815.066	2442.17	0.00105013	0.429997	KDLYANTVLSGGTTMYPGIADR	[13] Acetyl (T)|[14] Acetyl (T)|[15] Oxidation (M)	ACTG_HUMAN	Actin, cytoplasmic 2	1.53306e+06	1.56244e+06	1.51705e+06	1.3825e+06	1.44981e+06	1.21657e+06	1.07448e+06	889648	869394	830290	844820	749238	575329	449682	450143	739061	827171	688630	1.27722e+06	683818	275341	156714	21.5579	22.9175	1.86777	2.5958e-09
83.9412	2	998.541	1995.07	0.000231803	0.116188	VAPEEHPVLLTEAPLNPK	[18] Acetyl (K)	ACTG_HUMAN	Actin, cytoplasmic 2	1.21095e+06	1.0718e+06	942692	986816	1.08938e+06	1.07569e+06	740522	742817	864791	676230	584045	587008	865780	635207	652933	1.08699e+06	885111	982907	969494	772913	162098	186042	16.7199	24.0702	1.25434	0.000989588
76.3732	3	892.744	2675.21	0.011354	4.24415	LCYVALDFEQEMATAASSSSLEK	[14] Acetyl (T)|[20] Acetyl (S)|[23] Acetyl (K)	ACTG_HUMAN	Actin, cytoplasmic 2	3.01463e+06	3.14887e+06	2.23692e+06	1.81509e+06	1.88969e+06	2.24513e+06	1.51583e+06	1.54585e+06	1.59631e+06	988786	1.50813e+06	1.14759e+06	334817	377389	324383	412266	738226	608961	2.11204e+06	715616	612640	419178	29.0071	58.5758	2.95135	7.19511e-08
107.85	3	979.109	2934.3	0.00273384	0.931684	EEEIAALVIDNGSGMCKAGFAGDDAPR	[N-term] Acetyl (Protein N-term)|[13] Acetyl (S)|[15] Oxidation (M)|[17] Acetyl (K)	ACTG_HUMAN	Actin, cytoplasmic 2	1.59859e+06	1.98515e+06	1.7723e+06	1.01509e+06	1.06666e+06	1.04224e+06	1.03589e+06	1.00637e+06	980736	756440	761392	847483	988556	1.1036e+06	1.1206e+06	1.08657e+06	969448	980205	1.27812e+06	957143	393274	140185	30.7698	14.6461	1.33534	8.51804e-06
108.719	3	979.11	2934.31	0.00579846	1.9761	EEEIAALVIDNGSGMCKAGFAGDDAPR	[N-term] Acetyl (Protein N-term)|[13] Acetyl (S)|[15] Oxidation (M)|[17] Acetyl (K)	ACTG_HUMAN	Actin, cytoplasmic 2	136199	193379	156106	119699	105600	124617	85301.8	88714.5	59500	66254.9	73990.1	85099.7	89070	66505.6	54288.3	64779.6	79699.5	92446.5	118791	74681.6	40325.4	12789.7	33.9466	17.1256	1.59063	0.000150919
87.2657	5	674.338	3366.65	0.00953353	2.83176	TTGIVMDSGDGVTHTVPIYEGYALPHAILR	[6] Oxidation (M)|[13] Acetyl (T)|[15] Acetyl (T)|[19] Acetyl (Y)|[22] Acetyl (Y)	ACTG_HUMAN	Actin, cytoplasmic 2	48330.6	82722.8	73883.8	88757.1	93267.6	112721	57645.4	51262.4	66626.8	95358.5	120345	148621	70025.2	92909.9	53675.9	224574	312764	258611	75024.2	152987	21368	91220.9	28.4815	59.6265	0.490395	2.07325e-05
106.784	2	916.956	1831.9	0.00248067	1.35415	SYELPDGQVITIGNER	[2] Acetyl (Y)	ACTG_HUMAN	Actin, cytoplasmic 2	636215	631183	678011	528642	551185	514166	294348	284189	365775	407294	438881	403958	329596	290521	291865	396806	348862	455760	498191	373727	149142	60969.5	29.9367	16.3139	1.33303	4.54706e-06
126.32	3	864.733	2591.18	-0.000655946	-0.253146	LCYVALDFEQEMATAASSSSLEK	[3] Acetyl (Y)	ACTG_HUMAN	Actin, cytoplasmic 2	355638	400250	401221	131918	151734	153262	74394.4	69386.2	78597.1	170538	187650	161703	117914	118256	123565	163922	177550	187928	201822	156558	142086	28975.4	70.4016	18.5078	1.28912	1.67131e-05
125.562	3	864.734	2591.18	0.00221824	0.856073	LCYVALDFEQEMATAASSSSLEK	[3] Acetyl (Y)	ACTG_HUMAN	Actin, cytoplasmic 2	359256	348423	307057	139249	158923	152737	90429.6	84333.3	89230.1	155345	178321	176734	128797	129274	114981	143931	176358	161419	192182	151684	113781	23683.6	59.2049	15.6137	1.26698	9.63436e-05
132.828	3	864.733	2591.18	-9.37388e-05	-0.0361762	LCYVALDFEQEMATAASSSSLEK	[3] Acetyl (Y)	ACTG_HUMAN	Actin, cytoplasmic 2	69046.1	80548.5	67660	59577.1	84227.2	67116.4	93861.9	96704.2	94860.1	70364.7	70440	65042.2	61634.1	53608.2	48372.8	87826.7	103001	78991.4	79289	71031.3	13968.6	16990.7	17.6173	23.92	1.11626	0.0558981
120.267	3	950.448	2848.32	0.0080564	2.82848	EKLCYVALDFEQEMATAASSSSLEK	[2] Acetyl (K)	ACTG_HUMAN	Actin, cytoplasmic 2	870138	900057	788113	642282	624391	617008	270138	449543	422264	512174	519834	458499	351225	296907	259369	460106	426352	405078	620437	409949	212233	91235.7	34.2071	22.2554	1.51345	2.26652e-06
120.267	3	950.448	2848.32	0.0080564	2.82848	EKLCYVALDFEQEMATAASSSSLEK	[5] Acetyl (Y)	ACTG_HUMAN	Actin, cytoplasmic 2	870138	900057	788113	642282	624391	617008	270138	449543	422264	512174	519834	458499	351225	296907	259369	460106	426352	405078	620437	409949	212233	91235.7	34.2071	22.2554	1.51345	2.26652e-06
127.011	2	834.93	1667.85	0.00225937	1.35466	DLTDYLMKILTER	[7] Oxidation (M)|[8] Acetyl (K)	ACTG_HUMAN	Actin, cytoplasmic 2	88190.8	66270.9	62852.2	75680.1	62055.3	71073.2	27102.7	28829.1	29510.1	24567.6	31180.4	23791.1	32476.1	33558.9	26432.8	59229.2	57218.1	56751.7	56840.5	38356.2	22662	14930.5	39.8695	38.926	1.48191	8.02661e-05
58.7158	4	639.285	2553.11	-0.0238583	-9.34471	ECVCQTCSQSMASSKPIKIR	[11] Oxidation (M)|[13] Acetyl (S)|[14] Acetyl (S)|[15] Acetyl (K)|[18] Acetyl (K)	ABLM3_HUMAN	Actin-binding LIM protein 3	532332	366197	426635	287729	353545	303321	421343	393085	360060	418939	407499	453620	459914	396845	422273	706215	835679	924127	382694	558346	73209.2	206161	19.13	36.9235	0.685407	5.814e-05
50.6398	2	465.269	928.524	0.000941698	1.01419	VLKGDVEK	[3] Acetyl (K)	ARP2_HUMAN	Actin-related protein 2	489895	447863	405868	588413	430935	549068	383651	350609	338806	350994	254437	281391	342905	376584	222159	632919	551463	358718	442790	374619	85919.3	135182	19.4041	36.0851	1.18197	0.0931971
92.9573	2	600.319	1198.62	-0.00633821	-5.28787	LDVPKQSSQR	[8] Acetyl (S)	ARC1B_HUMAN	Actin-related protein 2/3 complex subunit 1B	2.26259e+07	2.15065e+07	2.21812e+07	2.80706e+07	2.69508e+07	2.48777e+07	3.34504e+07	3.66465e+07	2.74808e+07	2.89108e+07	3.1654e+07	2.71096e+07	2.07775e+07	1.89203e+07	1.71e+07	1.97357e+07	2.12006e+07	2.19751e+07	2.70878e+07	2.30426e+07	5.16005e+06	4.97543e+06	19.0493	21.5923	1.17555	0.00373473
93.549	2	600.317	1198.62	-0.0109827	-9.16272	LDVPKQSSQR	[8] Acetyl (S)	ARC1B_HUMAN	Actin-related protein 2/3 complex subunit 1B	6.51391e+06	5.86698e+06	6.69026e+06	8.99136e+06	8.58152e+06	9.06503e+06	5.40218e+06	5.50263e+06	5.54564e+06	6.13967e+06	6.59884e+06	6.93364e+06	4.01168e+06	4.40831e+06	4.14259e+06	4.36888e+06	6.77647e+06	5.83879e+06	6.90661e+06	5.46876e+06	1.54834e+06	1.22148e+06	22.4182	22.3357	1.26292	0.000167924
80.936	3	701.003	2099.99	-0.000245579	-0.116943	AYHSFLVEPISCHAWNK	[2] Acetyl (Y)	ARC1B_HUMAN	Actin-related protein 2/3 complex subunit 1B	2.22728e+07	1.98676e+07	1.84135e+07	1.97582e+07	1.69154e+07	1.68711e+07	1.24904e+07	1.49005e+07	1.25923e+07	1.15404e+07	9.42887e+06	1.50079e+07	8.89024e+06	9.57212e+06	8.23164e+06	9.83883e+06	1.27828e+07	1.42996e+07	1.71202e+07	1.10658e+07	3.34847e+06	2.45847e+06	19.5586	22.2168	1.54712	2.1363e-05
80.949	2	1051	2099.99	-0.00326719	-1.55581	AYHSFLVEPISCHAWNK	[2] Acetyl (Y)	ARC1B_HUMAN	Actin-related protein 2/3 complex subunit 1B	2.14817e+06	2.52301e+06	2.59108e+06	2.64169e+06	2.07279e+06	2.22851e+06	2.0014e+06	1.90042e+06	1.60185e+06	1.59101e+06	1.59738e+06	1.60041e+06	1.21383e+06	1.38645e+06	1.26856e+06	1.3181e+06	1.44767e+06	1.65905e+06	2.18988e+06	1.45361e+06	346066	165056	15.803	11.3549	1.50651	3.43088e-06
113.28	3	831.749	2492.22	0.0119421	4.79178	TQIAICPNNHEVHIYEKSGAK	[1] Acetyl (T)|[21] Acetyl (K)	ARC1B_HUMAN	Actin-related protein 2/3 complex subunit 1B	328920	256333	303005	280849	296422	367153	186850	133614	145236	182145	242691	211900	119179	106088	103949	162861	190846	141804	255376	162385	82278.9	48703.1	32.2188	29.9924	1.57266	3.92573e-05
60.1792	2	536.313	1070.61	-0.0100361	-9.37406	IIEETLALK	[9] Acetyl (K)	ARPC2_HUMAN	Actin-related protein 2/3 complex subunit 2	3.42055e+06	3.52469e+06	3.72795e+06	3.38954e+06	3.40767e+06	3.59579e+06	2.67055e+06	2.17387e+06	1.68531e+06	3.39204e+06	3.48764e+06	3.0401e+06	1.57405e+06	1.65669e+06	1.67587e+06	2.78003e+06	2.43936e+06	3.00606e+06	3.06621e+06	2.56131e+06	718937	759522	23.4471	29.6536	1.19713	0.00162755
38.2852	3	426.238	1275.69	0.00999959	7.83862	TSDFLKVLNR	[2] Acetyl (S)|[6] Acetyl (K)	ARPC2_HUMAN	Actin-related protein 2/3 complex subunit 2	806036	809156	704332	583960	509842	575976	733579	723600	746836	601037	590613	692867	491590	479353	491460	619322	736021	674890	688147	597461	106535	94358.7	15.4815	15.7933	1.15178	0.00101892
77.7783	2	695.396	1388.78	0.000232346	0.167303	TATLRPYLSAVR	[1] Acetyl (T)	ARPC4_HUMAN	Actin-related protein 2/3 complex subunit 4	1.33241e+07	1.27095e+07	1.15067e+07	1.34106e+07	1.36966e+07	1.19071e+07	1.27543e+07	1.13612e+07	1.14677e+07	9.69436e+06	1.14686e+07	1.10271e+07	8.63363e+06	8.32394e+06	8.03338e+06	1.17479e+07	1.09009e+07	1.16577e+07	1.24597e+07	1.01653e+07	917523	1.50904e+06	7.3639	14.8451	1.22572	3.68677e-05
77.7783	2	695.396	1388.78	0.000232346	0.167303	TATLRPYLSAVR	[3] Acetyl (T)	ARPC4_HUMAN	Actin-related protein 2/3 complex subunit 4	1.33241e+07	1.27095e+07	1.15067e+07	1.34106e+07	1.36966e+07	1.19071e+07	1.27543e+07	1.13612e+07	1.14677e+07	9.69436e+06	1.14686e+07	1.10271e+07	8.63363e+06	8.32394e+06	8.03338e+06	1.17479e+07	1.09009e+07	1.16577e+07	1.24597e+07	1.01653e+07	917523	1.50904e+06	7.3639	14.8451	1.22572	3.68677e-05
76.6008	3	554.958	1661.85	0.00613774	3.69333	MTATLRPYLSAVR	[1] Oxidation (M)|[2] Acetyl (T)|[4] Acetyl (T)|[8] Acetyl (Y)|[10] Acetyl (S)	ARPC4_HUMAN	Actin-related protein 2/3 complex subunit 4	4.48159e+06	3.6865e+06	3.48641e+06	4.85286e+06	3.48935e+06	2.99804e+06	3.58407e+06	2.55924e+06	2.88659e+06	3.63615e+06	2.85205e+06	3.83253e+06	3.06843e+06	2.80438e+06	2.39992e+06	4.14435e+06	5.04509e+06	5.3777e+06	3.5583e+06	3.68451e+06	734726	1.02781e+06	20.6483	27.8953	0.965744	0.671994
37.3025	2	581.798	1161.58	0.00281456	2.42304	ILCHKFMR	[5] Acetyl (K)|[7] Oxidation (M)	ARPC4_HUMAN	Actin-related protein 2/3 complex subunit 4	1.77758e+06	1.53213e+06	1.76313e+06	670318	531897	593154	766610	812493	736837	540830	679571	534288	716058	865972	713729	659108	772496	612637	1.02046e+06	677188	514613	106702	50.4295	15.7566	1.50691	2.72295e-06
58.7322	2	587.837	1173.66	0.00594831	5.0682	KGLMKQNKAV	[1] Acetyl (K)|[4] Oxidation (M)	TRIP4_HUMAN	Activating signal cointegrator 1	855015	755407	752451	633068	744072	608961	810832	727684	633616	3.62375e+06	2.94567e+06	3.55516e+06	3.30864e+06	3.42818e+06	3.3508e+06	888144	977308	966031	724567	2.56041e+06	84102.6	1.22734e+06	11.6073	47.9354	0.282989	1.76148e-11
94.7163	1	660.371	659.364	-0.00354548	-5.3771	KGLMK	[1] Acetyl (K)|[5] Acetyl (K)	TRIP4_HUMAN	Activating signal cointegrator 1	2.51773e+06	2.5764e+06	2.65715e+06	2.6693e+06	2.66904e+06	2.56923e+06	5.39448e+06	4.79433e+06	4.80645e+06	2.69429e+06	2.54139e+06	2.82571e+06	2.23161e+06	2.39767e+06	2.48375e+06	1.88356e+06	1.74337e+06	1.83286e+06	3.40601e+06	2.29269e+06	1.20762e+06	393556	35.4557	17.1657	1.4856	7.29389e-09
57.2932	3	404.911	1211.71	-0.000445887	-0.367981	IKSGLEKAIK	[3] Acetyl (S)|[7] Acetyl (K)|[10] Acetyl (K)	TRIP4_HUMAN	Activating signal cointegrator 1	36246.1	35016.6	38482.2	38665.2	33092.5	36581.7	26451.1	21060.1	29463.8	25060.5	36941.5	33874.3	19188.3	15410.7	24671.6	50216.3	63536.9	75156.4	32784.4	38228.5	5990.88	20642.4	18.2736	53.9974	0.857589	0.0965594
92.2628	2	1111.07	2220.12	0.00486564	2.19162	AVAGAVSGEPLVHWCTQQLR	[N-term] Acetyl (Protein N-term)	TRIP4_HUMAN	Activating signal cointegrator 1	171020	174548	167968	217252	196632	178356	330297	232613	266300	211515	255310	160744	369731	250118	279694	155606	281823	268276	214998	248091	54432.5	66065.5	25.3177	26.6295	0.866611	0.166122
60.1938	2	434.766	867.518	-0.000137086	-0.158021	KAKPAPSK	[1] Acetyl (K)	AHSA1_HUMAN	Activator of 90 kDa heat shock protein ATPase homolog 1	1.09353e+06	1.25993e+06	1.33312e+06	1.0843e+06	1.22967e+06	1.26856e+06	1.15826e+06	976800	819062	1.35797e+06	1.44099e+06	1.20892e+06	812209	902478	933437	1.0492e+06	1.04575e+06	1.27436e+06	1.13591e+06	1.11392e+06	162529	217499	14.3082	19.5255	1.01974	0.719559
112.175	2	600.341	1198.67	0.00424264	3.53948	IPTCKITLK	[5] Acetyl (K)|[7] Acetyl (T)|[9] Acetyl (K)	AHSA1_HUMAN	Activator of 90 kDa heat shock protein ATPase homolog 1	1.34587e+06	1.7969e+06	1.30692e+06	1.2484e+06	1.24259e+06	1.32422e+06	1.67083e+06	2.09703e+06	2.11993e+06	1.21035e+06	1.26362e+06	1.25689e+06	1.62917e+06	1.97671e+06	1.90276e+06	1.78686e+06	1.31947e+06	1.79734e+06	1.57252e+06	1.57146e+06	359210	308697	22.8429	19.6439	1.00067	0.990982
124.9	2	621.347	1240.68	0.00500831	4.03677	IPTCKITLK	[3] Acetyl (T)|[5] Acetyl (K)|[7] Acetyl (T)|[9] Acetyl (K)	AHSA1_HUMAN	Activator of 90 kDa heat shock protein ATPase homolog 1	24940.5	44871.6	38011.5	39887.1	26775.4	24549.8	72111.9	73636	76772	28094	37924.4	30401.4	52286.3	50355	55459.5	35367.6	37232.9	38495.9	46839.5	40624.1	21684.7	9767.54	46.2957	24.0437	1.153	0.0476361
50.1108	2	443.772	885.529	0.000515433	0.582063	ISVVTKR	[5] Acetyl (T)|[6] Acetyl (K)	ABR_HUMAN	Active breakpoint cluster region-related protein	2.97509e+06	3.15989e+06	2.30387e+06	2.48242e+06	2.25026e+06	2.12012e+06	1.66093e+06	1.60409e+06	1.85665e+06	3.06667e+06	2.21124e+06	1.88627e+06	1.49184e+06	1.44916e+06	1.30361e+06	2.20191e+06	2.56897e+06	2.32461e+06	2.26815e+06	2.05603e+06	541226	579176	23.8621	28.1696	1.10317	0.204548
65.6108	3	648.672	1942.99	-0.00969717	-4.99081	IMGKGQIQLDPQTVETK	[2] Oxidation (M)|[4] Acetyl (K)	ABR_HUMAN	Active breakpoint cluster region-related protein	5.61422e+06	5.04867e+06	4.38945e+06	8.79302e+06	8.12397e+06	8.91719e+06	2.37932e+06	3.35107e+06	3.10736e+06	2.61746e+06	2.55577e+06	2.44681e+06	2.29763e+06	2.34995e+06	1.65582e+06	3.23291e+06	3.11487e+06	2.19364e+06	5.52492e+06	2.4961e+06	2.5232e+06	474972	45.6694	19.0286	2.21342	9.69675e-09
66.0663	3	648.673	1943	-0.00487212	-2.50752	IMGKGQIQLDPQTVETK	[2] Oxidation (M)|[4] Acetyl (K)	ABR_HUMAN	Active breakpoint cluster region-related protein	4.31945e+06	4.29924e+06	5.0647e+06	1.06681e+07	7.54492e+06	9.24805e+06	2.28684e+06	2.81332e+06	2.7665e+06	2.64294e+06	2.50603e+06	2.81921e+06	2.06477e+06	2.40208e+06	2.14417e+06	3.29199e+06	2.82672e+06	3.12756e+06	5.44568e+06	2.64727e+06	3.01976e+06	415423	55.4524	15.6925	2.05709	1.83585e-06
66.0803	4	486.757	1943	-0.00583831	-3.00478	IMGKGQIQLDPQTVETK	[2] Oxidation (M)|[4] Acetyl (K)	ABR_HUMAN	Active breakpoint cluster region-related protein	388440	337061	393095	1.0736e+06	663249	1.00963e+06	175762	172311	179927	212758	154408	175997	173097	135467	122734	177603	108287	114203	488119	152728	349910	35068.4	71.6853	22.9613	3.19599	6.25183e-06
90.4227	2	885.954	1769.89	0.00242566	1.37051	SEIQKEKANKGQSR	[1] Acetyl (S)|[5] Acetyl (K)|[7] Acetyl (K)|[13] Acetyl (S)	ABR_HUMAN	Active breakpoint cluster region-related protein	5.58019e+06	6.82443e+06	7.08767e+06	7.67426e+06	6.56857e+06	6.2903e+06	5.37659e+06	4.30994e+06	3.76672e+06	3.73873e+06	3.72652e+06	3.36261e+06	3.75529e+06	4.28283e+06	3.82548e+06	5.40853e+06	6.43805e+06	7.12694e+06	5.94207e+06	4.62944e+06	1.29672e+06	1.36289e+06	21.8228	29.4395	1.28354	0.00140817
90.4787	3	590.971	1769.89	0.00132995	0.751432	SEIQKEKANKGQSR	[1] Acetyl (S)|[7] Acetyl (K)|[10] Acetyl (K)|[13] Acetyl (S)	ABR_HUMAN	Active breakpoint cluster region-related protein	233989	197019	234430	204109	203116	227634	126914	126868	124869	146805	104731	110485	113747	109865	97097.5	239284	310524	200244	186550	159198	47230.9	74872.6	25.3181	47.0311	1.17181	0.0543393
83.9022	2	651.828	1301.64	0.00171318	1.31617	AKWDAWNELK	[2] Acetyl (K)	ACBP_HUMAN	Acyl-CoA-binding protein	354112	416705	395649	416828	436726	516159	658425	704710	824599	431654	432101	476530	1.0095e+06	901401	922484	619880	538397	513930	524879	649542	164731	230166	31.3846	35.4351	0.808076	0.000444713
44.8697	3	424.908	1271.7	0.0113755	8.94519	EVIKAMTKAR	[4] Acetyl (K)|[7] Acetyl (T)|[8] Acetyl (K)	ACO13_HUMAN	Acyl-coenzyme A thioesterase 13	3.04684e+07	2.43299e+07	2.32441e+07	2.52165e+07	2.24118e+07	2.43758e+07	2.85189e+07	2.9873e+07	2.86144e+07	1.85962e+07	1.42875e+07	1.27019e+07	2.0241e+07	1.90663e+07	1.74844e+07	1.37828e+07	1.29769e+07	1.39455e+07	2.63392e+07	1.58981e+07	3.03362e+06	2.92244e+06	11.5175	18.3824	1.65675	3.70542e-07
125.714	3	735.308	2202.9	-0.00352306	-1.59928	MAGNFDSEERSSWYWGR	[11] Acetyl (S)|[12] Acetyl (S)|[14] Acetyl (Y)	CRK_HUMAN	Adapter molecule crk	45673.2	44638.8	26579.2	23048	20095.2	23589.3	9433.85	7692.68	7931.65	35604.7	47835.1	32013.5	12663.5	15123.2	19097.9	13938.2	14488.4	16371.3	23186.9	23015.1	14357.1	12447.5	61.919	54.084	1.00746	0.950602
111.909	2	588.816	1175.62	-0.00212541	-1.8079	VAVVAGYGDVGK	[12] Acetyl (K)	SAHH_HUMAN	Adenosylhomocysteinase	405844	510261	456023	446477	464001	439281	399688	477852	458093	383578	364377	404150	332259	329070	293224	410985	356572	355554	450835	358863	34108.4	37631.3	7.5656	10.4863	1.25629	6.40709e-05
79.2523	2	905.946	1809.88	-0.00144597	-0.798931	KEDMMFHKIYIQK	[1] Acetyl (K)|[4] Oxidation (M)|[13] Acetyl (K)	ADCY6_HUMAN	Adenylate cyclase type 6	1.25413e+06	1.05118e+06	1.03096e+06	1.05465e+06	1.20974e+06	1.11353e+06	1.62792e+06	1.76209e+06	1.58812e+06	2.18384e+06	2.34457e+06	2.75398e+06	1.13135e+06	1.31044e+06	1.49732e+06	1.21448e+06	1.29482e+06	1.41778e+06	1.29915e+06	1.68317e+06	283631	586690	21.8321	34.8561	0.771844	0.000329608
126.604	2	588.326	1174.64	-0.00101066	-0.860401	SWFSGLLVPK	[1] Acetyl (S)	ADCY6_HUMAN	Adenylate cyclase type 6	63713	59067	58653.7	42619	48071	47249.1	24892.6	23497.5	20495.8	27271.5	26386	24744.1	25850	22141.1	24608.8	33933.8	36059.7	35684.1	43139.8	28519.9	16547.7	5255.57	38.3583	18.4277	1.51262	6.8307e-09
114.951	3	505.921	1514.74	0.0124801	8.23919	FDKLAAENHCLR	[3] Acetyl (K)	ADCY6_HUMAN	Adenylate cyclase type 6	77521.2	111233	92379.9	112260	108138	114261	79009.8	87399.6	82099	87844.6	100771	114318	65095.1	77634.9	62727.3	85419	88475.8	81424.9	96033.5	84856.7	15360.9	16154.4	15.9954	19.0372	1.13171	0.0309839
43.1107	2	621.843	1241.67	-0.000596764	-0.480613	LLKRGETSGR	[3] Acetyl (K)|[7] Acetyl (T)|[8] Acetyl (S)	KAD1_HUMAN	Adenylate kinase isoenzyme 1	3.50373e+07	3.11903e+07	3.14378e+07	2.45637e+07	2.82593e+07	2.44654e+07	1.25399e+07	1.12673e+07	1.27615e+07	2.11551e+07	2.05614e+07	2.05451e+07	1.23516e+07	1.15646e+07	1.10972e+07	1.72369e+07	1.64342e+07	1.61609e+07	2.35025e+07	1.63452e+07	9.11763e+06	3.9644e+06	38.7943	24.2542	1.43788	9.04181e-08
41.9087	2	446.232	890.45	0.00777003	8.72604	LSEIMEK	[7] Acetyl (K)	KAD1_HUMAN	Adenylate kinase isoenzyme 1	388199	431095	442232	240244	262290	268868	463833	481714	523701	591712	524732	572630	714509	658536	656330	521911	505860	491032	389131	581917	105807	79125.1	27.1907	13.5973	0.668705	4.18604e-09
122.604	2	710.356	1418.7	0.00151747	1.06962	VEQLDKMVTEK	[6] Acetyl (K)|[7] Oxidation (M)|[9] Acetyl (T)	PUR8_HUMAN	Adenylosuccinate lyase	1.0383e+06	858809	892291	665527	550104	613405	1.02087e+06	1.53334e+06	1.48152e+06	853563	840636	745376	521106	529217	412661	435275	356528	292523	961574	554098	353588	209659	36.7718	37.838	1.73539	2.76784e-05
119.457	2	710.356	1418.7	0.00198527	1.39936	VEQLDKMVTEK	[6] Acetyl (K)|[7] Oxidation (M)|[9] Acetyl (T)	PUR8_HUMAN	Adenylosuccinate lyase	279704	194799	230102	222783	236633	196186	283054	475094	358905	234219	206143	183026	157524	152798	177812	139828	116099	102769	275251	163358	90845	41909.5	33.0044	25.6551	1.68496	0.000244532
57.9347	2	410.203	818.392	-0.00364068	-4.44856	ICTDIR	[3] Acetyl (T)	PUR8_HUMAN	Adenylosuccinate lyase	68924.5	105622	92030.7	94484.1	109612	86561.8	154430	236114	211826	148765	156834	162002	183620	190646	200940	171983	175909	185129	128845	175092	59023.9	16924.9	45.81	9.66631	0.73587	0.000376232
77.4925	2	559.269	1116.52	0.000702864	0.629511	ADMQNLVER	[N-term] Acetyl (Protein N-term)	CAP1_HUMAN	Adenylyl cyclase-associated protein 1	989523	1.04258e+06	866687	625807	877152	849748	686717	834674	643467	1.29549e+06	1.56018e+06	1.77401e+06	1.05005e+06	1.34497e+06	1.20645e+06	1.52702e+06	1.31279e+06	1.26145e+06	824040	1.37027e+06	146339	216332	17.7587	15.7876	0.601372	5.2212e-06
52.8067	2	567.267	1132.52	0.000853868	0.753955	ADMQNLVER	[N-term] Acetyl (Protein N-term)|[3] Oxidation (M)	CAP1_HUMAN	Adenylyl cyclase-associated protein 1	1.43363e+06	1.50415e+06	1.22157e+06	1.8318e+06	1.66122e+06	1.97741e+06	1.04955e+06	1.17905e+06	1.36655e+06	993353	985978	928931	1.07701e+06	870761	897727	1.6387e+06	1.49328e+06	2.08846e+06	1.46944e+06	1.21935e+06	308476	424461	20.9928	34.8103	1.20509	0.0107519
40.1688	2	640.36	1278.7	0.000566276	0.442851	NPALKAQSGPVR	[5] Acetyl (K)	CAP1_HUMAN	Adenylyl cyclase-associated protein 1	602426	549278	630317	680048	739785	603301	531428	662418	652339	374882	304526	313509	429200	501530	565037	558752	490087	458435	627927	443996	64975.4	96784.2	10.3476	21.7985	1.41426	2.30657e-05
66.184	2	627.85	1253.68	-0.00221824	-1.76938	KEPAVLELEGK	[1] Acetyl (K)	CAP1_HUMAN	Adenylyl cyclase-associated protein 1	799171	769072	828806	680329	537781	646324	461361	392466	442498	320258	250727	325943	235664	329799	287018	348024	370686	410274	617534	319821	164851	55491.1	26.6951	17.3506	1.93087	1.03107e-08
95.3297	3	957.117	2868.33	0.0114791	4.00205	SSEMNVLIPTEGGDFNEFPVPEQFK	[4] Oxidation (M)|[10] Acetyl (T)	CAP1_HUMAN	Adenylyl cyclase-associated protein 1	1.94842e+06	1.78983e+06	1.77861e+06	1.4051e+06	1.58692e+06	1.49323e+06	1.20391e+06	1.58238e+06	1.52341e+06	1.23681e+06	1.42249e+06	1.37696e+06	1.28048e+06	1.97729e+06	2.09998e+06	1.14762e+06	1.17527e+06	1.11415e+06	1.5902e+06	1.42567e+06	223912	363175	14.0808	25.474	1.1154	0.125301
104.039	3	957.115	2868.32	0.00605031	2.10936	SSEMNVLIPTEGGDFNEFPVPEQFK	[4] Oxidation (M)|[10] Acetyl (T)	CAP1_HUMAN	Adenylyl cyclase-associated protein 1	2.12803e+06	2.39269e+06	2.16866e+06	1.51402e+06	1.47779e+06	2.13082e+06	1.16045e+06	967837	1.03166e+06	1.91821e+06	1.92235e+06	1.75518e+06	1.28663e+06	1.33627e+06	1.31697e+06	1.12385e+06	1.35585e+06	1.10459e+06	1.66355e+06	1.45777e+06	549335	321481	33.0218	22.053	1.14116	0.0329327
43.7475	2	608.332	1214.65	-0.000357209	-0.294084	ISKEIGGDVQK	[3] Acetyl (K)	CAP1_HUMAN	Adenylyl cyclase-associated protein 1	250212	186655	169700	207601	270166	211735	217334	211910	272710	121785	130043	151363	99147.3	158868	151798	209292	215107	168468	222003	156208	35546.1	38099.9	16.0116	24.3905	1.4212	0.000868483
44.0775	2	681.362	1360.71	0.000493993	0.36304	IQEIQTFRER	[6] Acetyl (T)	CAP2_HUMAN	Adenylyl cyclase-associated protein 2	9.38594e+06	8.79836e+06	8.51432e+06	6.81497e+06	8.33901e+06	8.25464e+06	4.42187e+06	4.17519e+06	4.03097e+06	7.28704e+06	6.75022e+06	6.81543e+06	4.54482e+06	4.23533e+06	4.31517e+06	7.63153e+06	6.10666e+06	7.67776e+06	6.97059e+06	6.15155e+06	2.18102e+06	1.4246e+06	31.289	23.1584	1.13314	0.00932801
47.857	2	599.826	1197.64	-0.00908396	-7.58484	LAADVGKGAAQR	[7] Acetyl (K)	ADT1_HUMAN	ADP/ATP translocase 1	1.83541e+07	1.58284e+07	1.005e+07	1.52665e+07	1.17675e+07	1.0077e+07	8.08576e+06	6.95785e+06	7.41114e+06	1.03241e+07	9.71922e+06	1.12076e+07	7.17861e+06	6.37489e+06	6.03497e+06	9.45928e+06	7.10247e+06	7.59834e+06	1.15332e+07	8.33328e+06	4.07886e+06	1.86815e+06	35.3664	22.4179	1.38399	0.00801163
37.89	2	625.287	1248.56	0.000509096	0.407747	MGDHAWSFLK	[1] Oxidation (M)|[7] Acetyl (S)	ADT1_HUMAN	ADP/ATP translocase 1	452746	495382	520180	376239	445650	416390	622109	720535	752081	804728	923299	1.07785e+06	831826	1.09868e+06	954282	411378	604032	525788	533479	803540	134595	242632	25.2296	30.1953	0.663911	5.51642e-05
67.9538	2	476.243	950.471	-0.000181835	-0.191311	TDAAVSFAK	[1] Acetyl (T)	ADT2_HUMAN	ADP/ATP translocase 2	1.89966e+06	1.3397e+06	1.85301e+06	1.54239e+06	1.61358e+06	1.48852e+06	927174	785271	757340	1.56561e+06	1.35276e+06	1.68075e+06	590363	913466	879250	1.09096e+06	1.49324e+06	1.71374e+06	1.35629e+06	1.25335e+06	437251	400149	32.2387	31.9264	1.08214	0.320305
72.0803	1	1036.53	1035.52	0.000419685	0.405287	TEQAISFAK	[1] Acetyl (T)	ADT3_HUMAN	ADP/ATP translocase 3	2.43914e+06	2.98355e+06	2.25732e+06	2.14963e+06	2.81179e+06	2.25733e+06	1.37669e+06	1.53493e+06	1.72161e+06	1.96322e+06	2.15509e+06	2.51502e+06	1.83337e+06	1.54996e+06	2.04086e+06	2.25611e+06	2.35661e+06	2.88852e+06	2.17022e+06	2.1732e+06	547218	392888	25.2148	18.0788	0.998631	0.975671
125.326	2	533.291	1064.57	0.00126832	1.1914	GNIFANLFK	[N-term] Acetyl (Protein N-term)	ARF1_HUMAN	ADP-ribosylation factor 1	44391.9	42187.7	35341.2	25302	25870.1	26415.5	8570.41	9041.4	7950.17	19322.5	24590.4	20293.8	9826.08	9783.21	10716.4	13816.4	12386.1	16939.2	25007.8	15297.1	14126.9	5270.4	56.49	34.4535	1.6348	2.4482e-06
75.588	2	467.265	932.515	0.00343506	3.68366	KWQIFK	[1] Acetyl (K)|[6] Acetyl (K)	ARL1_HUMAN	ADP-ribosylation factor-like protein 1	9.65173e+06	9.6394e+06	8.89001e+06	8.19334e+06	7.51617e+06	7.58487e+06	5.64231e+06	5.5727e+06	6.21947e+06	6.60879e+06	6.37343e+06	7.69871e+06	5.02956e+06	5.51141e+06	5.04028e+06	4.89627e+06	4.27692e+06	5.07691e+06	7.65667e+06	5.61248e+06	1.58948e+06	1.0715e+06	20.7594	19.0915	1.36422	5.23977e-07
108.624	2	508.313	1014.61	0.0047016	4.63391	ITKGNVTIK	[3] Acetyl (K)	ARL8A_HUMAN	ADP-ribosylation factor-like protein 8A	292482	323919	287098	188608	191365	207264	81506.4	87402.1	80155.3	186860	186265	192077	100992	108018	97843.4	164219	171138	178197	193311	153957	95151.9	39736.6	49.2221	25.8103	1.25562	2.4498e-06
101.004	3	797.705	2390.09	0.0197361	8.25753	DTSKVMNHICSKQDSISSK	[2] Acetyl (T)|[4] Acetyl (K)|[6] Oxidation (M)|[17] Acetyl (S)|[18] Acetyl (S)|[19] Acetyl (K)	AFAM_HUMAN	Afamin	4.98129e+06	4.87676e+06	6.05964e+06	4.62858e+06	5.32877e+06	4.81676e+06	8.48854e+06	7.14034e+06	8.27448e+06	6.24895e+06	6.13856e+06	6.34491e+06	7.34769e+06	9.11859e+06	8.93711e+06	6.37405e+06	6.77307e+06	6.60437e+06	6.06613e+06	7.09859e+06	1.52731e+06	1.15159e+06	25.1777	16.2229	0.854554	0.00296849
70.394	2	968.969	1935.92	-0.0123789	-6.39429	ALQAAYGASAPSMTSAALR	[13] Oxidation (M)|[14] Acetyl (T)|[15] Acetyl (S)	ARK74_HUMAN	Aflatoxin B1 aldehyde reductase member 4	2.64208e+06	3.24322e+06	3.60468e+06	1.77242e+06	2.21503e+06	2.47343e+06	4.27624e+06	4.30148e+06	4.50871e+06	3.90241e+06	3.5606e+06	3.96832e+06	2.191e+06	2.78323e+06	2.32277e+06	2.44368e+06	2.2187e+06	2.6572e+06	3.22637e+06	2.89421e+06	1.00567e+06	721378	31.1704	24.9249	1.11477	0.0411708
46.168	3	519.282	1554.82	0.008228	5.29194	LYREGHVKEAAAK	[8] Acetyl (K)|[13] Acetyl (K)	AIP_HUMAN	AH receptor-interacting protein	6.99769e+06	5.25853e+06	5.44022e+06	7.17895e+06	7.66835e+06	7.39355e+06	1.21394e+07	1.40186e+07	1.23904e+07	6.01135e+06	5.08593e+06	5.49007e+06	1.79503e+07	1.79581e+07	1.67831e+07	6.34919e+06	6.2697e+06	6.57251e+06	8.72064e+06	9.83003e+06	3.24394e+06	5.82749e+06	37.1984	59.2826	0.887142	0.00407741
114.846	2	1054.49	2106.97	0.00816814	3.87673	GELPDFQDGTKATFHYR	[11] Acetyl (K)|[13] Acetyl (T)|[16] Acetyl (Y)	AIP_HUMAN	AH receptor-interacting protein	304863	383610	344377	51645.6	75691.6	47752.7	115827	129596	99457.1	220936	249622	256408	168566	182922	153513	127110	148339	149741	172536	184128	133021	47122.2	77.0977	25.592	0.937039	0.272398
42.287	3	450.221	1347.64	0.00702037	5.2094	KSIDTGMGLER	[1] Acetyl (K)|[2] Acetyl (S)|[5] Acetyl (T)|[7] Oxidation (M)	SYAC_HUMAN	Alanine--tRNA ligase, cytoplasmic	1.88192e+06	1.22519e+06	1.44201e+06	704420	504824	668200	6.15648e+06	6.33858e+06	5.97408e+06	1.41784e+06	1.02401e+06	1.0467e+06	8.35648e+06	7.07978e+06	9.55938e+06	1.48145e+06	1.32723e+06	1.35988e+06	2.76619e+06	3.62808e+06	2.57931e+06	3.58519e+06	93.2443	98.8178	0.762438	0.00538331
50.0645	3	464.554	1390.64	0.0114114	8.2059	MDSTLTASEIR	[N-term] Acetyl (Protein N-term)|[3] Acetyl (S)|[4] Acetyl (T)|[6] Acetyl (T)	SYAC_HUMAN	Alanine--tRNA ligase, cytoplasmic	4.99036e+06	4.37933e+06	3.41992e+06	4.11273e+06	3.52587e+06	3.34012e+06	2.46956e+06	2.821e+06	2.80275e+06	4.13356e+06	2.65805e+06	2.59961e+06	2.17608e+06	1.97033e+06	1.90746e+06	2.75833e+06	3.26679e+06	3.31717e+06	3.54018e+06	2.75415e+06	821350	722937	23.2008	26.249	1.2854	0.00864875
69.0872	4	603.301	2409.17	-0.00786839	-3.266	AANTQKCIRAGGKHNDLDDVGK	[13] Acetyl (K)	SYAC_HUMAN	Alanine--tRNA ligase, cytoplasmic	1.07923e+06	1.28599e+06	994477	1.65842e+06	1.48494e+06	1.49477e+06	753932	1.1679e+06	992016	920154	1.04648e+06	1.22176e+06	576727	773118	770456	1.31282e+06	1.38304e+06	1.37862e+06	1.21241e+06	1.04257e+06	292472	298466	24.1233	28.6277	1.1629	0.0224746
36.8863	3	436.541	1306.6	-0.00670882	-5.13454	MDSTLTASEIR	[6] Acetyl (T)|[8] Acetyl (S)	SYAC_HUMAN	Alanine--tRNA ligase, cytoplasmic	136684	133473	98736.3	125046	134348	120655	202964	166550	195510	315942	310325	331198	204335	262931	278075	209489	328735	260498	145996	277948	35023.5	48143.4	23.9893	17.321	0.525265	1.49727e-06
29.4962	3	626.322	1875.94	0.0072534	3.86655	KVMDDLDRASKADVQK	[3] Oxidation (M)|[16] Acetyl (K)	SYAC_HUMAN	Alanine--tRNA ligase, cytoplasmic	361042	456939	422025	438587	465670	345405	241132	269390	256733	250122	284527	329323	244485	202394	262043	312212	268972	308534	361880	273624	89283.5	39622.9	24.6721	14.4808	1.32255	0.000546749
57.8553	2	663.846	1325.68	0.00047773	0.360367	AASCVLLHTGQK	[N-term] Acetyl (Protein N-term)	AK1A1_HUMAN	Alcohol dehydrogenase [NADP(+)]	1.92181e+06	2.21943e+06	1.72514e+06	2.09524e+06	1.86006e+06	1.59405e+06	1.5787e+06	1.89128e+06	1.76253e+06	1.65737e+06	1.5546e+06	1.67525e+06	1.16612e+06	1.16165e+06	1.18264e+06	1.80593e+06	1.70307e+06	1.75983e+06	1.8498e+06	1.5185e+06	213877	270278	11.5621	17.799	1.21818	0.000990983
42.4295	2	431.72	861.426	-0.00079125	-0.918535	MANEVIK	[N-term] Acetyl (Protein N-term)|[1] Oxidation (M)	ADHX_HUMAN	Alcohol dehydrogenase class-3	435726	333379	347400	343114	341843	366238	224993	220532	188966	286310	266636	219974	172226	177049	194563	265962	268488	269761	311354	235663	81308.9	44829.9	26.1146	19.0229	1.32118	0.000123641
75.3493	6	618.456	3704.69	-0.0180664	-4.87659	DTKTYMLAFDVNDEKNWGLSVYADKPETTK	[3] Acetyl (K)|[4] Acetyl (T)|[5] Acetyl (Y)|[6] Oxidation (M)|[28] Acetyl (T)|[30] Acetyl (K)	A1AG1_HUMAN	Alpha-1-acid glycoprotein 1	7.8532e+06	6.1388e+06	5.9932e+06	7.31181e+06	8.76584e+06	8.31173e+06	9.66698e+06	7.75655e+06	7.4131e+06	6.08993e+06	4.74328e+06	5.5523e+06	4.93202e+06	4.80052e+06	4.73148e+06	8.15379e+06	6.50702e+06	8.73992e+06	7.69013e+06	6.02781e+06	1.17199e+06	1.51544e+06	15.2402	25.1408	1.27578	0.00211074
66.0383	4	460.5	1837.97	0.0134715	7.32962	YEGGREHVAHLLFLR	[1] Acetyl (Y)	A1AG2_HUMAN	Alpha-1-acid glycoprotein 2	252012	243546	285573	689779	484584	670638	127655	169507	208350	265241	272545	341770	222881	199040	200516	494638	388671	403061	347960	309818	213160	103226	61.26	33.3181	1.12311	0.187742
26.4935	3	757.351	2269.03	-0.0218949	-9.64937	KLYHSEAFTVNFGDTEEAK	[15] Acetyl (T)|[19] Acetyl (K)	A1AT_HUMAN	Alpha-1-antitrypsin	146413	138318	114516	501581	412948	450066	136751	189903	159174	139012	174954	142872	276686	318010	338955	622360	567341	525051	249963	345027	156571	185882	62.6378	53.8746	0.724475	6.00075e-05
56.2525	3	983.488	2947.44	0.00238006	0.807501	IVQTYHVNMAGTNPYTTITPQEINGK	[9] Oxidation (M)|[19] Acetyl (T)	ACTN1_HUMAN	Alpha-actinin-1	9.19918e+06	8.75641e+06	1.02105e+07	9.8045e+06	1.02317e+07	8.62067e+06	1.04165e+07	1.09149e+07	1.04102e+07	5.65535e+06	6.16025e+06	6.78405e+06	6.70368e+06	7.64411e+06	7.0338e+06	7.43681e+06	8.60164e+06	8.85019e+06	9.84051e+06	7.20777e+06	804402	1.05205e+06	8.17439	14.5961	1.36527	1.42818e-06
57.1713	3	983.487	2947.44	-0.000102106	-0.0346422	IVQTYHVNMAGTNPYTTITPQEINGK	[9] Oxidation (M)|[19] Acetyl (T)	ACTN1_HUMAN	Alpha-actinin-1	4.94373e+06	4.89756e+06	4.91913e+06	5.44652e+06	4.73857e+06	3.94945e+06	5.8436e+06	5.38148e+06	5.28777e+06	3.30676e+06	3.06085e+06	3.00294e+06	4.18049e+06	3.96774e+06	3.68254e+06	4.4183e+06	3.95645e+06	4.2631e+06	5.04531e+06	3.75991e+06	537714	526594	10.6577	14.0055	1.34187	7.31609e-06
56.2525	3	983.488	2947.44	0.00238006	0.807501	IVQTYHVNMAGTNPYTTITPQEINGK	[9] Oxidation (M)|[16] Acetyl (T)	ACTN1_HUMAN	Alpha-actinin-1	9.19918e+06	8.75641e+06	1.02105e+07	9.8045e+06	1.02317e+07	8.62067e+06	1.04165e+07	1.09149e+07	1.04102e+07	5.65535e+06	6.16025e+06	6.78405e+06	6.70368e+06	7.64411e+06	7.0338e+06	7.43681e+06	8.60164e+06	8.85019e+06	9.84051e+06	7.20777e+06	804402	1.05205e+06	8.17439	14.5961	1.36527	1.42818e-06
57.1713	3	983.487	2947.44	-0.000102106	-0.0346422	IVQTYHVNMAGTNPYTTITPQEINGK	[9] Oxidation (M)|[16] Acetyl (T)	ACTN1_HUMAN	Alpha-actinin-1	4.94373e+06	4.89756e+06	4.91913e+06	5.44652e+06	4.73857e+06	3.94945e+06	5.8436e+06	5.38148e+06	5.28777e+06	3.30676e+06	3.06085e+06	3.00294e+06	4.18049e+06	3.96774e+06	3.68254e+06	4.4183e+06	3.95645e+06	4.2631e+06	5.04531e+06	3.75991e+06	537714	526594	10.6577	14.0055	1.34187	7.31609e-06
51.5602	3	513.619	1537.84	-0.000407843	-0.265206	HRPELIDYGKLR	[10] Acetyl (K)	ACTN1_HUMAN	Alpha-actinin-1	1.03976e+06	1.0006e+06	825745	700439	609576	878837	1.16639e+06	885065	923029	645740	597025	484016	877092	761494	767527	773842	779526	942807	892161	736563	169909	140802	19.0446	19.116	1.21125	0.0123985
88.564	2	964.524	1927.03	0.00130209	0.675695	KQFGAQANVIGPWIQTK	[1] Acetyl (K)	ACTN1_HUMAN	Alpha-actinin-1	1.32212e+06	1.33738e+06	1.36241e+06	1.63281e+06	1.53764e+06	1.46699e+06	2.00216e+06	2.05933e+06	1.69017e+06	1.04688e+06	939167	862430	849080	992746	967925	1.11697e+06	1.19694e+06	1.30985e+06	1.60122e+06	1.03133e+06	275255	153427	17.1903	14.8766	1.55258	1.08822e-07
86.349	3	620.641	1858.9	0.000871145	0.468635	ICDQWDNLGALTQKR	[14] Acetyl (K)	ACTN1_HUMAN	Alpha-actinin-1	596670	567461	436858	456043	452918	580495	641924	757790	759972	338953	431116	414290	298094	308731	297031	364784	431029	408140	583348	365796	122563	56961.5	21.0102	15.5719	1.59473	4.42287e-06
81.208	2	1025.97	2049.92	0.00848083	4.13716	MVSDINNAWGCLEQVEK	[1] Oxidation (M)|[3] Acetyl (S)	ACTN1_HUMAN	Alpha-actinin-1	1.03175e+06	977909	998325	821023	853510	994860	2.23458e+06	1.44389e+06	1.52639e+06	1.4762e+06	1.59082e+06	1.45668e+06	1.09691e+06	1.16281e+06	1.27044e+06	973819	1.00195e+06	978382	1.20914e+06	1.22311e+06	455479	236266	37.6697	19.3168	0.988575	0.866428
95.5552	2	827.434	1652.85	0.000366443	0.221703	DLLLDPAWEKQQR	[10] Acetyl (K)	ACTN1_HUMAN	Alpha-actinin-1	795988	761548	921336	713481	797400	812180	1.10827e+06	1.23133e+06	1.24713e+06	488651	495004	552889	412684	599512	646895	538794	565497	582379	932074	542478	208527	69279.5	22.3724	12.7709	1.71818	1.02689e-07
81.8637	3	702.358	2104.05	0.00932972	4.43419	KAGTQIENIEEDFRDGLK	[1] Acetyl (K)	ACTN1_HUMAN	Alpha-actinin-1	857625	513438	780371	1.02798e+06	1.05629e+06	1.04756e+06	853761	580353	605831	437475	556843	594894	416330	441039	394946	680154	534524	628676	813691	520542	209739	102510	25.7763	19.6928	1.56316	8.04396e-05
49.3558	3	596.593	1786.76	0.000566453	0.317028	ETADTDTADQVMASFK	[2] Acetyl (T)|[12] Oxidation (M)	ACTN1_HUMAN	Alpha-actinin-1	228510	237432	221504	143924	215170	216276	363627	388641	417752	401800	381111	369141	238011	174128	160941	302172	316568	335455	270315	297703	94599.9	88200.9	34.9961	29.6271	0.908003	0.0624166
49.3713	2	894.385	1786.76	-0.00167584	-0.937924	ETADTDTADQVMASFK	[2] Acetyl (T)|[12] Oxidation (M)	ACTN1_HUMAN	Alpha-actinin-1	205555	225972	200719	159548	193034	132864	324086	396673	469376	442476	393547	398865	174572	188823	150621	222544	221025	224908	256425	268598	114502	110811	44.653	41.2552	0.954681	0.474658
49.3558	3	596.593	1786.76	0.000566453	0.317028	ETADTDTADQVMASFK	[5] Acetyl (T)|[12] Oxidation (M)	ACTN1_HUMAN	Alpha-actinin-1	228510	237432	221504	143924	215170	216276	363627	388641	417752	401800	381111	369141	238011	174128	160941	302172	316568	335455	270315	297703	94599.9	88200.9	34.9961	29.6271	0.908003	0.0624166
40.3282	2	756.876	1511.74	0.000299003	0.197788	QKASIHEAWTDGK	[2] Acetyl (K)	ACTN1_HUMAN	Alpha-actinin-1	448795	432485	451293	437115	415149	399256	272871	331894	248130	452861	341043	433262	338737	327991	365426	490568	470014	510687	381887	414510	77931.7	71564.3	20.407	17.2648	0.921299	0.0592578
111.255	2	781.433	1560.85	0.00107912	0.691368	ISNVNKALDFIASK	[6] Acetyl (K)	ACTN1_HUMAN	Alpha-actinin-1	72381.6	93005.9	96364.5	109416	114375	119864	48415.6	50410.2	63054.9	88163.9	105130	108634	61057.6	58469.3	68788.2	104816	112729	111375	85254.1	91018.2	27483.8	22486.1	32.2375	24.7051	0.936671	0.166704
107.503	3	1052.47	3154.38	0.01329	4.2132	MAPYTGPDSVPGALDYMSFSTALYGESDL	[17] Oxidation (M)|[18] Acetyl (S)|[20] Acetyl (S)	ACTN1_HUMAN	Alpha-actinin-1	274164	293403	197295	338359	336487	303279	225392	239374	270939	173255	150987	139182	109262	151692	162700	229253	247897	271565	275410	181755	48370	54829.4	17.5629	30.1666	1.51528	1.93241e-05
41.6938	3	428.547	1282.62	-0.0114793	-8.9498	KLEDFRDYR	[1] Acetyl (K)	ACTN2_HUMAN	Alpha-actinin-2	3.28012e+06	3.55502e+06	3.21855e+06	2.75209e+06	3.33705e+06	3.05597e+06	3.82892e+06	3.39103e+06	3.57503e+06	3.9516e+06	4.16358e+06	3.27897e+06	6.2705e+06	5.9181e+06	6.36244e+06	4.61176e+06	5.26167e+06	5.1857e+06	3.33264e+06	5.00048e+06	313706	1.0798e+06	9.41314	21.5939	0.666465	7.38308e-08
107.739	3	571.31	1710.91	-0.0101194	-5.91463	LLETIDQLHLEFAK	[14] Acetyl (K)	ACTN2_HUMAN	Alpha-actinin-2	2.90827e+06	4.01357e+06	3.10442e+06	2.46462e+06	2.57702e+06	3.19236e+06	4.44242e+06	5.01639e+06	4.91035e+06	2.04291e+06	2.18438e+06	2.06877e+06	2.23599e+06	2.34225e+06	2.56811e+06	3.2216e+06	2.8094e+06	2.81323e+06	3.62549e+06	2.47629e+06	988932	403611	27.2772	16.299	1.46408	1.05929e-05
114.694	2	738.375	1474.73	0.0110594	7.49929	ISNRPAFMPSEGK	[10] Acetyl (S)	ACTN2_HUMAN	Alpha-actinin-2	1.59667e+06	1.59552e+06	1.25351e+06	1.49746e+06	1.38977e+06	1.26637e+06	2.60334e+06	3.13495e+06	2.56059e+06	1.67461e+06	1.796e+06	1.69288e+06	1.57934e+06	1.54709e+06	1.84519e+06	1.37371e+06	1.16297e+06	1.30339e+06	1.87757e+06	1.5528e+06	696255	230781	37.0827	14.8623	1.20916	0.00256344
114.76	3	492.585	1474.73	0.0102143	6.92623	ISNRPAFMPSEGK	[10] Acetyl (S)	ACTN2_HUMAN	Alpha-actinin-2	80506.7	85007.3	66766	68689.6	82284.8	73750.2	139977	199173	155635	87150.1	94972.6	89977.4	88509.8	80853.9	80105.6	73341.8	58760.3	56699.1	105754	78930.1	47333	13583.5	44.7574	17.2096	1.33985	0.00161361
57.8307	2	500.793	999.571	-0.000764574	-0.764902	LGTLTQKR	[5] Acetyl (T)|[7] Acetyl (K)	ACTN2_HUMAN	Alpha-actinin-2	957835	802978	763717	265826	290300	229006	566284	572150	516206	601058	623862	668311	367916	375152	329607	445357	426234	434075	551589	474619	257175	123959	46.6245	26.1175	1.16217	0.00576993
61.0612	2	500.792	999.569	-0.0021147	-2.11561	LGTLTQKR	[5] Acetyl (T)|[7] Acetyl (K)	ACTN2_HUMAN	Alpha-actinin-2	635603	455839	520888	675557	640871	649725	578609	603605	503324	500034	483963	579354	539618	447824	461222	747429	674839	633228	584891	563057	75765.2	103745	12.9537	18.4253	1.03878	0.430073
95.5552	2	827.434	1652.85	0.000366443	0.221703	DLLLDPAWEKQQR	[10] Acetyl (K)	ACTN2_HUMAN	Alpha-actinin-2	795988	761548	921336	713481	797400	812180	1.10827e+06	1.23133e+06	1.24713e+06	488651	495004	552889	412684	599512	646895	538794	565497	582379	932074	542478	208527	69279.5	22.3724	12.7709	1.71818	1.02689e-07
124.957	2	720.373	1438.73	2.37603e-06	0.00165147	KLEDFRDYRR	[1] Acetyl (K)	ACTN2_HUMAN	Alpha-actinin-2	48526.7	75532.1	44583.3	33058.4	46401.5	44942	58049.5	54629.4	56072.8	144986	159104	154419	10107.7	9149.15	8297.79	140675	160310	162073	51310.6	105458	11814.2	72542.1	23.0248	68.7878	0.486551	3.76581e-08
41.6938	3	428.547	1282.62	-0.0114793	-8.9498	KLEDFRDYR	[1] Acetyl (K)	ACTN3_HUMAN	Alpha-actinin-3	3.28012e+06	3.55502e+06	3.21855e+06	2.75209e+06	3.33705e+06	3.05597e+06	3.82892e+06	3.39103e+06	3.57503e+06	3.9516e+06	4.16358e+06	3.27897e+06	6.2705e+06	5.9181e+06	6.36244e+06	4.61176e+06	5.26167e+06	5.1857e+06	3.33264e+06	5.00048e+06	313706	1.0798e+06	9.41314	21.5939	0.666465	7.38308e-08
125.845	4	873.702	3490.78	0.0107738	3.08636	LSHRPAFMPSEGKLVSDIANAWRGLEQVEK	[2] Acetyl (S)|[16] Acetyl (S)|[30] Acetyl (K)	ACTN3_HUMAN	Alpha-actinin-3	3.45587e+06	5.17757e+06	4.15128e+06	5.44016e+06	5.46162e+06	4.9794e+06	3.81627e+06	3.89355e+06	3.66535e+06	2.6875e+06	2.95703e+06	2.13734e+06	1.81145e+06	2.14052e+06	1.63826e+06	3.02161e+06	3.46598e+06	5.22192e+06	4.44901e+06	2.78685e+06	807610	1.09516e+06	18.1526	39.2974	1.59643	0.000126651
95.5552	2	827.434	1652.85	0.000366443	0.221703	DLLLDPAWEKQQR	[10] Acetyl (K)	ACTN3_HUMAN	Alpha-actinin-3	795988	761548	921336	713481	797400	812180	1.10827e+06	1.23133e+06	1.24713e+06	488651	495004	552889	412684	599512	646895	538794	565497	582379	932074	542478	208527	69279.5	22.3724	12.7709	1.71818	1.02689e-07
124.957	2	720.373	1438.73	2.37603e-06	0.00165147	KLEDFRDYRR	[1] Acetyl (K)	ACTN3_HUMAN	Alpha-actinin-3	48526.7	75532.1	44583.3	33058.4	46401.5	44942	58049.5	54629.4	56072.8	144986	159104	154419	10107.7	9149.15	8297.79	140675	160310	162073	51310.6	105458	11814.2	72542.1	23.0248	68.7878	0.486551	3.76581e-08
114.694	2	738.375	1474.73	0.0110594	7.49929	LSNRPAFMPSEGK	[10] Acetyl (S)	ACTN4_HUMAN	Alpha-actinin-4	1.59667e+06	1.59552e+06	1.25351e+06	1.49746e+06	1.38977e+06	1.26637e+06	2.60334e+06	3.13495e+06	2.56059e+06	1.67461e+06	1.796e+06	1.69288e+06	1.57934e+06	1.54709e+06	1.84519e+06	1.37371e+06	1.16297e+06	1.30339e+06	1.87757e+06	1.5528e+06	696255	230781	37.0827	14.8623	1.20916	0.00256344
114.76	3	492.585	1474.73	0.0102143	6.92623	LSNRPAFMPSEGK	[10] Acetyl (S)	ACTN4_HUMAN	Alpha-actinin-4	80506.7	85007.3	66766	68689.6	82284.8	73750.2	139977	199173	155635	87150.1	94972.6	89977.4	88509.8	80853.9	80105.6	73341.8	58760.3	56699.1	105754	78930.1	47333	13583.5	44.7574	17.2096	1.33985	0.00161361
64.3507	4	497.252	1984.98	0.0021844	1.10047	ISIEMNGTLEDQLSHLK	[5] Oxidation (M)|[8] Acetyl (T)	ACTN4_HUMAN	Alpha-actinin-4	343062	439373	464453	332804	321307	362775	440517	591052	512554	325444	360102	312651	320982	257538	316690	332447	259498	252409	423100	304196	91548.2	38309.9	21.6375	12.5938	1.39088	0.000211328
64.3507	4	497.252	1984.98	0.0021844	1.10047	ISIEMNGTLEDQLSHLK	[2] Acetyl (S)|[5] Oxidation (M)	ACTN4_HUMAN	Alpha-actinin-4	343062	439373	464453	332804	321307	362775	440517	591052	512554	325444	360102	312651	320982	257538	316690	332447	259498	252409	423100	304196	91548.2	38309.9	21.6375	12.5938	1.39088	0.000211328
95.5552	2	827.434	1652.85	0.000366443	0.221703	DLLLDPAWEKQQR	[10] Acetyl (K)	ACTN4_HUMAN	Alpha-actinin-4	795988	761548	921336	713481	797400	812180	1.10827e+06	1.23133e+06	1.24713e+06	488651	495004	552889	412684	599512	646895	538794	565497	582379	932074	542478	208527	69279.5	22.3724	12.7709	1.71818	1.02689e-07
40.3282	2	756.876	1511.74	0.000299003	0.197788	QKASIHEAWTDGK	[2] Acetyl (K)	ACTN4_HUMAN	Alpha-actinin-4	448795	432485	451293	437115	415149	399256	272871	331894	248130	452861	341043	433262	338737	327991	365426	490568	470014	510687	381887	414510	77931.7	71564.3	20.407	17.2648	0.921299	0.0592578
40.9362	3	409.888	1226.64	0.000258532	0.210764	RTIPWLEDR	[2] Acetyl (T)	ACTN4_HUMAN	Alpha-actinin-4	29668.4	23077.9	19663	23451.4	14608.5	14584.3	43441.4	27522.7	31128.3	42057.8	34740.6	28235.9	63660	84032.3	59850	43924.5	52267.1	34506	25238.4	49252.7	9057.68	17637	35.8885	35.8092	0.512427	5.27605e-05
48.8422	2	439.74	877.466	0.000206254	0.235057	YKAKSR	[2] Acetyl (K)|[4] Acetyl (K)|[5] Acetyl (S)	ADDA_HUMAN	Alpha-adducin	2.33068e+07	1.82456e+07	2.22217e+07	1.4946e+07	1.91355e+07	2.02204e+07	1.03249e+07	9.67831e+06	8.53028e+06	1.93977e+07	1.46492e+07	1.71864e+07	8.73609e+06	8.338e+06	9.11593e+06	1.01029e+07	1.09495e+07	1.07154e+07	1.62899e+07	1.21324e+07	5.62479e+06	3.98778e+06	34.5292	32.8689	1.34269	0.000611304
42.0355	4	452.225	1804.87	-0.008156	-4.51886	KLQMENNGWVSVTNK	[4] Oxidation (M)|[11] Acetyl (S)	CTNL1_HUMAN	Alpha-catulin	166730	223341	217845	150454	128853	165610	97914.9	123691	124982	167039	126122	142743	161973	161365	127076	223177	186926	189279	155491	165078	42884.1	31476.8	27.5797	19.0679	0.941928	0.36907
99.5848	2	903.44	1804.87	-0.0120163	-6.65769	KLQMENNGWVSVTNK	[4] Oxidation (M)|[15] Acetyl (K)	CTNL1_HUMAN	Alpha-catulin	183059	218081	236732	241683	183127	231652	468702	501600	438345	178399	176877	195784	486930	705246	744419	256940	307626	307304	300331	373281	129596	221110	43.1511	59.2344	0.804572	0.0280199
35.3398	2	572.311	1142.61	0.00235422	2.0604	IDIAGRDVSR	[9] Acetyl (S)	ACTZ_HUMAN	Alpha-centractin	4.79205e+06	5.42736e+06	5.45973e+06	4.07772e+06	4.67692e+06	4.65438e+06	3.76476e+06	3.37473e+06	4.20619e+06	3.91803e+06	4.00143e+06	4.02432e+06	3.96275e+06	4.17739e+06	3.91231e+06	3.55867e+06	2.78449e+06	2.31495e+06	4.49265e+06	3.62826e+06	706442	643795	15.7244	17.7439	1.23824	0.000391346
75.7017	2	541.34	1080.67	0.000468671	0.433687	LAPKDVKIR	[7] Acetyl (K)	ACTZ_HUMAN	Alpha-centractin	539682	503496	624704	443259	540140	518908	446399	328309	356166	622267	681553	725457	251044	290184	240962	406342	359725	369523	477896	438562	94186.1	188197	19.7085	42.9124	1.08969	0.113494
27.2293	3	911.737	2732.19	0.00106698	0.390522	SQKQEEENPAEETGEEKQDTQEK	[3] Acetyl (K)	ENSA_HUMAN	Alpha-endosulfine	1.56233e+06	1.46896e+06	1.58471e+06	1.821e+06	1.73191e+06	1.71216e+06	1.46613e+06	1.52746e+06	1.56539e+06	1.15902e+06	1.42118e+06	1.43628e+06	2.21872e+06	2.47027e+06	2.48008e+06	2.11871e+06	2.06538e+06	2.06025e+06	1.60445e+06	1.93665e+06	123416	480288	7.69209	24.7999	0.828465	9.67731e-06
27.2293	3	911.737	2732.19	0.00106698	0.390522	SQKQEEENPAEETGEEKQDTQEK	[1] Acetyl (S)	ENSA_HUMAN	Alpha-endosulfine	1.56233e+06	1.46896e+06	1.58471e+06	1.821e+06	1.73191e+06	1.71216e+06	1.46613e+06	1.52746e+06	1.56539e+06	1.15902e+06	1.42118e+06	1.43628e+06	2.21872e+06	2.47027e+06	2.48008e+06	2.11871e+06	2.06538e+06	2.06025e+06	1.60445e+06	1.93665e+06	123416	480288	7.69209	24.7999	0.828465	9.67731e-06
29.6712	2	1002.44	2002.86	0.000637753	0.318421	SQKQEEENPAEETGEEK	[3] Acetyl (K)	ENSA_HUMAN	Alpha-endosulfine	65368.9	96114.4	87060.8	101682	138458	110397	173533	192675	195119	129638	117013	144029	283254	280837	411880	169452	145069	154317	128934	203943	48063	99515.7	37.2772	48.7957	0.632206	0.000467871
29.6712	2	1002.44	2002.86	0.000637753	0.318421	SQKQEEENPAEETGEEK	[1] Acetyl (S)	ENSA_HUMAN	Alpha-endosulfine	65368.9	96114.4	87060.8	101682	138458	110397	173533	192675	195119	129638	117013	144029	283254	280837	411880	169452	145069	154317	128934	203943	48063	99515.7	37.2772	48.7957	0.632206	0.000467871
67.037	2	511.312	1020.61	0.00152206	1.49132	SILKIHAR	[1] Acetyl (S)|[4] Acetyl (K)	ENOA_HUMAN	Alpha-enolase	1.24873e+06	1.30542e+06	1.05841e+06	1.30362e+06	1.30636e+06	1.05116e+06	1.06109e+06	1.20286e+06	947552	691212	717921	978110	732787	746338	684949	852652	806075	896018	1.16502e+06	789562	136822	101228	11.7442	12.8208	1.47553	1.94767e-05
38.8627	2	583.806	1165.6	-2.89579e-05	-0.0248438	TAIGKAGYTDK	[5] Acetyl (K)	ENOA_HUMAN	Alpha-enolase	513807	565785	556398	502353	416645	537583	526671	531260	624040	282890	240453	264464	361798	333286	328774	312611	288811	219787	530505	292542	55638.1	46197.8	10.4878	15.7919	1.81343	5.18273e-08
102.984	3	676.685	2027.03	0.00919885	4.5381	VKIQFGTLSDFFDALDK	[2] Acetyl (K)|[17] Acetyl (K)	MA2A1_HUMAN	Alpha-mannosidase 2	6.08989e+06	5.58883e+06	4.64039e+06	9.6459e+06	1.10553e+07	6.66826e+06	7.30565e+06	7.17024e+06	7.24761e+06	5.64902e+06	5.6467e+06	7.15387e+06	2.84842e+06	1.95269e+06	2.54869e+06	6.18148e+06	6.59562e+06	9.16633e+06	7.26801e+06	5.30476e+06	1.98372e+06	2.39445e+06	27.2939	45.1378	1.37009	0.0055945
63.8473	2	473.261	944.508	0.00380231	4.02572	LKEDSRR	[5] Acetyl (S)	MA2A1_HUMAN	Alpha-mannosidase 2	573627	510314	496785	833492	874589	938102	879124	1.02937e+06	1.06744e+06	1.18235e+06	888058	1.03586e+06	514031	497745	478278	682047	624319	549282	800317	716886	218877	257800	27.3488	35.9611	1.11638	0.0522754
72.9885	2	503.29	1004.57	0.000132676	0.132073	SKLFRTK	[2] Acetyl (K)|[6] Acetyl (T)|[7] Acetyl (K)	MA2A1_HUMAN	Alpha-mannosidase 2	768584	698488	575808	830468	716159	708761	481346	389199	460586	768313	849409	667465	438115	388097	388359	671051	733373	579791	625489	609330	153805	170825	24.5896	28.0348	1.02652	0.641394
117.697	3	754.693	2261.06	-0.0158695	-7.01856	ILESASSNSHLADYVLYK	[4] Acetyl (S)|[6] Acetyl (S)|[7] Acetyl (S)|[9] Acetyl (S)|[17] Acetyl (Y)|[18] Acetyl (K)	MA2A1_HUMAN	Alpha-mannosidase 2	347635	411987	387449	423794	495825	439911	88025.9	117794	98636	197444	191687	209481	64385.3	69012.1	59430.6	132098	114575	111286	312340	127711	163177	59394.2	52.2435	46.5068	2.44568	5.5874e-10
126.436	2	842.933	1683.85	0.0151086	8.9727	FLSSSLYTALTEAR	[7] Acetyl (Y)|[8] Acetyl (T)|[11] Acetyl (T)	MA2A1_HUMAN	Alpha-mannosidase 2	131407	126708	117081	53207.6	64019.6	57503.5	109480	112866	112002	80626.8	86878.5	87227.1	61724.2	74039.8	70549.9	85396.9	95325.5	96825.1	98252.6	82066	30930.3	11551.2	31.4804	14.0755	1.19724	4.0547e-05
127.011	2	834.93	1667.85	0.00165937	0.994917	KFIWSEISYLSK	[5] Acetyl (S)|[8] Acetyl (S)|[9] Acetyl (Y)|[11] Acetyl (S)	MA2A1_HUMAN	Alpha-mannosidase 2	88190.8	66270.9	62852.2	75680.1	62055.3	71073.2	27102.7	28829.1	29510.1	24567.6	31180.4	23791.1	32476.1	33558.9	26432.8	59229.2	57218.1	56751.7	56840.5	38356.2	22662	14930.5	39.8695	38.926	1.48191	8.02661e-05
124.755	2	902.994	1803.97	-0.00175527	-0.972999	AAAPALKHWRTTLER	[N-term] Acetyl (Protein N-term)|[12] Acetyl (T)	MA2C1_HUMAN	Alpha-mannosidase 2C1	50827.3	48774.8	54561.8	43138.6	56170.9	60431.9	15519.1	18935	14277.1	42944.7	42294.1	51977.5	19527.6	26347.9	20920.7	56857	53917.7	67161.3	40292.9	42438.7	18705	16915.2	46.4226	39.8579	0.949438	0.430911
124.755	2	902.994	1803.97	-0.00175527	-0.972999	AAAPALKHWRTTLER	[N-term] Acetyl (Protein N-term)|[7] Acetyl (K)	MA2C1_HUMAN	Alpha-mannosidase 2C1	50827.3	48774.8	54561.8	43138.6	56170.9	60431.9	15519.1	18935	14277.1	42944.7	42294.1	51977.5	19527.6	26347.9	20920.7	56857	53917.7	67161.3	40292.9	42438.7	18705	16915.2	46.4226	39.8579	0.949438	0.430911
112.104	2	529.809	1057.6	-0.0102152	-9.65875	LTKEERLK	[8] Acetyl (K)	AOFB_HUMAN	Amine oxidase [flavin-containing] B	6.98967e+06	8.90127e+06	6.99484e+06	7.92422e+06	7.60568e+06	8.1472e+06	1.08455e+07	1.21553e+07	1.26371e+07	1.30148e+07	1.39217e+07	1.33554e+07	1.14644e+07	1.2745e+07	1.26605e+07	1.38527e+07	1.1479e+07	1.47728e+07	9.13342e+06	1.30296e+07	2.18892e+06	1.10056e+06	23.9661	8.44663	0.700976	2.09727e-06
91.7907	2	508.308	1014.6	0.00465731	4.5903	LIHHVKGK	[6] Acetyl (K)|[8] Acetyl (K)	AOFB_HUMAN	Amine oxidase [flavin-containing] B	114638	143785	148109	116294	128109	131263	66371.6	101321	69101.8	126112	112347	157203	60469.1	61895	64106.2	120135	144602	103680	113222	105617	29565.5	36286.8	26.113	34.3571	1.07201	0.362268
130.149	2	550.82	1099.63	0.00157288	1.43038	LTKEERLK	[2] Acetyl (T)|[3] Acetyl (K)	AOFB_HUMAN	Amine oxidase [flavin-containing] B	344300	330520	287703	311034	301157	318682	418331	411662	413059	410060	399887	445669	809294	722729	736931	347293	343870	330504	348494	505138	51967.6	193216	14.912	38.2501	0.689899	1.5052e-08
133.264	2	550.819	1099.62	0.000585317	0.532288	LTKEERLK	[2] Acetyl (T)|[3] Acetyl (K)	AOFB_HUMAN	Amine oxidase [flavin-containing] B	286671	286460	239566	211271	202178	218719	306324	303824	302394	237469	258022	258179	449855	303803	415043	250524	264754	271402	261934	301006	43418.1	77157.4	16.576	25.6332	0.870197	0.0303873
117.645	2	550.818	1099.62	-0.00162424	-1.47709	LTKEERLK	[2] Acetyl (T)|[3] Acetyl (K)	AOFB_HUMAN	Amine oxidase [flavin-containing] B	9732.38	6932.12	9876.73	9886.65	8420.15	8209.05	13989.9	10288.3	9299.24	9856.59	10374.8	9962.7	18470.6	12743.4	17701.8	9988.17	10656.6	9536.18	9626.06	12143.4	1950.95	3500.98	20.2674	28.8303	0.792697	0.0126784
60.4915	2	550.82	1099.62	0.000749513	0.681608	KGEKKEKK	[1] Acetyl (K)|[5] Acetyl (K)|[8] Acetyl (K)	AIMP1_HUMAN	Aminoacyl tRNA synthase complex-interacting multifunctional protein 1	6.5863e+08	5.7321e+08	5.6124e+08	4.43098e+08	5.64508e+08	4.91411e+08	8.22964e+08	7.45486e+08	8.87467e+08	6.40412e+08	7.04011e+08	6.37526e+08	1.03981e+09	1.16958e+09	1.1395e+09	6.75396e+08	7.58037e+08	7.0348e+08	6.38668e+08	8.29749e+08	1.51404e+08	2.2053e+08	23.7062	26.578	0.769713	1.2267e-05
120.024	2	550.82	1099.62	0.000908506	0.826198	KGEKKEKK	[1] Acetyl (K)|[5] Acetyl (K)|[8] Acetyl (K)	AIMP1_HUMAN	Aminoacyl tRNA synthase complex-interacting multifunctional protein 1	99048.6	115002	102759	102914	96685.7	106682	148753	157918	157819	131245	137269	139679	211696	244353	234990	140548	142724	142864	120842	169485	26130.7	46541.2	21.6238	27.4603	0.712996	3.50973e-08
109.64	2	550.82	1099.62	0.00120341	1.09438	KGEKKEKK	[1] Acetyl (K)|[5] Acetyl (K)|[8] Acetyl (K)	AIMP1_HUMAN	Aminoacyl tRNA synthase complex-interacting multifunctional protein 1	40493.3	41241.6	43474.3	45181.7	42652.3	44276.1	66296.7	76105.1	71936	51382.8	47497.8	33079.7	116537	119651	103225	54254.1	46591.6	57996	52406.3	70024	14559.2	33337.1	27.7815	47.6081	0.748406	6.54409e-05
121.171	2	550.82	1099.62	0.00102547	0.932569	KGEKKEKK	[1] Acetyl (K)|[5] Acetyl (K)|[8] Acetyl (K)	AIMP1_HUMAN	Aminoacyl tRNA synthase complex-interacting multifunctional protein 1	15463.3	13553.5	16579.9	12881.8	11033.1	14145.8	20936.9	26935	25042.5	14156.9	13821.2	15322.1	33135.1	37195.8	31046.9	11930.4	16956.9	15086.5	17396.9	20961.3	5619.1	9840.39	32.2995	46.9455	0.829951	0.00621851
71.8388	2	543.314	1084.61	0.000157022	0.144773	IEKKGEKK	[3] Acetyl (K)|[7] Acetyl (K)|[8] Acetyl (K)	AIMP1_HUMAN	Aminoacyl tRNA synthase complex-interacting multifunctional protein 1	1.28074e+06	1.51988e+06	1.6204e+06	1.23278e+06	1.31212e+06	1.29075e+06	1.06241e+06	1.14332e+06	1.1036e+06	1.64946e+06	1.38186e+06	1.5135e+06	716553	629103	936871	949917	997842	1.0869e+06	1.28511e+06	1.09578e+06	184967	350124	14.3931	31.9521	1.17278	0.005284
71.9762	2	662.897	1323.78	-0.00768369	-5.80433	KLRVENAKLK	[1] Acetyl (K)|[8] Acetyl (K)|[10] Acetyl (K)	AIMP1_HUMAN	Aminoacyl tRNA synthase complex-interacting multifunctional protein 1	454505	448842	467503	413834	274914	348409	208536	154262	221162	372915	305860	317290	141324	119589	197217	302061	230366	324379	332441	256778	120604	88440.9	36.2784	34.4425	1.29466	0.00316314
127.874	2	550.819	1099.62	0.000589724	0.536296	KGEKKEKK	[1] Acetyl (K)|[5] Acetyl (K)|[7] Acetyl (K)	AIMP1_HUMAN	Aminoacyl tRNA synthase complex-interacting multifunctional protein 1	62820.5	43725.4	39789.6	47126.8	47270.3	43857.9	61354.7	66129.6	66067.9	46395.9	47578.8	52576.6	84724.7	89447.2	91974.8	49259.3	48638.4	43993.8	53127	61621.1	10727.8	20531.4	20.1928	33.3188	0.862156	0.00827715
116.313	2	550.819	1099.62	0.000476874	0.43367	KGEKKEKK	[1] Acetyl (K)|[5] Acetyl (K)|[7] Acetyl (K)	AIMP1_HUMAN	Aminoacyl tRNA synthase complex-interacting multifunctional protein 1	47115.8	53720.9	50991.7	61118.5	56715.3	60052.7	89101.9	86472.9	90253.6	74343.1	79987.1	70308	139286	158782	140281	80571.7	72540.7	75820.4	66171.5	99102.2	17388.4	35830.4	26.2778	36.155	0.667709	3.12663e-08
113.152	2	550.819	1099.62	0.000103246	0.093892	KGEKKEKK	[1] Acetyl (K)|[5] Acetyl (K)|[7] Acetyl (K)	AIMP1_HUMAN	Aminoacyl tRNA synthase complex-interacting multifunctional protein 1	52880.1	37795.1	31045.6	41198.2	49429.6	62698.4	69580.9	89581.7	81939.1	45814	60516.3	61406.3	84425.1	122416	111797	52838.7	59471.7	55874.7	57349.9	72728.9	20123.4	27361.3	35.0889	37.621	0.788543	0.0160597
36.1273	2	728.338	1454.66	0.0121702	8.3664	MGPPSSSGFYVSR	[10] Acetyl (Y)|[12] Acetyl (S)	AMPQ_HUMAN	Aminopeptidase Q	2.36528e+06	1.82455e+06	2.16464e+06	2.74811e+06	2.53379e+06	2.26866e+06	1.37696e+06	1.55565e+06	1.72292e+06	1.17222e+06	1.22103e+06	1.17121e+06	1.23871e+06	1.27127e+06	1.28744e+06	1.16883e+06	859385	1.00001e+06	2.06228e+06	1.15446e+06	465777	139007	22.5855	12.0409	1.78637	1.48911e-07
99.6148	3	538.967	1613.88	6.49585e-05	0.0402499	KVPHRDFYNIRK	[1] Acetyl (K)	AMPD2_HUMAN	AMP deaminase 2	1.03263e+06	1.10076e+06	705131	661208	731320	770483	422324	453202	655749	887849	821922	931228	656209	486010	681776	677765	817041	735696	725867	743944	227123	136815	31.2899	18.3906	0.975702	0.741954
112.104	2	540.799	1079.58	0.000701683	0.649957	LEAKHRER	[4] Acetyl (K)	A4_HUMAN	Amyloid beta A4 protein	436225	632366	474130	560080	625912	591789	611854	815978	710878	965230	929996	964698	775542	771748	713159	792873	709157	774841	606579	821916	114421	103003	18.8633	12.532	0.738006	1.52804e-05
120.875	2	890.976	1779.94	-0.00386115	-2.16926	KAAQIRSQVMTHLR	[1] Acetyl (K)|[7] Acetyl (S)|[10] Oxidation (M)|[11] Acetyl (T)	A4_HUMAN	Amyloid beta A4 protein	191974	208922	217769	201702	192501	203112	79241.4	115150	102112	138467	167041	152732	72985.5	72362	61180.7	117685	120321	123214	168054	113999	53277.3	37510.7	31.7025	32.9045	1.47417	3.61582e-07
75.5637	2	661.336	1320.66	0.00716206	5.42314	KIFTNKCER	[1] Acetyl (K)|[4] Acetyl (T)|[6] Acetyl (K)	ZFN2B_HUMAN	AN1-type zinc finger protein 2B	8.18679e+06	9.06354e+06	8.09432e+06	8.21861e+06	7.05123e+06	7.22813e+06	4.09805e+06	3.92036e+06	4.41288e+06	6.76328e+06	6.32926e+06	7.66719e+06	3.42608e+06	3.75811e+06	3.44683e+06	5.07703e+06	4.47387e+06	5.26384e+06	6.6971e+06	5.13395e+06	2.00552e+06	1.52532e+06	29.9461	29.7104	1.30447	1.8496e-05
91.8803	4	756.36	3021.41	-0.00358973	-1.1881	AQAVASTSTVPSPSQTMPSCTSPSRATTR	[16] Acetyl (T)|[17] Oxidation (M)	ZFN2B_HUMAN	AN1-type zinc finger protein 2B	4.31575e+06	4.96581e+06	5.21805e+06	3.06703e+06	3.70834e+06	3.45526e+06	9.32182e+06	1.27865e+07	1.0121e+07	8.9342e+06	7.34331e+06	9.29995e+06	1.36318e+07	1.3747e+07	1.32746e+07	7.82979e+06	8.6937e+06	7.17792e+06	6.32884e+06	9.99247e+06	3.49907e+06	2.76171e+06	55.2877	27.6379	0.633361	2.89013e-06
91.9723	4	752.365	3005.43	0.0137504	4.5752	AQAVASTSTVPSPSQTMPSCTSPSRATTR	[22] Acetyl (S)	ZFN2B_HUMAN	AN1-type zinc finger protein 2B	3.03733e+06	3.37773e+06	3.00084e+06	2.5164e+06	2.87182e+06	2.93647e+06	6.63713e+06	7.71099e+06	6.94163e+06	5.75065e+06	4.24932e+06	4.97228e+06	7.38312e+06	8.61461e+06	8.47778e+06	5.06139e+06	5.5694e+06	4.83505e+06	4.33671e+06	6.10151e+06	2.09988e+06	1.63564e+06	48.4211	26.8072	0.710759	8.98269e-06
60.4702	3	493.26	1476.76	0.00749942	5.07832	RKIFTNKCER	[2] Acetyl (K)|[5] Acetyl (T)|[7] Acetyl (K)	ZFN2B_HUMAN	AN1-type zinc finger protein 2B	1.45788e+06	1.42033e+06	1.34251e+06	1.04244e+06	1.49824e+06	1.26053e+06	926731	732012	966028	1.3945e+06	1.64227e+06	1.38989e+06	637527	772463	698523	1.37018e+06	1.76757e+06	1.55287e+06	1.18297e+06	1.24731e+06	273545	429477	23.1237	34.4322	0.948414	0.389632
58.0702	2	640.322	1278.63	-0.00982155	-7.68126	KIFTNKCER	[1] Acetyl (K)|[6] Acetyl (K)	ZFN2B_HUMAN	AN1-type zinc finger protein 2B	1.4293e+06	1.0717e+06	1.08277e+06	753984	876185	725694	814837	995589	913626	1.51314e+06	1.45393e+06	1.54827e+06	1.14493e+06	1.1663e+06	1.00325e+06	864598	778842	834092	962631	1.14526e+06	216964	300728	22.5387	26.2584	0.840535	0.00370711
103.293	3	1022.15	3063.44	0.016303	5.32183	AQAVASTSTVPSPSQTMPSCTSPSRATTR	[17] Oxidation (M)|[21] Acetyl (T)|[22] Acetyl (S)	ZFN2B_HUMAN	AN1-type zinc finger protein 2B	1.05148e+06	901782	937522	617198	759634	635363	1.74917e+06	1.98426e+06	1.8027e+06	1.41453e+06	1.63052e+06	1.83575e+06	2.00029e+06	2.54903e+06	1.84474e+06	1.08615e+06	1.44062e+06	1.30963e+06	1.1599e+06	1.67903e+06	535922	437213	46.2042	26.0396	0.690816	0.000140664
50.698	2	615.32	1228.63	-0.00400862	-3.26268	GAKEKDKTGK	[3] Acetyl (K)|[5] Acetyl (K)|[7] Acetyl (K)|[8] Acetyl (T)	ADGB_HUMAN	Androglobin	1.62907e+06	1.04104e+06	1.22559e+06	1.47194e+06	827385	1.29539e+06	734531	870235	837331	941369	861364	932176	501814	822085	512898	1.01155e+06	1.03842e+06	670782	1.10361e+06	810274	317261	203223	28.7475	25.0808	1.36202	0.0140949
122.751	2	546.777	1091.54	-0.00656703	-6.01626	SSVTSKTTR	[1] Acetyl (S)|[2] Acetyl (S)|[4] Acetyl (T)	ADGB_HUMAN	Androglobin	324166	369453	403405	164804	181141	225177	532602	559989	569402	460645	446332	518836	568525	656408	664153	380833	449643	438207	370015	509287	159789	100417	43.1844	19.7171	0.726537	4.53039e-06
68.499	2	445.232	888.449	0.00515766	5.80528	EELDTLK	[5] Acetyl (T)	ANGP1_HUMAN	Angiopoietin-1	771915	671854	822979	425318	401650	431926	379530	377819	408631	700697	665935	698140	502481	566511	627529	505161	375214	391002	521291	559185	180756	124358	34.6746	22.2391	0.932233	0.144567
91.9783	3	589.638	1765.89	-0.000199832	-0.113162	NSLLEHKILEMEGK	[2] Acetyl (S)|[7] Acetyl (K)|[14] Acetyl (K)	ANGP1_HUMAN	Angiopoietin-1	159806	188049	250098	147209	182131	137242	370860	461447	358025	394416	256097	324436	551745	566844	618925	344304	341771	254787	250541	405925	117709	138069	46.982	34.0134	0.61721	2.10478e-05
128.229	2	1075.55	2149.09	-0.017755	-8.26154	LNGIKWHYFKGPSYSLR	[5] Acetyl (K)|[8] Acetyl (Y)	ANGP1_HUMAN	Angiopoietin-1	165423	118487	99716.6	120087	199777	138101	408872	404654	342147	132169	150866	174968	237835	222154	206108	178455	192838	194335	221918	187747	127234	33162.2	57.3336	17.6632	1.182	0.0286721
128.229	2	1075.55	2149.09	-0.017755	-8.26154	LNGIKWHYFKGPSYSLR	[14] Acetyl (Y)|[15] Acetyl (S)	ANGP1_HUMAN	Angiopoietin-1	165423	118487	99716.6	120087	199777	138101	408872	404654	342147	132169	150866	174968	237835	222154	206108	178455	192838	194335	221918	187747	127234	33162.2	57.3336	17.6632	1.182	0.0286721
52.0263	2	653.368	1304.72	-0.00272311	-2.08712	VGWTPAHLAALK	[4] Acetyl (T)	ANKK1_HUMAN	Ankyrin repeat and protein kinase domain-containing protein 1	1.50459e+06	1.84558e+06	2.36258e+06	1.46692e+06	2.32027e+06	2.30317e+06	1.38105e+06	1.51644e+06	1.73877e+06	908452	1.02367e+06	1.37098e+06	1.19015e+06	1.6408e+06	1.71908e+06	1.56884e+06	1.56984e+06	1.34485e+06	1.8266e+06	1.37074e+06	402174	282976	22.0176	20.644	1.33256	0.0104048
75.5493	3	450.902	1349.68	0.00664622	4.92431	MQYIERSALR	[3] Acetyl (Y)|[7] Acetyl (S)	ANKK1_HUMAN	Ankyrin repeat and protein kinase domain-containing protein 1	357005	342006	274439	347166	264062	297625	350103	338697	416979	293344	267984	317815	228506	242033	214763	248794	203376	249991	332009	251845	46984	36593.5	14.1514	14.5302	1.31831	0.000323887
61.3135	2	454.74	907.465	0.000274822	0.302846	ISDFGLSK	[2] Acetyl (S)	ANKK1_HUMAN	Ankyrin repeat and protein kinase domain-containing protein 1	108778	113838	124422	81704.6	105170	104467	195371	281835	195768	153492	220172	226632	212511	240252	207757	165742	143385	118588	145706	187614	64977	42927.6	44.5946	22.8808	0.776624	0.0107399
45.9463	2	610.83	1219.65	-0.0030704	-2.51745	KEEKLSKMK	[6] Acetyl (S)|[7] Acetyl (K)|[8] Oxidation (M)	ANR11_HUMAN	Ankyrin repeat domain-containing protein 11	1.29577e+07	1.11512e+07	1.1026e+07	7.47621e+06	6.10379e+06	6.71055e+06	9.69049e+06	1.1329e+07	1.07395e+07	1.38729e+07	1.2048e+07	1.35051e+07	1.44566e+07	1.59788e+07	1.35558e+07	1.06026e+07	1.02127e+07	1.05576e+07	9.68715e+06	1.27545e+07	2.37235e+06	2.00519e+06	24.4896	15.7215	0.759511	1.02227e-05
64.0797	3	452.601	1354.78	-0.000556379	-0.410678	VSLTKTPKLER	[6] Acetyl (T)|[8] Acetyl (K)	ANR11_HUMAN	Ankyrin repeat domain-containing protein 11	3.11817e+06	3.16162e+06	2.79581e+06	4.18793e+06	3.49331e+06	4.76786e+06	7.96317e+06	9.63617e+06	1.03288e+07	5.056e+06	5.22303e+06	4.27611e+06	8.79382e+06	9.10303e+06	9.71323e+06	6.9138e+06	6.76526e+06	6.12091e+06	5.49476e+06	6.88502e+06	2.98392e+06	1.93891e+06	54.3049	28.1612	0.798075	0.00069484
71.61	2	601.325	1200.64	0.00141663	1.1799	KDDKKGKEK	[4] Acetyl (K)|[7] Acetyl (K)|[9] Acetyl (K)	ANR11_HUMAN	Ankyrin repeat domain-containing protein 11	9.57357e+06	8.18762e+06	7.04835e+06	6.90886e+06	7.40945e+06	6.86465e+06	6.97114e+06	6.40789e+06	6.85176e+06	9.57518e+06	8.74675e+06	1.11151e+07	5.08604e+06	4.11494e+06	5.34909e+06	7.3698e+06	8.03216e+06	8.78645e+06	7.35815e+06	7.57506e+06	964969	2.31156e+06	13.1143	30.5154	0.971365	0.589525
75.1733	2	543.315	1084.62	0.00341734	3.15074	LGDAKLKEK	[5] Acetyl (K)|[7] Acetyl (K)	ANR11_HUMAN	Ankyrin repeat domain-containing protein 11	6.47097e+06	8.1499e+06	6.5389e+06	8.474e+06	8.20303e+06	8.23376e+06	5.19482e+06	5.09783e+06	4.74859e+06	6.29922e+06	5.27931e+06	6.10218e+06	3.56763e+06	3.55241e+06	4.02681e+06	5.53505e+06	4.6756e+06	5.53051e+06	6.7902e+06	4.95208e+06	1.52096e+06	1.04447e+06	22.3993	21.0916	1.37118	6.61505e-06
75.1733	2	543.315	1084.62	0.00341734	3.15074	LGDAKLKEK	[7] Acetyl (K)|[9] Acetyl (K)	ANR11_HUMAN	Ankyrin repeat domain-containing protein 11	6.47097e+06	8.1499e+06	6.5389e+06	8.474e+06	8.20303e+06	8.23376e+06	5.19482e+06	5.09783e+06	4.74859e+06	6.29922e+06	5.27931e+06	6.10218e+06	3.56763e+06	3.55241e+06	4.02681e+06	5.53505e+06	4.6756e+06	5.53051e+06	6.7902e+06	4.95208e+06	1.52096e+06	1.04447e+06	22.3993	21.0916	1.37118	6.61505e-06
49.6528	2	486.796	971.577	0.000359866	0.370394	KIEEKRK	[1] Acetyl (K)	ANR11_HUMAN	Ankyrin repeat domain-containing protein 11	3.01199e+06	3.42401e+06	3.12114e+06	3.89053e+06	3.64412e+06	3.56121e+06	1.83946e+06	2.38475e+06	2.03071e+06	2.96178e+06	2.78856e+06	2.71076e+06	1.62667e+06	1.61046e+06	1.83787e+06	2.54533e+06	2.6135e+06	3.09418e+06	2.98977e+06	2.42101e+06	740056	575018	24.753	23.7512	1.23493	0.000104199
69.6115	2	743.894	1485.77	0.0065013	4.37572	ASLDQGKEKKEK	[9] Acetyl (K)|[10] Acetyl (K)|[12] Acetyl (K)	ANR11_HUMAN	Ankyrin repeat domain-containing protein 11	9.12427e+06	8.4986e+06	8.33272e+06	9.05507e+06	9.29451e+06	9.25789e+06	8.70977e+06	9.64658e+06	1.0478e+07	1.02527e+07	1.05334e+07	1.07883e+07	7.1146e+06	8.15087e+06	6.69556e+06	7.33333e+06	8.09185e+06	7.30103e+06	9.15527e+06	8.47351e+06	645971	1.60853e+06	7.05573	18.9831	1.08046	0.0218558
72.3793	2	551.265	1100.52	-0.00597553	-5.42973	DKSRDEGPR	[2] Acetyl (K)	ANR11_HUMAN	Ankyrin repeat domain-containing protein 11	2.23793e+06	2.07998e+06	2.57777e+06	3.22182e+06	2.79302e+06	2.92133e+06	2.06342e+06	2.12933e+06	1.82077e+06	4.33686e+06	3.58398e+06	3.0575e+06	2.01315e+06	2.28197e+06	1.75654e+06	1.95967e+06	2.34009e+06	2.75933e+06	2.42726e+06	2.67657e+06	471339	851570	19.4186	31.8157	0.906856	0.167666
66.4968	2	610.339	1218.66	0.00283704	2.328	LYKEERKK	[3] Acetyl (K)|[7] Acetyl (K)|[8] Acetyl (K)	ANR11_HUMAN	Ankyrin repeat domain-containing protein 11	2.08753e+06	1.80694e+06	2.05553e+06	1.59468e+06	1.6105e+06	1.58346e+06	1.05927e+06	1.11135e+06	1.00238e+06	3.32949e+06	3.20895e+06	2.96081e+06	822288	953291	994386	1.19792e+06	1.12862e+06	1.21928e+06	1.54574e+06	1.75722e+06	410832	1.06817e+06	26.5784	60.7871	0.879646	0.0015156
58.7927	2	423.728	845.442	-0.000525285	-0.621314	QMEKLR	[4] Acetyl (K)	ANR11_HUMAN	Ankyrin repeat domain-containing protein 11	439212	558271	540217	359744	410108	301480	488953	480025	474430	746922	702980	829562	383251	398799	397967	506582	535504	382684	450271	542694	82756.2	174545	18.3792	32.1626	0.829696	0.00368583
99.2843	2	818.406	1634.8	-0.00384661	-2.35295	KSSDKQHPERQK	[1] Acetyl (K)|[2] Acetyl (S)|[5] Acetyl (K)|[12] Acetyl (K)	ANR11_HUMAN	Ankyrin repeat domain-containing protein 11	1.06784e+06	1.5156e+06	1.53807e+06	1.7711e+06	1.45965e+06	1.85996e+06	2.15716e+06	2.65301e+06	2.47972e+06	2.74615e+06	2.96019e+06	3.20711e+06	3.53024e+06	4.78702e+06	4.76618e+06	2.44185e+06	2.73197e+06	2.4463e+06	1.83357e+06	3.29078e+06	513918	910486	28.0283	27.6678	0.557184	1.80181e-06
51.7962	2	479.284	956.553	-0.00109885	-1.14876	VSLTKTPK	[2] Acetyl (S)|[6] Acetyl (T)	ANR11_HUMAN	Ankyrin repeat domain-containing protein 11	596473	594619	511352	579874	453048	678929	441614	419025	391033	858425	766887	784802	378530	400288	392837	487820	584295	561959	518441	579538	98594.9	184101	19.0176	31.7669	0.894576	0.0481353
69.5962	2	908.5	1814.99	0.00793873	4.37401	KSPFLSSAEGAVPKLDK	[14] Acetyl (K)	ANR11_HUMAN	Ankyrin repeat domain-containing protein 11	794908	888271	977040	988816	1.03026e+06	1.04526e+06	806739	741933	722111	1.30305e+06	1.39161e+06	1.27227e+06	738818	893082	799684	967380	792816	797427	888371	995126	126088	255909	14.1931	25.7162	0.892722	0.00899252
64.24	2	527.817	1053.62	0.000259526	0.246319	IKKEPVTR	[2] Acetyl (K)|[3] Acetyl (K)	ANR11_HUMAN	Ankyrin repeat domain-containing protein 11	217816	289735	256037	304414	293927	277087	239098	204873	225904	189682	260304	182391	218210	230343	202628	457316	420775	457951	256543	291067	36445	118410	14.2062	40.6812	0.881391	0.0177173
33.108	2	882.927	1763.84	0.00706027	4.0028	ESTEKYKDRKDR	[3] Acetyl (T)|[5] Acetyl (K)|[6] Acetyl (Y)|[7] Acetyl (K)|[10] Acetyl (K)	ANR11_HUMAN	Ankyrin repeat domain-containing protein 11	527562	570813	600303	453168	465169	476851	1.01088e+06	1.07834e+06	1.07904e+06	732963	863558	785115	1.51599e+06	1.56155e+06	1.63485e+06	1.05523e+06	937790	1.06194e+06	695792	1.12767e+06	275121	350855	39.5407	31.1134	0.61702	4.69459e-10
59.4655	2	763.404	1524.79	0.00349384	2.29136	VLKDKSRDEGPR	[3] Acetyl (K)|[5] Acetyl (K)|[6] Acetyl (S)	ANR11_HUMAN	Ankyrin repeat domain-containing protein 11	197109	253209	208465	441432	463695	374614	383086	423229	503955	327526	362535	326323	506256	395605	381282	384940	255537	317004	360977	361890	113877	69514.2	31.5468	19.2086	0.997478	0.964424
92.6997	2	592.854	1183.69	0.00053802	0.454527	KKIEEKRK	[1] Acetyl (K)|[2] Acetyl (K)|[8] Acetyl (K)	ANR11_HUMAN	Ankyrin repeat domain-containing protein 11	180726	208741	235657	189862	239768	231166	143868	130881	112608	130794	142101	115123	80514.4	64128.8	76891	131219	105091	111765	185920	106403	47639.6	27202.7	25.6238	25.5658	1.74731	1.18935e-06
77.4548	2	911.931	1821.85	-0.00999361	-5.4854	LGTDESKFNAVLCSR	[3] Acetyl (T)|[7] Acetyl (K)|[14] Acetyl (S)	ANX11_HUMAN	Annexin A11	6.83685e+06	8.13716e+06	7.58917e+06	6.12484e+06	5.96566e+06	6.97425e+06	5.98514e+06	5.94856e+06	6.53706e+06	8.2376e+06	7.44199e+06	6.89778e+06	5.26377e+06	5.3402e+06	5.04559e+06	5.29586e+06	4.84853e+06	5.40788e+06	6.67763e+06	5.97547e+06	784043	1.22206e+06	11.7413	20.4512	1.11751	0.00928423
49.746	2	416.226	830.438	-0.000402642	-0.484855	DIVDSIK	[5] Acetyl (S)	ANXA3_HUMAN	Annexin A3	100670	298207	169621	143986	49956.7	47537.1	25929.8	27665.9	13604.1	26210.4	57294.8	44895.3	9610.4	10116.1	49167.3	33977.7	25694.1	47746.9	97464.2	33857	93173.3	17230.6	95.5975	50.8924	2.8787	0.0160517
82.8188	2	644.833	1287.65	0.0127931	9.93529	KALLLLCGEDD	[1] Acetyl (K)	ANXA5_HUMAN	Annexin A5	112645	49834.1	78341.8	121451	98752.6	100447	9832.6	20807.9	32047.9	95983.7	124310	70855.2	32693.7	20658.6	37070.2	39452.3	46494.2	69102.6	69351.1	59624.5	42089.7	33641.2	60.6907	56.4217	1.16313	0.315161
101.848	3	573.315	1716.92	-0.00894099	-5.20754	FITIFGTRSVSHLR	[9] Acetyl (S)|[11] Acetyl (S)	ANXA5_HUMAN	Annexin A5	27024.9	32420.9	32739.1	24347.6	53659.4	21674.7	16061.5	13535.9	18539.3	20873.2	19512	23920.2	13489.5	12221.4	10138.4	33240.1	43636.6	34337.3	26667	23485.4	12144.8	11438.6	45.5422	48.705	1.13547	0.407747
115.959	3	803.743	2408.21	0.0212776	8.83551	RIDFVLVYEDESRKETNK	[12] Acetyl (S)|[14] Acetyl (K)|[16] Acetyl (T)|[18] Acetyl (K)	ANO6_HUMAN	Anoctamin-6	1.34247e+06	1.03564e+06	909571	1.28452e+06	1.51589e+06	1.26528e+06	991862	1.18814e+06	837932	849076	972792	896544	862612	704118	664768	986780	793780	754020	1.15237e+06	831610	222762	112380	19.3308	13.5136	1.38571	0.000580213
39.1765	2	809.408	1616.8	-0.00710655	-4.39542	QVGSISMDLQLTNK	[4] Acetyl (S)|[12] Acetyl (T)	AP1B1_HUMAN	AP-1 complex subunit beta-1	5.43857e+06	5.51078e+06	5.129e+06	4.30774e+06	4.7882e+06	4.44988e+06	4.74687e+06	3.85916e+06	4.02206e+06	3.34148e+06	3.16391e+06	3.14686e+06	3.23638e+06	3.51312e+06	3.2966e+06	4.54181e+06	4.30157e+06	5.0681e+06	4.6947e+06	3.73443e+06	589456	712922	12.5558	19.0906	1.25714	1.50045e-05
39.1765	2	809.408	1616.8	-0.00710655	-4.39542	QVGSISMDLQLTNK	[4] Acetyl (S)|[14] Acetyl (K)	AP1B1_HUMAN	AP-1 complex subunit beta-1	5.43857e+06	5.51078e+06	5.129e+06	4.30774e+06	4.7882e+06	4.44988e+06	4.74687e+06	3.85916e+06	4.02206e+06	3.34148e+06	3.16391e+06	3.14686e+06	3.23638e+06	3.51312e+06	3.2966e+06	4.54181e+06	4.30157e+06	5.0681e+06	4.6947e+06	3.73443e+06	589456	712922	12.5558	19.0906	1.25714	1.50045e-05
71.9658	2	503.285	1004.55	0.000500521	0.498252	KGEIFELK	[1] Acetyl (K)	AP1B1_HUMAN	AP-1 complex subunit beta-1	2.43787e+06	2.287e+06	2.56761e+06	2.28861e+06	1.96417e+06	2.03102e+06	1.7308e+06	1.6939e+06	2.07481e+06	2.40712e+06	2.0336e+06	2.24801e+06	1.49225e+06	1.32646e+06	1.7286e+06	1.70852e+06	1.83292e+06	2.17137e+06	2.11953e+06	1.88321e+06	301039	359337	14.2031	19.0812	1.12549	0.0246767
68.3867	3	476.271	1425.79	-0.00608944	-4.2709	LTNGIWVLAELR	[2] Acetyl (T)	AP1B1_HUMAN	AP-1 complex subunit beta-1	578928	383575	469011	514178	549669	538629	237202	350858	348056	2.55071e+06	2.39504e+06	2.47212e+06	1.2837e+06	1.18886e+06	1.40344e+06	1.11031e+06	1.07698e+06	1.11924e+06	441123	1.62227e+06	116243	646555	26.3516	39.855	0.271918	2.09576e-13
122.166	4	1074.53	4294.09	0.0178638	4.1601	RRAMELSFALVNGNNIRGMMKELLYFLDSCEPEFK	[7] Acetyl (S)|[19] Oxidation (M)|[20] Oxidation (M)|[35] Acetyl (K)	AP1G1_HUMAN	AP-1 complex subunit gamma-1	1.29073e+06	1.34877e+06	1.52784e+06	1.39388e+06	1.45254e+06	1.28091e+06	1.98791e+06	2.49513e+06	1.96477e+06	1.18239e+06	990243	895210	1.12052e+06	1.08783e+06	825084	854068	775980	512880	1.63805e+06	916023	418596	206904	25.5545	22.5872	1.78822	1.99595e-06
112.52	2	737.391	1472.77	-0.00150285	-1.02043	TIRTARTQAEER	[7] Acetyl (T)	AP1G1_HUMAN	AP-1 complex subunit gamma-1	100157	82563	79924	111815	93196	109588	130625	143852	154395	66931.1	65846.9	65024.3	106976	90055.4	103857	147611	125539	128752	111791	100066	26347.5	30396.1	23.5686	30.3761	1.11717	0.0275116
102.147	2	604.332	1206.65	0.000447208	0.37062	SASAVYVLDLK	[1] Acetyl (S)	AP1M1_HUMAN	AP-1 complex subunit mu-1	874009	1.0739e+06	785945	575620	673006	526682	493423	305000	318367	772446	683283	815655	559272	578359	657640	564696	561044	593064	625106	642829	254353	96781.8	40.6895	15.0556	0.972429	0.666359
102.147	2	604.332	1206.65	0.000447208	0.37062	SASAVYVLDLK	[3] Acetyl (S)	AP1M1_HUMAN	AP-1 complex subunit mu-1	874009	1.0739e+06	785945	575620	673006	526682	493423	305000	318367	772446	683283	815655	559272	578359	657640	564696	561044	593064	625106	642829	254353	96781.8	40.6895	15.0556	0.972429	0.666359
47.857	2	693.339	1384.66	0.000989231	0.71442	YITQSGDYQLR	[8] Acetyl (Y)	AP1M2_HUMAN	AP-1 complex subunit mu-2	668872	716236	512190	872243	943494	829160	765968	836698	894181	468867	477873	500524	629278	673381	651512	823818	720921	766044	782116	634691	133324	128626	17.0465	20.266	1.23228	0.000250289
71.2805	3	801.734	2402.18	-0.00892901	-3.71703	KNPDDFKTCVSLAVSRLSR	[7] Acetyl (K)|[8] Acetyl (T)|[11] Acetyl (S)|[15] Acetyl (S)|[18] Acetyl (S)	AP2A1_HUMAN	AP-2 complex subunit alpha-1	5.55052e+06	7.27089e+06	5.62364e+06	5.4975e+06	5.60285e+06	4.83066e+06	7.38006e+06	6.52829e+06	7.12775e+06	3.98023e+06	4.7237e+06	4.72398e+06	7.55892e+06	8.6711e+06	9.51521e+06	6.00752e+06	6.8369e+06	5.62606e+06	6.15691e+06	6.40485e+06	933429	1.89154e+06	15.1607	29.533	0.961289	0.458076
107.377	3	782.723	2345.15	-0.0211074	-9.00038	LEPNAQAQMYRLTLRTSK	[9] Oxidation (M)|[10] Acetyl (Y)|[13] Acetyl (T)|[16] Acetyl (T)|[17] Acetyl (S)|[18] Acetyl (K)	AP2A1_HUMAN	AP-2 complex subunit alpha-1	540470	559646	487791	521727	379280	526316	281535	357594	346673	316285	303054	281990	271724	256532	276988	405848	379945	441750	444559	326013	103038	66535	23.1776	20.4087	1.36362	9.07192e-05
117.709	2	853.445	1704.88	0.00712008	4.17632	NPEEFKTSVSLAVSR	[14] Acetyl (S)	AP2A2_HUMAN	AP-2 complex subunit alpha-2	1.60806e+06	1.37225e+06	1.00401e+06	1.34225e+06	1.13256e+06	1.17963e+06	356443	623774	555541	714848	751376	742754	342014	314031	335818	389544	367668	296627	1.01939e+06	472742	422073	199739	41.4044	42.2512	2.15633	4.28407e-06
71.9658	2	503.285	1004.55	0.000500521	0.498252	KGEIFELK	[1] Acetyl (K)	AP2B1_HUMAN	AP-2 complex subunit beta	2.43787e+06	2.287e+06	2.56761e+06	2.28861e+06	1.96417e+06	2.03102e+06	1.7308e+06	1.6939e+06	2.07481e+06	2.40712e+06	2.0336e+06	2.24801e+06	1.49225e+06	1.32646e+06	1.7286e+06	1.70852e+06	1.83292e+06	2.17137e+06	2.11953e+06	1.88321e+06	301039	359337	14.2031	19.0812	1.12549	0.0246767
132.828	2	729.852	1457.69	-0.0144973	-9.94532	TDSKYFTTNKK	[N-term] Acetyl (Protein N-term)|[1] Acetyl (T)|[3] Acetyl (S)	AP2B1_HUMAN	AP-2 complex subunit beta	453819	437865	415919	303955	331173	287826	450348	459085	458796	727824	713802	723555	697864	647125	667730	516235	526634	501152	399865	635769	71249	94601.8	17.8183	14.8799	0.628947	1.51057e-12
133.869	2	771.863	1541.71	-0.0138889	-9.00868	TDSKYFTTNKK	[N-term] Acetyl (Protein N-term)|[1] Acetyl (T)|[3] Acetyl (S)|[10] Acetyl (K)|[11] Acetyl (K)	AP2B1_HUMAN	AP-2 complex subunit beta	386698	369179	333537	198753	161227	179773	308868	304069	285845	275374	303826	288032	230735	192847	219861	303528	308766	307322	280883	270032	82459.9	44054.4	29.3573	16.3145	1.04018	0.210998
55.5403	2	533.265	1064.51	0.000887391	0.833612	LSKFDSER	[3] Acetyl (K)|[6] Acetyl (S)	AP2M1_HUMAN	AP-2 complex subunit mu	6.00972e+07	5.44218e+07	4.61984e+07	5.41912e+07	5.17887e+07	5.7846e+07	5.72737e+07	5.19688e+07	6.05904e+07	5.14305e+07	4.47075e+07	4.95958e+07	5.7999e+07	5.47396e+07	5.42357e+07	6.59367e+07	6.52307e+07	6.26724e+07	5.49307e+07	5.62831e+07	4.58825e+06	7.296e+06	8.3528	12.963	0.975972	0.492746
44.6657	3	464.929	1391.76	-0.0126581	-9.09495	KIENIHIGEKK	[10] Acetyl (K)|[11] Acetyl (K)	AP3B1_HUMAN	AP-3 complex subunit beta-1	1.48307e+06	1.30693e+06	1.04901e+06	1.20105e+06	1.03028e+06	1.23732e+06	1.51569e+06	1.6415e+06	1.78544e+06	1.72936e+06	1.29115e+06	1.15645e+06	1.82063e+06	1.53247e+06	1.52539e+06	1.32589e+06	1.2207e+06	1.41711e+06	1.36114e+06	1.44657e+06	261766	225903	19.2313	15.6164	0.940944	0.345471
38.2508	2	479.788	957.561	-0.00705075	-7.36318	IVGMIAKGK	[9] Acetyl (K)	AP3B1_HUMAN	AP-3 complex subunit beta-1	2.03838e+06	2.07752e+06	1.71288e+06	195661	149316	148180	451006	385738	372465	294777	257179	340626	333926	295308	269365	347180	348502	361608	836794	316497	842355	37992.7	100.665	12.0041	2.64393	3.02219e-08
58.4468	2	516.309	1030.6	0.000430186	0.417412	VTKEKEKK	[8] Acetyl (K)	AP3B1_HUMAN	AP-3 complex subunit beta-1	89258.1	98634.3	109233	21485.3	30476.2	19018.5	546890	522985	516020	55361.6	84336.5	91639.3	768962	912730	786633	420630	367725	418605	217111	434069	236120	326608	108.756	75.2433	0.500176	2.43768e-08
27.3968	3	631.613	1891.82	-0.0112303	-5.9362	GKSDSEDGEKENEKSK	[3] Acetyl (S)|[5] Acetyl (S)|[15] Acetyl (S)	AP3B1_HUMAN	AP-3 complex subunit beta-1	516682	422883	463139	359108	328152	367968	308620	291962	294767	366205	429016	428777	355135	384395	393157	287582	233169	264073	372587	349057	79308.2	71330.9	21.2858	20.4353	1.06741	0.114655
31.3803	2	700.855	1399.69	0.00014852	0.106109	ESGLENKRTAK	[2] Acetyl (S)|[7] Acetyl (K)|[9] Acetyl (T)|[11] Acetyl (K)	AP3B1_HUMAN	AP-3 complex subunit beta-1	127860	163796	147298	135306	124190	116604	68244.2	63668.8	55672.8	166275	193834	159688	146576	110110	106934	217494	194636	208083	111404	167070	39232.2	40368.2	35.216	24.1625	0.666813	5.18715e-06
59.7798	2	522.312	1042.61	0.00655744	6.28949	KKEKEKK	[1] Acetyl (K)|[4] Acetyl (K)|[7] Acetyl (K)	AP3D1_HUMAN	AP-3 complex subunit delta-1	678629	485207	453159	450222	452134	419766	557185	599808	588628	619231	540477	503974	992487	1.10326e+06	1.05764e+06	580711	459932	555509	520527	712580	88616.1	259275	17.0243	36.3854	0.730481	4.95771e-05
58.7413	2	465.756	929.497	0.0042447	4.56668	DESIRLR	[3] Acetyl (S)	AP3D1_HUMAN	AP-3 complex subunit delta-1	1.08926e+06	831374	897280	574048	605363	528374	726582	605733	565020	919904	695824	820812	516681	443119	436058	733234	769306	883586	713670	690947	189772	184087	26.5909	26.6427	1.03289	0.598972
37.5862	3	437.551	1309.63	0.00980142	7.48416	YISQCIDEIK	[3] Acetyl (S)	AP3D1_HUMAN	AP-3 complex subunit delta-1	1.31092e+06	1.2381e+06	1.38039e+06	908518	813740	719825	309557	404870	342075	583457	741503	570684	332694	425907	323740	441402	462971	445719	825333	480898	419643	131957	50.8452	27.4397	1.71623	1.92772e-07
43.0302	2	676.819	1351.62	-0.0101333	-7.49709	YISQCIDEIK	[3] Acetyl (S)|[10] Acetyl (K)	AP3D1_HUMAN	AP-3 complex subunit delta-1	568368	604378	446830	473138	519621	354001	665047	653292	619801	688359	609063	634488	1.15262e+06	1.18477e+06	1.19576e+06	765618	784533	755680	544942	863432	104721	243028	19.2169	28.1468	0.631135	2.70115e-08
78.7757	2	946.467	1890.92	0.00417399	2.20739	KLMTHVDKAEGTTYR	[1] Acetyl (K)|[3] Oxidation (M)|[4] Acetyl (T)|[8] Acetyl (K)	AP3D1_HUMAN	AP-3 complex subunit delta-1	1.44382e+06	1.37701e+06	1.15933e+06	1.0846e+06	1.36785e+06	1.29955e+06	1.13786e+06	1.01497e+06	1.00618e+06	1.10891e+06	971781	882595	988698	866186	1.11198e+06	1.07611e+06	1.1724e+06	1.16076e+06	1.21013e+06	1.03771e+06	165295	114876	13.6593	11.0701	1.16615	0.00836214
78.7757	2	946.467	1890.92	0.00417399	2.20739	KLMTHVDKAEGTTYR	[1] Acetyl (K)|[3] Oxidation (M)|[13] Acetyl (T)|[14] Acetyl (Y)	AP3D1_HUMAN	AP-3 complex subunit delta-1	1.44382e+06	1.37701e+06	1.15933e+06	1.0846e+06	1.36785e+06	1.29955e+06	1.13786e+06	1.01497e+06	1.00618e+06	1.10891e+06	971781	882595	988698	866186	1.11198e+06	1.07611e+06	1.1724e+06	1.16076e+06	1.21013e+06	1.03771e+06	165295	114876	13.6593	11.0701	1.16615	0.00836214
30.016	3	671.34	2011	0.00304442	1.51389	MALKMVKGSIDRMFDK	[N-term] Acetyl (Protein N-term)|[1] Oxidation (M)|[9] Acetyl (S)|[16] Acetyl (K)	AP3D1_HUMAN	AP-3 complex subunit delta-1	84960.3	52904.6	51751.3	76016.1	56810.2	51372.8	62211.9	68841.4	73958.9	38912.5	26110.4	43382.4	51296.1	68918.7	78455.9	66647.2	70900.5	86360.9	64314.2	58998.3	12211.3	20044.1	18.987	33.974	1.0901	0.384088
131.529	3	662.994	1985.96	-0.0191784	-9.65689	LDMYGEKYKPFKGVK	[3] Oxidation (M)|[7] Acetyl (K)|[8] Acetyl (Y)|[12] Acetyl (K)|[15] Acetyl (K)	AP3M1_HUMAN	AP-3 complex subunit mu-1	131652	100324	94993	87051.4	85113.3	85872	160069	135652	136100	136092	125925	127742	153272	159618	139627	147273	140655	119255	112981	138829	28022.3	13210.5	24.8027	9.51566	0.813814	0.000903168
67.729	3	846.092	2535.25	-0.020163	-7.95297	QKLHELQEKLSPLGEEMRDR	[9] Acetyl (K)|[11] Acetyl (S)|[17] Oxidation (M)	APOA1_HUMAN	Apolipoprotein A-I	1.45726e+07	1.55796e+07	1.36252e+07	1.7297e+07	1.91189e+07	1.80633e+07	2.08541e+07	2.18125e+07	2.08364e+07	1.24032e+07	1.20391e+07	1.28861e+07	1.45602e+07	1.39733e+07	1.46944e+07	1.35932e+07	1.47662e+07	1.38574e+07	1.79733e+07	1.36414e+07	2.94139e+06	1.00302e+06	16.3654	7.35271	1.31755	1.53068e-08
49.246	2	618.301	1234.59	0.00372272	3.01537	LDFSSQADLR	[4] Acetyl (S)|[5] Acetyl (S)	APOB_HUMAN	Apolipoprotein B-100	4.94044e+07	4.30208e+07	4.27977e+07	3.98244e+07	4.18629e+07	4.5808e+07	3.09467e+07	2.92169e+07	3.15119e+07	3.8759e+07	3.38947e+07	3.45216e+07	3.53589e+07	3.56187e+07	3.59325e+07	3.57753e+07	3.28276e+07	3.57854e+07	3.93771e+07	3.5386e+07	7.15386e+06	1.64158e+06	18.1676	4.63906	1.11279	0.00443012
53.6607	2	582.817	1163.62	0.00028851	0.247942	YTLNKNSLK	[7] Acetyl (S)|[9] Acetyl (K)	APOB_HUMAN	Apolipoprotein B-100	9.45481e+06	7.37134e+06	7.47109e+06	6.22776e+06	5.85197e+06	4.08324e+06	6.18617e+06	5.78436e+06	5.49203e+06	6.31928e+06	4.65849e+06	4.15146e+06	4.33436e+06	5.52793e+06	4.61715e+06	5.73721e+06	5.4001e+06	5.52308e+06	6.43586e+06	5.14101e+06	1.51482e+06	728330	23.5372	14.1671	1.25187	0.00823597
48.3065	2	544.316	1086.62	0.0107622	9.90439	IPSVQINFK	[3] Acetyl (S)	APOB_HUMAN	Apolipoprotein B-100	4.58884e+06	5.52853e+06	4.91424e+06	4.1355e+06	3.39325e+06	3.64063e+06	1.69751e+06	1.60827e+06	2.29806e+06	1.82001e+06	2.08216e+06	1.9238e+06	2.64452e+06	2.4393e+06	2.32984e+06	1.98082e+06	1.85606e+06	1.73371e+06	3.53387e+06	2.09002e+06	1.4141e+06	312491	40.0157	14.9515	1.69083	3.87387e-07
60.5128	2	561.809	1121.6	-0.00466945	-4.16317	INDILEHVK	[9] Acetyl (K)	APOB_HUMAN	Apolipoprotein B-100	4.24699e+06	4.02217e+06	3.8955e+06	3.57342e+06	4.36261e+06	4.16595e+06	4.23992e+06	4.14166e+06	4.961e+06	3.48231e+06	3.57038e+06	3.06532e+06	5.7035e+06	6.7876e+06	6.76973e+06	5.04598e+06	5.50417e+06	4.32759e+06	4.1788e+06	4.9174e+06	375306	1.39461e+06	8.98119	28.3608	0.8498	0.00446091
57.4023	2	401.24	800.465	0.000281069	0.351132	ALVDTLK	[5] Acetyl (T)	APOB_HUMAN	Apolipoprotein B-100	1.14563e+06	1.0349e+06	925248	743248	750333	674238	942972	856891	973609	737622	687552	672133	955738	876212	929990	887881	711853	840209	894119	811021	152447	109466	17.05	13.4973	1.10246	0.0269733
69.5962	3	606.004	1814.99	0.00770585	4.24569	LAIPEGKQVFLYPEK	[12] Acetyl (Y)|[15] Acetyl (K)	APOB_HUMAN	Apolipoprotein B-100	1.26846e+06	1.11198e+06	1.32103e+06	1.25283e+06	1.40749e+06	1.42323e+06	959903	1.0294e+06	1.22342e+06	2.34129e+06	2.4624e+06	2.16485e+06	1.19083e+06	1.43111e+06	1.07944e+06	1.44356e+06	1.26018e+06	1.14931e+06	1.22197e+06	1.61366e+06	160355	550069	13.1227	34.0882	0.757266	6.41204e-05
75.6103	2	533.835	1065.66	0.000530904	0.498195	IKGVISIPR	[2] Acetyl (K)|[6] Acetyl (S)	APOB_HUMAN	Apolipoprotein B-100	860013	807609	816279	856256	823999	802079	525562	455335	522428	586600	558786	634508	353290	379079	316042	600825	546896	559438	718840	503940	165659	119787	23.0453	23.7701	1.42644	8.85245e-09
29.7967	2	902.418	1802.82	0.00709829	3.93734	NSEEFAAAMSRYELK	[9] Oxidation (M)|[12] Acetyl (Y)	APOB_HUMAN	Apolipoprotein B-100	1.35993e+06	903706	956572	1.28602e+06	1.20382e+06	1.1305e+06	2.30609e+06	2.13435e+06	2.07482e+06	1.70427e+06	1.76728e+06	2.24315e+06	3.30724e+06	3.11697e+06	3.72026e+06	2.46316e+06	2.17387e+06	2.05599e+06	1.48398e+06	2.5058e+06	538611	712560	36.2951	28.4365	0.592218	5.66686e-07
69.3628	2	597.316	1192.62	0.000404291	0.338995	LIDVISMYR	[6] Acetyl (S)|[8] Acetyl (Y)	APOB_HUMAN	Apolipoprotein B-100	499867	764832	575047	512190	370923	310332	355212	284518	262905	675386	797937	892154	161678	214135	170122	307640	298427	295139	437314	423624	164619	284037	37.6433	67.0492	1.03232	0.739837
64.5423	2	431.251	860.487	0.000118168	0.137327	INAFRAK	[7] Acetyl (K)	APOB_HUMAN	Apolipoprotein B-100	213996	244892	283277	293935	260603	238354	152204	110106	120958	224156	211480	239952	103501	68718.8	96777.3	170062	129321	156064	213147	155559	69075.2	60786.9	32.4073	39.0764	1.3702	0.000264674
104.376	2	774.394	1546.77	-0.00990951	-6.40652	IGQDGISTSATTNLK	[11] Acetyl (T)	APOB_HUMAN	Apolipoprotein B-100	701113	748165	780297	781717	739151	623641	277491	276440	356161	871236	819408	966822	426852	447810	397617	492486	563244	634782	587131	624473	219174	211866	37.3296	33.9272	0.940202	0.211584
123.17	3	1027.18	3078.51	-0.0102936	-3.34367	KTKNSEEFAAAMSRYELKLAIPEGK	[2] Acetyl (T)|[5] Acetyl (S)|[12] Oxidation (M)|[13] Acetyl (S)|[15] Acetyl (Y)|[18] Acetyl (K)|[25] Acetyl (K)	APOB_HUMAN	Apolipoprotein B-100	828544	1.05681e+06	1.26488e+06	1.22398e+06	1.08875e+06	1.18872e+06	1.63204e+06	1.1833e+06	1.44948e+06	455655	577531	396492	680964	834466	709095	501943	481294	437120	1.21295e+06	563840	230064	147756	18.9674	26.2053	2.15122	4.58042e-07
125.845	3	806.408	2416.2	0.0131795	5.45466	LSLESLTSYFSIESSTKGDVK	[2] Acetyl (S)|[8] Acetyl (S)|[9] Acetyl (Y)	APOB_HUMAN	Apolipoprotein B-100	81739.9	145043	105842	307539	234899	225090	498623	626152	500339	194383	197071	135182	201973	187560	206158	235160	244377	270026	302808	207988	195302	38686.2	64.4971	18.6002	1.45589	0.000352286
106.918	2	832.906	1663.8	-0.0143973	-8.6532	MGLAFESTKSTSPPK	[9] Acetyl (K)|[10] Acetyl (S)	APOB_HUMAN	Apolipoprotein B-100	195904	175841	178558	87559.9	119587	123321	316145	357866	372556	260357	246042	255443	361523	379295	383783	173931	180570	165987	214149	267437	107491	88129	50.1944	32.9532	0.800745	1.71191e-05
128.177	2	950.943	1899.87	-0.00177202	-0.932706	YENYELTLKSDTNGK	[10] Acetyl (S)|[12] Acetyl (T)|[15] Acetyl (K)	APOB_HUMAN	Apolipoprotein B-100	24714.7	19019.3	21733.9	5327.61	8606.04	7338.05	24953.7	26689.4	29368.2	30595.1	33787.3	38621.9	63181.1	67038.6	65939.1	39910.8	39870.8	51390.3	18639	47815	9165.17	14362.8	49.172	30.0384	0.389815	9.50104e-10
42.1458	2	818.879	1635.74	-0.0143799	-8.79095	ARMEEMGSRTRDR	[10] Acetyl (T)	APOE_HUMAN	Apolipoprotein E	2.82301e+06	2.78114e+06	2.91468e+06	2.30678e+06	1.94494e+06	2.236e+06	3.48991e+06	3.51393e+06	4.04546e+06	2.92005e+06	2.69313e+06	3.07122e+06	4.89716e+06	5.34248e+06	5.33779e+06	4.1315e+06	4.03997e+06	4.0091e+06	2.89509e+06	4.04916e+06	685745	1.00815e+06	23.6864	24.8977	0.714987	4.74791e-08
87.0477	2	553.796	1105.58	0.000751171	0.679438	IGDFRSLEK	[9] Acetyl (K)	AIFM1_HUMAN	Apoptosis-inducing factor 1, mitochondrial	255953	289265	281929	376457	295321	341402	518817	479381	560679	1.31234e+06	1.1628e+06	1.2397e+06	749671	639884	682555	588349	654792	565876	377689	843996	113828	302631	30.138	35.857	0.447501	1.30364e-10
87.0477	2	553.796	1105.58	0.000751171	0.679438	IGDFRSLEK	[6] Acetyl (S)	AIFM1_HUMAN	Apoptosis-inducing factor 1, mitochondrial	255953	289265	281929	376457	295321	341402	518817	479381	560679	1.31234e+06	1.1628e+06	1.2397e+06	749671	639884	682555	588349	654792	565876	377689	843996	113828	302631	30.138	35.857	0.447501	1.30364e-10
73.9903	2	570.361	1138.71	0.000769424	0.675699	LLIKLKDGR	[4] Acetyl (K)|[6] Acetyl (K)	AIFM1_HUMAN	Apoptosis-inducing factor 1, mitochondrial	1.03193e+06	767293	765148	282926	228654	201371	421695	341632	381991	3132.51	5744.74	4709.83	49454.1	53247.6	43917.1	39018.2	34589.6	44664.3	491405	30942	291356	20529.9	59.2904	66.3497	15.8815	5.05414e-09
99.9825	3	488.268	1461.78	-0.0107993	-7.38768	IGDFRSLEKISR	[11] Acetyl (S)	AIFM1_HUMAN	Apoptosis-inducing factor 1, mitochondrial	32480.1	25779.3	25726.3	26012.8	22924	21583.1	53691.9	40828.9	51137.5	21542.1	23413.5	25603.5	43469	36663.7	54691.1	48474.3	50990.7	51994.4	33351.6	39649.1	12264.3	13216.6	36.7729	33.3338	0.841167	0.0224718
37.8558	5	503.849	2514.21	-0.00588073	-2.33899	MPPPTTKEDVTMATVMGSLPDVR	[18] Acetyl (S)	LOX12_HUMAN	Arachidonate 12-lipoxygenase, 12S-type	2.65588e+07	2.43957e+07	2.20103e+07	2.01166e+07	2.75165e+07	2.82455e+07	3.21561e+07	3.70952e+07	3.81852e+07	2.82006e+07	2.40242e+07	2.63159e+07	2.34739e+07	2.88849e+07	2.13656e+07	2.65284e+07	2.81184e+07	2.51028e+07	2.84755e+07	2.57794e+07	6.2758e+06	2.50403e+06	22.0393	9.71331	1.10458	0.0885293
90.1415	2	906.962	1811.91	0.0030787	1.69915	WVQGEDILSLPEGTAR	[9] Acetyl (S)	LOX12_HUMAN	Arachidonate 12-lipoxygenase, 12S-type	2.94375e+06	2.87972e+06	3.5173e+06	2.8288e+06	2.88601e+06	2.97663e+06	1.94878e+06	2.03644e+06	1.78857e+06	1.67491e+06	1.75454e+06	1.85e+06	1.34159e+06	1.42797e+06	1.68017e+06	1.91519e+06	1.84676e+06	1.98852e+06	2.64511e+06	1.71996e+06	580478	216926	21.9453	12.6123	1.53789	1.23538e-07
108.424	6	905.803	5428.78	0.0537804	9.90664	HDSFVPCSEKIHLAVTEMASLFPKRPALEPVRSSLRLLNASAYR	[3] Acetyl (S)|[8] Acetyl (S)|[10] Acetyl (K)|[16] Acetyl (T)|[18] Oxidation (M)|[20] Acetyl (S)|[24] Acetyl (K)|[33] Acetyl (S)|[34] Acetyl (S)|[41] Acetyl (S)|[43] Acetyl (Y)	GIT1_HUMAN	ARF GTPase-activating protein GIT1	1.8467e+06	2.25633e+06	2.02029e+06	2.6152e+06	2.36052e+06	2.59925e+06	4.77672e+06	5.45683e+06	4.84986e+06	2.07074e+06	3.20537e+06	2.63434e+06	5.47287e+06	4.97212e+06	6.33204e+06	3.90908e+06	4.56389e+06	5.46757e+06	3.19797e+06	4.292e+06	1.40635e+06	1.43544e+06	43.9764	33.4445	0.7451	0.000778143
55.0035	2	439.74	877.466	-3.47338e-05	-0.0395842	LSQYRK	[4] Acetyl (Y)|[6] Acetyl (K)	ACAP1_HUMAN	Arf-GAP with coiled-coil, ANK repeat and PH domain-containing protein 1	216457	215488	182983	292927	202155	214430	110283	141586	129866	252828	181288	216094	81402.1	53530.6	71142.1	168718	192516	238172	189575	161743	55958.1	74868.7	29.5177	46.2886	1.17207	0.0830253
83.1172	2	1026.49	2050.96	-0.00886875	-4.32417	MTVKLDFEECLKDSPR	[2] Acetyl (T)|[4] Acetyl (K)	ACAP1_HUMAN	Arf-GAP with coiled-coil, ANK repeat and PH domain-containing protein 1	265341	235188	236266	104303	122010	75712.6	1.65999e+06	1.36996e+06	1.46813e+06	854807	871710	934177	70027.6	78363.2	89232.6	97028	160513	149786	615211	367294	670302	391430	108.955	106.571	1.67498	3.47308e-06
43.1107	2	621.843	1241.67	-0.000596764	-0.480613	LLESLRQDAR	[4] Acetyl (S)	ARAP1_HUMAN	Arf-GAP with Rho-GAP domain, ANK repeat and PH domain-containing protein 1	3.50373e+07	3.11903e+07	3.14378e+07	2.45637e+07	2.82593e+07	2.44654e+07	1.25399e+07	1.12673e+07	1.27615e+07	2.11551e+07	2.05614e+07	2.05451e+07	1.23516e+07	1.15646e+07	1.10972e+07	1.72369e+07	1.64342e+07	1.61609e+07	2.35025e+07	1.63452e+07	9.11763e+06	3.9644e+06	38.7943	24.2542	1.43788	9.04181e-08
124.889	2	800.903	1599.79	0.00135595	0.847579	AEAGDAALSVAEWLR	[N-term] Acetyl (Protein N-term)	ARAP1_HUMAN	Arf-GAP with Rho-GAP domain, ANK repeat and PH domain-containing protein 1	1.2716e+06	1.62387e+06	1.42684e+06	1.08556e+06	1.10315e+06	1.1928e+06	801552	881919	902668	937059	1.03774e+06	935933	889726	867466	893581	1.03625e+06	1.08077e+06	1.133e+06	1.14333e+06	979058	268843	94947.2	23.514	9.69782	1.16778	0.00139412
44.378	3	616.967	1847.88	0.00214611	1.16139	VGDTKHGMMKFREDR	[4] Acetyl (T)	ARAP1_HUMAN	Arf-GAP with Rho-GAP domain, ANK repeat and PH domain-containing protein 1	377878	409293	457099	345253	208435	267009	446637	555063	535361	454359	356934	306739	849227	638348	692831	481004	306519	333779	400225	491082	114977	194581	28.7281	39.6228	0.814987	0.0282197
57.8412	2	521.817	1041.62	-0.000652601	-0.626525	KVWQRRK	[1] Acetyl (K)	ASAP1_HUMAN	Arf-GAP with SH3 domain, ANK repeat and PH domain-containing protein 1	1.9911e+07	1.74214e+07	1.67968e+07	1.72467e+07	1.64159e+07	1.46355e+07	1.06211e+07	1.14689e+07	1.10199e+07	1.62317e+07	1.56072e+07	1.69836e+07	8.83928e+06	9.45774e+06	9.38601e+06	1.5157e+07	1.38082e+07	1.46662e+07	1.50597e+07	1.33486e+07	3.31375e+06	3.22141e+06	22.0041	24.133	1.12819	0.0033336
96.8318	3	1174.84	3521.49	-0.0282214	-8.01399	MPDQISVSEFIAETTEDYNSPTTSSFTTR	[1] Oxidation (M)|[8] Acetyl (S)|[20] Acetyl (S)|[23] Acetyl (T)|[24] Acetyl (S)|[25] Acetyl (S)|[27] Acetyl (T)	ASAP1_HUMAN	Arf-GAP with SH3 domain, ANK repeat and PH domain-containing protein 1	1.2334e+07	1.07841e+07	1.08481e+07	8.81364e+06	9.28059e+06	8.15303e+06	5.18233e+06	5.71588e+06	5.42443e+06	7.57039e+06	6.94811e+06	8.07651e+06	4.68716e+06	5.23498e+06	5.43176e+06	5.41874e+06	6.59081e+06	6.78251e+06	8.50402e+06	6.30455e+06	2.6095e+06	1.16045e+06	30.6855	18.4065	1.34887	5.15285e-06
44.937	2	720.338	1438.66	-0.00832613	-5.78739	SSASRLSSFSSR	[1] Acetyl (S)|[8] Acetyl (S)|[10] Acetyl (S)|[11] Acetyl (S)	ASAP1_HUMAN	Arf-GAP with SH3 domain, ANK repeat and PH domain-containing protein 1	684364	460747	457503	650870	576647	596093	543922	558492	521569	322738	302207	238489	522147	615174	490139	750732	709701	682723	561134	514894	76963	190728	13.7156	37.0422	1.0898	0.160917
28.7712	3	568.943	1703.81	0.0110041	6.45856	SSLQLDQKEDSQSR	[8] Acetyl (K)|[13] Acetyl (S)	ASAP1_HUMAN	Arf-GAP with SH3 domain, ANK repeat and PH domain-containing protein 1	353521	251743	209033	277992	216176	234447	355379	306383	358826	215807	193526	213487	292844	247016	275339	340496	292693	253114	284833	258258	61006.1	46886.2	21.4182	18.1548	1.1029	0.193016
111.209	2	699.417	1396.82	-0.00716619	-5.13033	KINTGKNKVRR	[1] Acetyl (K)|[8] Acetyl (K)	ASAP1_HUMAN	Arf-GAP with SH3 domain, ANK repeat and PH domain-containing protein 1	135698	200762	154674	155458	145280	138368	87482.2	102032	98171.5	86856.5	103239	109275	66869.9	76887.3	63628.5	86425.9	87253	85318.5	135325	85083.8	35263.3	14932.5	26.0582	17.5503	1.59049	1.61299e-05
73.1168	2	515.811	1029.61	6.16961e-05	0.059922	ITKIEKEK	[8] Acetyl (K)	ASAP2_HUMAN	Arf-GAP with SH3 domain, ANK repeat and PH domain-containing protein 2	1.18051e+06	900638	737941	1.02807e+06	880526	952584	2.19007e+06	1.92178e+06	2.11896e+06	1.50479e+06	1.59585e+06	1.62076e+06	2.14206e+06	2.09075e+06	1.95408e+06	1.24597e+06	1.4898e+06	1.21617e+06	1.32345e+06	1.65114e+06	581471	341106	43.9358	20.6589	0.801541	0.000257647
82.635	2	515.811	1029.61	0.000854379	0.829811	ITKIEKEK	[8] Acetyl (K)	ASAP2_HUMAN	Arf-GAP with SH3 domain, ANK repeat and PH domain-containing protein 2	476685	716907	690371	712839	620332	571142	590691	420174	368089	489652	521109	474828	340150	377694	279455	528927	528194	700981	574137	471221	128065	124954	22.3057	26.5171	1.2184	0.0326921
85.7122	2	515.811	1029.61	0.000716414	0.695813	ITKIEKEK	[8] Acetyl (K)	ASAP2_HUMAN	Arf-GAP with SH3 domain, ANK repeat and PH domain-containing protein 2	419071	431408	372716	396131	295679	277635	225736	298593	274534	462739	403163	319856	284207	278969	209311	390124	381642	237742	332389	329750	73499.7	84509.6	22.1125	25.6284	1.008	0.921547
82.635	2	515.811	1029.61	0.000854379	0.829811	ITKIEKEK	[3] Acetyl (K)	ASAP2_HUMAN	Arf-GAP with SH3 domain, ANK repeat and PH domain-containing protein 2	476685	716907	690371	712839	620332	571142	590691	420174	368089	489652	521109	474828	340150	377694	279455	528927	528194	700981	574137	471221	128065	124954	22.3057	26.5171	1.2184	0.0326921
85.7122	2	515.811	1029.61	0.000716414	0.695813	ITKIEKEK	[3] Acetyl (K)	ASAP2_HUMAN	Arf-GAP with SH3 domain, ANK repeat and PH domain-containing protein 2	419071	431408	372716	396131	295679	277635	225736	298593	274534	462739	403163	319856	284207	278969	209311	390124	381642	237742	332389	329750	73499.7	84509.6	22.1125	25.6284	1.008	0.921547
49.434	2	408.247	814.479	-0.00116632	-1.43198	ITKIEK	[3] Acetyl (K)|[6] Acetyl (K)	ASAP2_HUMAN	Arf-GAP with SH3 domain, ANK repeat and PH domain-containing protein 2	345420	325213	264078	270105	252754	259123	125458	93181.7	123923	199963	199105	206487	67923.6	64313.3	68083.3	214401	175425	179659	228806	152818	91795.1	65659.7	40.1192	42.966	1.49725	5.7778e-06
43.5377	2	459.238	916.461	-0.000252058	-0.275033	SVEKSQR	[1] Acetyl (S)|[4] Acetyl (K)	PNISR_HUMAN	Arginine/serine-rich protein PNISR	9.57598e+06	8.97381e+06	7.13803e+06	5.01315e+06	4.50703e+06	4.64269e+06	6.14851e+06	6.33289e+06	7.66103e+06	1.01159e+07	8.2923e+06	8.75613e+06	9.27681e+06	9.73072e+06	1.13635e+07	7.86281e+06	7.37988e+06	6.82269e+06	6.6659e+06	8.84452e+06	1.83277e+06	1.43367e+06	27.4948	16.2097	0.753676	0.000223992
65.8918	2	578.834	1155.65	0.00402102	3.47945	EKQKKLEK	[2] Acetyl (K)|[4] Acetyl (K)|[5] Acetyl (K)	PNISR_HUMAN	Arginine/serine-rich protein PNISR	3.31276e+06	3.00794e+06	3.052e+06	2.71181e+06	2.27819e+06	2.58995e+06	1.96023e+06	2.29976e+06	2.55894e+06	3.50799e+06	3.40953e+06	3.59113e+06	2.51227e+06	2.46448e+06	2.12224e+06	3.65289e+06	3.11634e+06	2.74303e+06	2.64129e+06	3.01332e+06	430219	567295	16.2882	18.8262	0.876536	0.0122278
57.2992	2	601.804	1201.59	-0.0112589	-9.36991	SRSVEKSQR	[1] Acetyl (S)|[3] Acetyl (S)|[7] Acetyl (S)	PNISR_HUMAN	Arginine/serine-rich protein PNISR	813599	950046	841205	997971	870694	897355	1.4818e+06	1.50253e+06	1.66082e+06	1.34676e+06	1.48259e+06	1.45673e+06	1.61676e+06	1.61243e+06	1.55068e+06	1.23043e+06	1.24528e+06	1.6227e+06	1.11289e+06	1.46271e+06	334733	155960	30.0777	10.6624	0.760843	2.1795e-05
45.4982	2	451.258	900.502	-0.000753132	-0.836346	IKIESNR	[2] Acetyl (K)	PNISR_HUMAN	Arginine/serine-rich protein PNISR	191287	219787	179317	370558	293254	376273	479173	443750	542424	631235	390039	484806	584398	713448	584927	392095	376166	439388	343980	510723	131238	121993	38.1526	23.8863	0.673517	0.00017907
59.6483	2	928.989	1855.96	0.00623231	3.358	QKKLEKERMEQQR	[2] Acetyl (K)|[3] Acetyl (K)|[6] Acetyl (K)	PNISR_HUMAN	Arginine/serine-rich protein PNISR	1.73982e+06	1.64253e+06	1.48899e+06	1.30989e+06	1.50442e+06	1.2784e+06	2.58777e+06	2.68456e+06	2.54078e+06	1.08263e+06	1.00604e+06	1.02961e+06	2.09016e+06	1.81356e+06	2.33631e+06	1.13472e+06	1.32926e+06	1.0452e+06	1.86413e+06	1.42972e+06	574410	513621	30.8138	35.9246	1.30384	3.91292e-05
107.892	3	956.824	2867.45	-0.0014641	-0.510592	EADGDVVNEKKRTPNETTSVLEPKK	[13] Acetyl (T)|[25] Acetyl (K)	PNISR_HUMAN	Arginine/serine-rich protein PNISR	4.20393e+06	5.07305e+06	4.71105e+06	3.32727e+06	3.2601e+06	3.31784e+06	2.69298e+06	3.1905e+06	3.0444e+06	2.33926e+06	2.53399e+06	2.64983e+06	2.53499e+06	2.7147e+06	3.04196e+06	3.63684e+06	3.3242e+06	3.19256e+06	3.64679e+06	2.88537e+06	815316	433770	22.3571	15.0334	1.26389	4.34239e-05
107.892	3	956.824	2867.45	-0.0014641	-0.510592	EADGDVVNEKKRTPNETTSVLEPKK	[19] Acetyl (S)|[25] Acetyl (K)	PNISR_HUMAN	Arginine/serine-rich protein PNISR	4.20393e+06	5.07305e+06	4.71105e+06	3.32727e+06	3.2601e+06	3.31784e+06	2.69298e+06	3.1905e+06	3.0444e+06	2.33926e+06	2.53399e+06	2.64983e+06	2.53499e+06	2.7147e+06	3.04196e+06	3.63684e+06	3.3242e+06	3.19256e+06	3.64679e+06	2.88537e+06	815316	433770	22.3571	15.0334	1.26389	4.34239e-05
52.3057	3	477.254	1428.74	-0.00442528	-3.09732	EQERKKERSR	[5] Acetyl (K)|[6] Acetyl (K)	PNISR_HUMAN	Arginine/serine-rich protein PNISR	504880	505999	548592	329880	390057	357905	213157	229025	186696	357970	246424	350957	181571	228350	232201	329144	392828	363513	362910	298106	136182	75871.1	37.5249	25.451	1.21738	0.00236015
56.0993	3	528.257	1581.75	3.81583e-05	0.0241241	IDDQRGNLSGNSHK	[14] Acetyl (K)	PNISR_HUMAN	Arginine/serine-rich protein PNISR	483336	426693	533577	262402	317877	170200	321469	242115	281045	272203	260024	411065	319833	280100	194202	237488	227011	290924	337635	276983	119492	62488.5	35.3908	22.5604	1.21897	0.0568329
36.5938	2	740.394	1478.77	0.00117708	0.795982	KEKEQQLLHDK	[3] Acetyl (K)|[11] Acetyl (K)	PNISR_HUMAN	Arginine/serine-rich protein PNISR	41658.6	29857.5	45413.4	89022.8	99423.7	86002.5	103191	95626.3	132620	53783.6	49140.3	61747.9	154613	157953	161769	26209.8	27552.5	30124.3	80313	80321.5	33958.3	59616.9	42.2825	74.2229	0.999894	0.990502
129.474	2	1220.05	2438.09	0.000962431	0.394749	AFWAGGSPSVVDYFPSEDFYR	[N-term] Acetyl (Protein N-term)	ATE1_HUMAN	Arginyl-tRNA--protein transferase 1	194649	169428	141127	182377	180738	174511	122314	105188	85334.5	144315	166537	144361	76778.1	55163.3	43612.7	160016	151904	145068	150630	120862	38723.9	48086.2	25.708	39.7861	1.2463	0.00224056
129.474	3	813.703	2438.09	0.00173554	0.711846	AFWAGGSPSVVDYFPSEDFYR	[N-term] Acetyl (Protein N-term)	ATE1_HUMAN	Arginyl-tRNA--protein transferase 1	97566	87592.7	76617	92389.8	94745.9	87186.4	61545.7	57504.4	41701.9	66981.5	69985.6	71174.8	29342	28134.6	19583.8	85111.7	81284.4	63899	77427.8	57277.5	19538.6	24734.2	25.2346	43.183	1.3518	0.000199156
129.474	2	1220.05	2438.09	0.000962431	0.394749	AFWAGGSPSVVDYFPSEDFYR	[9] Acetyl (S)	ATE1_HUMAN	Arginyl-tRNA--protein transferase 1	194649	169428	141127	182377	180738	174511	122314	105188	85334.5	144315	166537	144361	76778.1	55163.3	43612.7	160016	151904	145068	150630	120862	38723.9	48086.2	25.708	39.7861	1.2463	0.00224056
129.474	3	813.703	2438.09	0.00173554	0.711846	AFWAGGSPSVVDYFPSEDFYR	[9] Acetyl (S)	ATE1_HUMAN	Arginyl-tRNA--protein transferase 1	97566	87592.7	76617	92389.8	94745.9	87186.4	61545.7	57504.4	41701.9	66981.5	69985.6	71174.8	29342	28134.6	19583.8	85111.7	81284.4	63899	77427.8	57277.5	19538.6	24734.2	25.2346	43.183	1.3518	0.000199156
129.474	2	1220.05	2438.09	0.000962431	0.394749	AFWAGGSPSVVDYFPSEDFYR	[7] Acetyl (S)	ATE1_HUMAN	Arginyl-tRNA--protein transferase 1	194649	169428	141127	182377	180738	174511	122314	105188	85334.5	144315	166537	144361	76778.1	55163.3	43612.7	160016	151904	145068	150630	120862	38723.9	48086.2	25.708	39.7861	1.2463	0.00224056
129.474	3	813.703	2438.09	0.00173554	0.711846	AFWAGGSPSVVDYFPSEDFYR	[13] Acetyl (Y)	ATE1_HUMAN	Arginyl-tRNA--protein transferase 1	97566	87592.7	76617	92389.8	94745.9	87186.4	61545.7	57504.4	41701.9	66981.5	69985.6	71174.8	29342	28134.6	19583.8	85111.7	81284.4	63899	77427.8	57277.5	19538.6	24734.2	25.2346	43.183	1.3518	0.000199156
43.4585	2	513.737	1025.46	0.00739309	7.20959	SNDTNVHR	[1] Acetyl (S)|[4] Acetyl (T)	ARMC4_HUMAN	Armadillo repeat-containing protein 4	1.49384e+06	1.46249e+06	1.16988e+06	1.32223e+06	1.51752e+06	1.46834e+06	1.9958e+06	1.75469e+06	2.26377e+06	1.89211e+06	1.48699e+06	1.73117e+06	3.29622e+06	3.54009e+06	3.87841e+06	2.57855e+06	2.5866e+06	2.47518e+06	1.6054e+06	2.60726e+06	342305	830161	21.3221	31.8404	0.615741	1.65135e-07
57.2268	2	566.286	1130.56	0.00155077	1.37169	KDISGSDKR	[1] Acetyl (K)|[6] Acetyl (S)|[8] Acetyl (K)	ARMC4_HUMAN	Armadillo repeat-containing protein 4	915562	994234	977993	957000	828689	828363	811554	794024	891619	1.41137e+06	1.3045e+06	1.32069e+06	1.16493e+06	1.14008e+06	1.12651e+06	912211	848868	1.08726e+06	888782	1.14627e+06	76373.1	184806	8.593	16.1225	0.77537	4.82643e-06
115.873	3	473.578	1417.71	0.0078846	5.56153	DISGSDKRSLEK	[7] Acetyl (K)|[9] Acetyl (S)	ARMC4_HUMAN	Armadillo repeat-containing protein 4	973172	746695	741874	829122	1.07521e+06	1.03326e+06	1.55726e+06	2.33954e+06	1.39413e+06	723284	739887	705984	930957	733467	811384	808847	609988	742850	1.18781e+06	756294	513601	88247.6	43.2394	11.6684	1.57056	0.00171695
85.9512	2	457.789	913.564	-8.14267e-05	-0.0891308	LLWSLLK	[4] Acetyl (S)	ARMC4_HUMAN	Armadillo repeat-containing protein 4	267583	344421	339981	456222	371295	454288	472138	457588	454661	421977	476812	440676	516043	424988	538406	427215	468981	435161	402020	461140	72997.4	42392.2	18.1577	9.19291	0.871795	0.00743293
61.3033	3	487.583	1459.73	0.00580075	3.97387	DLIMTNDDILQK	[12] Acetyl (K)	ARMC8_HUMAN	Armadillo repeat-containing protein 8	1.11157e+06	666425	996304	460600	567562	527306	817612	1.01616e+06	766610	614892	562679	605616	823233	756570	837648	684377	722562	598756	770017	689593	233745	101471	30.3559	14.7146	1.11663	0.166218
41.2312	4	406.965	1623.83	0.0161275	9.93188	IFDSEEILAGYKR	[11] Acetyl (Y)|[12] Acetyl (K)	SYNC_HUMAN	Asparagine--tRNA ligase, cytoplasmic	1.20668e+06	1.12989e+06	845130	574254	515396	633193	552130	584687	538354	1.38594e+06	1.39745e+06	1.08737e+06	858420	960467	887088	1.16221e+06	1.22117e+06	1.23442e+06	731079	1.13272e+06	266821	200168	36.4968	17.6714	0.645416	6.66287e-06
90.3867	2	580.822	1159.63	-0.00980241	-8.45299	ILTMRSELR	[3] Acetyl (T)	AATC_HUMAN	Aspartate aminotransferase, cytoplasmic	9.83509e+06	8.95605e+06	9.22481e+06	1.2878e+07	1.2477e+07	1.22239e+07	7.77045e+06	6.49937e+06	6.50729e+06	9.5395e+06	7.70371e+06	8.68132e+06	5.22437e+06	6.02772e+06	4.85171e+06	9.20901e+06	9.78707e+06	8.73679e+06	9.59689e+06	7.75124e+06	2.47599e+06	1.90621e+06	25.7999	24.5923	1.23811	4.14443e-05
42.6988	2	467.263	932.511	0.00314313	3.37062	IGASFLQR	[4] Acetyl (S)	AATM_HUMAN	Aspartate aminotransferase, mitochondrial	7.61649e+07	5.68794e+07	5.31909e+07	5.18163e+07	5.39672e+07	4.42285e+07	6.00885e+07	5.74641e+07	6.49562e+07	7.20605e+07	7.06407e+07	6.04178e+07	1.09019e+08	1.01703e+08	8.79804e+07	6.66404e+07	7.49856e+07	7.54219e+07	5.76396e+07	7.98743e+07	9.01644e+06	1.63376e+07	15.6428	20.4541	0.721628	6.36598e-05
56.5647	3	585.289	1752.84	-0.00153557	-0.876045	DTNSKKMNLGVGAYR	[5] Acetyl (K)|[6] Acetyl (K)|[7] Oxidation (M)	AATM_HUMAN	Aspartate aminotransferase, mitochondrial	2.01349e+06	1.70013e+06	1.83027e+06	1.84019e+06	1.99033e+06	1.4079e+06	2.49053e+06	2.83103e+06	3.38453e+06	1.7506e+06	1.95298e+06	2.42353e+06	2.83082e+06	3.15532e+06	3.28785e+06	2.32411e+06	2.44033e+06	2.64414e+06	2.16538e+06	2.53441e+06	622208	508785	28.7344	20.0751	0.854392	0.0205916
60.8237	2	539.835	1077.66	0.00125849	1.1678	LLGHLVKEK	[9] Acetyl (K)	SYDC_HUMAN	Aspartate--tRNA ligase, cytoplasmic	3.9706e+07	2.97763e+07	2.77613e+07	2.22219e+07	2.55443e+07	2.6139e+07	1.64754e+07	1.46785e+07	1.92152e+07	1.32988e+07	1.46443e+07	1.39488e+07	9.41543e+06	1.06352e+07	1.20067e+07	1.57343e+07	1.56035e+07	1.43408e+07	2.46131e+07	1.3292e+07	7.64308e+06	2.19107e+06	31.0529	16.4841	1.85172	3.27941e-06
47.0997	3	533.634	1597.88	0.0121178	7.58375	KTDDPEQKAKVKK	[10] Acetyl (K)|[13] Acetyl (K)	ASPH_HUMAN	Aspartyl/asparaginyl beta-hydroxylase	2.89253e+06	2.64592e+06	2.9859e+06	2.02719e+06	1.80998e+06	1.4533e+06	1.70549e+06	1.493e+06	1.5852e+06	1.85555e+06	1.71452e+06	1.93018e+06	1.79458e+06	1.57459e+06	1.58618e+06	1.88663e+06	1.89039e+06	1.73239e+06	2.0665e+06	1.77389e+06	612125	131342	29.6213	7.4042	1.16496	0.00265339
77.435	2	485.308	968.602	0.000334445	0.345286	VLLGLKER	[6] Acetyl (K)	ASPH_HUMAN	Aspartyl/asparaginyl beta-hydroxylase	149794	173694	194903	170484	221440	223124	157292	134944	130222	365596	277480	233235	70791.6	95161.3	65928.9	167139	161782	168748	172877	178429	34294.2	99699.6	19.8373	55.8763	0.968885	0.721129
120.875	2	551.811	1101.61	4.98768e-05	0.0452764	IPSAKKYK	[3] Acetyl (S)|[6] Acetyl (K)|[7] Acetyl (Y)|[8] Acetyl (K)	PEA15_HUMAN	Astrocytic phosphoprotein PEA-15	258879	284641	301245	224809	259489	249753	147169	210954	195874	168219	187765	175343	157246	147332	134984	229117	221700	209557	236979	181251	47607.9	33247.4	20.0895	18.3433	1.30746	4.6994e-05
55.8955	2	644.823	1287.63	0.00723827	5.62141	EINGNKITCR	[6] Acetyl (K)|[8] Acetyl (T)	ATLA1_HUMAN	Atlastin-1	8.96918e+06	7.9326e+06	6.39627e+06	7.98836e+06	7.14872e+06	7.7799e+06	7.99763e+06	6.78377e+06	6.32152e+06	1.26077e+07	1.02801e+07	1.24313e+07	1.20581e+07	1.19745e+07	1.06406e+07	8.00458e+06	9.33163e+06	9.30839e+06	7.47977e+06	1.07374e+07	876773	1.63351e+06	11.7219	15.2133	0.696607	1.08279e-05
61.5772	4	745.353	2977.38	-0.0135455	-4.54946	HLYHQAFPTPKSESTEQSEKKK	[3] Acetyl (Y)|[9] Acetyl (T)|[11] Acetyl (K)|[12] Acetyl (S)|[14] Acetyl (S)|[15] Acetyl (T)|[20] Acetyl (K)|[21] Acetyl (K)|[22] Acetyl (K)	ATLA1_HUMAN	Atlastin-1	1.88871e+06	1.59962e+06	1.64949e+06	1.12768e+06	1.01421e+06	996462	2.05268e+06	2.85848e+06	2.46957e+06	2.34141e+06	2.14493e+06	1.87059e+06	2.16439e+06	2.53006e+06	2.51964e+06	1.0697e+06	916979	1.49777e+06	1.73966e+06	1.89505e+06	650539	604547	37.3947	31.9013	0.917999	0.21991
74.0372	2	593.346	1184.68	0.000528811	0.446376	ILLSEAVRDK	[10] Acetyl (K)	ATLA1_HUMAN	Atlastin-1	304035	338594	326575	491405	429732	350235	376622	315788	309005	480298	470976	520683	207046	260032	229522	267977	307365	256516	360221	333379	63011.7	121753	17.4925	36.5207	1.08051	0.162684
127.836	3	880.089	2637.25	-0.0136369	-5.17088	SMLQATAEANNLAAVATAKDTYNK	[2] Oxidation (M)|[6] Acetyl (T)|[22] Acetyl (Y)|[24] Acetyl (K)	ATLA1_HUMAN	Atlastin-1	161370	152541	120480	109033	98613.4	93131.1	173964	192899	166055	86598.4	106031	86270.9	72232.4	75674.5	70281	110296	109424	106955	140899	91529.2	36206	16762.4	25.6965	18.3138	1.53938	1.54516e-06
127.836	2	1319.63	2637.25	-0.0132872	-5.03826	SMLQATAEANNLAAVATAKDTYNK	[2] Oxidation (M)|[6] Acetyl (T)|[22] Acetyl (Y)|[24] Acetyl (K)	ATLA1_HUMAN	Atlastin-1	156622	143181	115048	78043	97689	84101.6	143770	151805	141311	85321.3	119662	102772	65061.2	81617.7	69350.3	111762	121336	134819	123508	99077.9	30352	24764	24.5749	24.9945	1.24657	0.00244303
127.836	3	880.089	2637.25	-0.0136369	-5.17088	SMLQATAEANNLAAVATAKDTYNK	[1] Acetyl (S)|[2] Oxidation (M)|[22] Acetyl (Y)|[24] Acetyl (K)	ATLA1_HUMAN	Atlastin-1	161370	152541	120480	109033	98613.4	93131.1	173964	192899	166055	86598.4	106031	86270.9	72232.4	75674.5	70281	110296	109424	106955	140899	91529.2	36206	16762.4	25.6965	18.3138	1.53938	1.54516e-06
88.2957	2	552.796	1103.58	-0.00910083	-8.2466	LKDIAGEFK	[2] Acetyl (K)|[9] Acetyl (K)	ATLA3_HUMAN	Atlastin-3	1.39937e+07	1.17708e+07	1.15087e+07	9.7216e+06	1.04563e+07	1.1345e+07	6.59018e+06	9.22907e+06	9.54915e+06	9.87699e+06	8.94479e+06	1.12601e+07	6.82208e+06	6.60758e+06	5.80169e+06	9.02963e+06	8.86059e+06	9.23367e+06	1.04627e+07	8.49301e+06	2.06014e+06	1.74421e+06	19.6903	20.537	1.23192	0.00208958
112.933	2	806.899	1611.78	0.012343	7.65805	KEQEHMINWVEK	[12] Acetyl (K)	AT5F1_HUMAN	ATP synthase F(0) complex subunit B1, mitochondrial	120707	161923	120858	245919	244789	255483	68848.5	112809	81694.2	95132.7	75867.7	83108.6	56221.5	74466.6	58136.7	142602	127173	147453	157003	95573.6	73615.9	35073.5	46.8881	36.6979	1.64275	2.0155e-06
47.4293	2	467.753	933.492	0.000156954	0.168136	LELAQYR	[6] Acetyl (Y)	ATPA_HUMAN	ATP synthase subunit alpha, mitochondrial	418121	451059	471800	527039	582819	509305	344340	414619	338229	656897	471395	527543	280161	304975	297937	483211	517002	511441	450815	450062	81768.1	128280	18.1379	28.5026	1.00167	0.972966
106.97	2	521.295	1040.58	0.000659544	0.633826	LEPSKITK	[4] Acetyl (S)|[7] Acetyl (T)|[8] Acetyl (K)	ATPA_HUMAN	ATP synthase subunit alpha, mitochondrial	828540	658017	638519	421460	462071	443073	272352	310453	287601	659624	615282	574903	376433	352570	353669	494533	392691	417606	480232	470812	191145	119092	39.8027	25.2951	1.02001	0.715931
57.2932	3	404.911	1211.71	-0.0116459	-9.61101	LIKEGDIVKR	[9] Acetyl (K)	ATPA_HUMAN	ATP synthase subunit alpha, mitochondrial	36246.1	35016.6	38482.2	38665.2	33092.5	36581.7	26451.1	21060.1	29463.8	25060.5	36941.5	33874.3	19188.3	15410.7	24671.6	50216.3	63536.9	75156.4	32784.4	38228.5	5990.88	20642.4	18.2736	53.9974	0.857589	0.0965594
46.9777	2	509.291	1016.57	0.00281635	2.77046	IGLFGGAGVGK	[11] Acetyl (K)	ATPB_HUMAN	ATP synthase subunit beta, mitochondrial	677294	665645	519977	955713	943816	686335	608334	632784	612657	389601	346092	374236	739431	638427	750222	173059	183024	174992	700284	418787	149864	235698	21.4005	56.281	1.67217	5.04627e-06
69.7965	2	676.849	1351.68	0.00231112	1.70981	ASVGECPAPVPVK	[2] Acetyl (S)	ATPK_HUMAN	ATP synthase subunit f, mitochondrial	543787	426202	416409	232008	176068	160852	214832	138129	181089	358273	402647	461244	235934	204964	217216	264854	347053	214414	276597	300733	146168	94001.6	52.845	31.2575	0.919743	0.332175
118.038	3	968.448	2902.32	-0.00978657	-3.37197	GSISGITMVLACYVLFSYSFSYK	[8] Oxidation (M)|[13] Acetyl (Y)|[17] Acetyl (S)|[18] Acetyl (Y)|[19] Acetyl (S)|[21] Acetyl (S)|[22] Acetyl (Y)|[23] Acetyl (K)	ATPK_HUMAN	ATP synthase subunit f, mitochondrial	1.06168e+06	1.02724e+06	879950	896894	1.21072e+06	946098	852042	1.32804e+06	1.19109e+06	964969	988701	984678	868967	788840	620517	739650	723342	716655	1.04375e+06	821813	167959	135188	16.0919	16.45	1.27006	0.00517899
102.073	3	557.974	1670.9	0.0013658	0.817403	TPALVNAAVTYSKPR	[1] Acetyl (T)|[13] Acetyl (K)	ATP5L_HUMAN	ATP synthase subunit g, mitochondrial	1.65356e+06	1.87229e+06	1.28911e+06	1.11862e+06	1.48321e+06	1.1866e+06	905635	589110	889781	1.69476e+06	1.38427e+06	1.65356e+06	900757	750826	949266	1.05843e+06	1.11922e+06	1.09166e+06	1.22088e+06	1.17808e+06	403855	330268	33.079	28.0344	1.03633	0.614972
46.028	2	417.229	832.444	0.00763271	9.16912	ITKSMK	[3] Acetyl (K)|[4] Acetyl (S)|[6] Acetyl (K)	ATPG_HUMAN	ATP synthase subunit gamma, mitochondrial	316426	256011	253240	343255	241389	310003	157652	243044	220460	354749	352466	375521	216760	302057	199499	304936	309287	414831	260164	314456	56290.9	70625	21.6367	22.4594	0.827347	0.0288652
129.571	3	1227.59	3679.75	0.00120774	0.328211	AAGVAGWGVEAEEFEDAPDVEPLEPTLSNIIEQR	[N-term] Acetyl (Protein N-term)	ASNA_HUMAN	ATPase ASNA1	14697.7	25248.4	25022.8	15018.6	20557.1	18709.7	447433	359078	290431	39984.5	48790.6	46674.2	117796	104656	74656	41792.3	46179	52660.7	135133	63687.7	177346	28955.2	131.238	45.4643	2.12181	0.000731523
51.7502	2	545.27	1088.53	-0.00983907	-9.03882	KTLSEETR	[2] Acetyl (T)|[4] Acetyl (S)|[7] Acetyl (T)	ATD3A_HUMAN	ATPase family AAA domain-containing protein 3A	202186	188200	160042	166067	190593	215813	129047	81913.9	110006	117739	83869	83145.9	87548.9	107635	84255.1	148889	123963	152379	160430	109936	45022.3	27702.7	28.0636	25.199	1.4593	0.000186836
123.913	5	579.516	2892.55	0.0140703	4.86437	NRSLYRNILMYGPPGTGKTLFAKK	[3] Acetyl (S)|[19] Acetyl (T)|[23] Acetyl (K)|[24] Acetyl (K)	ATD3A_HUMAN	ATPase family AAA domain-containing protein 3A	89635.4	143898	149519	113343	87622.3	105559	230911	320100	358797	102780	129531	127076	166454	183934	191367	234167	160853	184088	177710	164472	101893	39978.9	57.3368	24.3074	1.08048	0.43437
118.539	2	503.772	1005.53	0.00016268	0.161785	SWLFGINK	[1] Acetyl (S)	ATD3A_HUMAN	ATPase family AAA domain-containing protein 3A	32401	31833.3	34183.8	36781.6	39805.7	30426.6	20053.7	21543.4	16166.6	18224.5	21308.2	22153.5	14673.6	15254	14988.7	33526.8	32441.4	32567.1	29244	22793.1	8105.67	7992.12	27.7174	35.0638	1.28302	0.000135035
56.403	3	479.57	1435.69	0.0131132	9.13379	FICTTSAIQNR	[4] Acetyl (T)|[5] Acetyl (T)|[6] Acetyl (S)	ACLY_HUMAN	ATP-citrate synthase	1.62392e+07	1.26791e+07	1.66052e+07	1.667e+07	1.72576e+07	1.31667e+07	2.14769e+07	2.35901e+07	2.83933e+07	1.74153e+07	1.71382e+07	2.19412e+07	2.45901e+07	2.96251e+07	2.7068e+07	2.08571e+07	2.21609e+07	2.4185e+07	1.84531e+07	2.27757e+07	5.10574e+06	4.1214e+06	27.6687	18.0956	0.810212	0.00350437
48.751	3	521.272	1560.79	0.0120655	7.73041	IGNTGGMLDNILASK	[4] Acetyl (T)|[7] Oxidation (M)	ACLY_HUMAN	ATP-citrate synthase	5.99358e+06	4.89574e+06	5.43807e+06	4.67192e+06	5.98193e+06	6.08249e+06	4.05674e+06	4.18027e+06	3.4986e+06	5.13871e+06	4.01305e+06	4.50242e+06	3.50081e+06	3.77273e+06	3.28442e+06	3.56539e+06	3.67525e+06	3.92601e+06	4.9777e+06	3.93098e+06	951643	572177	19.1181	14.5556	1.26628	0.000731507
48.7363	2	781.404	1560.79	0.0121211	7.76602	IGNTGGMLDNILASK	[4] Acetyl (T)|[7] Oxidation (M)	ACLY_HUMAN	ATP-citrate synthase	6.06008e+06	5.8329e+06	6.41579e+06	6.07159e+06	6.76977e+06	6.40524e+06	4.37583e+06	4.4599e+06	4.8342e+06	5.41053e+06	5.66958e+06	5.95924e+06	4.08081e+06	4.53713e+06	4.19893e+06	4.49627e+06	4.29511e+06	4.35967e+06	5.6917e+06	4.77859e+06	899985	703324	15.8122	14.7182	1.19108	8.42334e-06
106.389	2	583.351	1164.69	0.00751907	6.45591	LIMGIGHRVK	[10] Acetyl (K)	ACLY_HUMAN	ATP-citrate synthase	135523	145993	129337	53522	70539.7	93421.7	33242.4	27620.3	46155.1	122229	133948	134520	51242.5	43222.6	40361.6	74267.8	75421.6	63294.4	81706	82056.3	45950.9	38261.7	56.2394	46.6286	0.99573	0.941807
44.5398	2	431.216	860.418	-0.00551454	-6.4091	ISETTAR	[4] Acetyl (T)|[5] Acetyl (T)	PFKAL_HUMAN	ATP-dependent 6-phosphofructokinase, liver type	1.04645e+06	967164	922287	1.05551e+06	1.04587e+06	1.18824e+06	1.47224e+06	1.52442e+06	1.49534e+06	1.48447e+06	1.11678e+06	1.1407e+06	1.97542e+06	1.45163e+06	1.63279e+06	1.36201e+06	934057	1.25181e+06	1.19083e+06	1.37219e+06	241225	311467	20.2568	22.6986	0.867837	0.0448753
110.481	2	757.404	1512.79	-0.00349886	-2.31284	GGSMLGTKRTLPK	[3] Acetyl (S)|[7] Acetyl (T)|[8] Acetyl (K)|[10] Acetyl (T)	PFKAL_HUMAN	ATP-dependent 6-phosphofructokinase, liver type	275865	261341	304647	304831	250046	266304	120268	166424	124279	250309	224410	284642	141686	130421	112119	160665	197704	231523	230445	192609	73515.2	59487.7	31.9014	30.8853	1.19644	0.0119496
49.5933	3	477.241	1428.7	0.00664989	4.65452	DADDSRAPKGSLR	[11] Acetyl (S)	PFKAP_HUMAN	ATP-dependent 6-phosphofructokinase, platelet type	208643	303192	244789	194014	178236	178690	515606	596619	574078	631265	726440	676187	1.30249e+06	1.35329e+06	1.51354e+06	1.03327e+06	993145	1.28699e+06	332652	1.0574e+06	177543	325874	53.3721	30.8184	0.314594	5.38445e-10
52.0528	2	421.759	841.503	0.000569915	0.677259	LSRSPLK	[7] Acetyl (K)	E41L3_HUMAN	Band 4.1-like protein 3	492445	509436	543380	537911	541978	584139	1.09701e+06	1.1528e+06	1.04436e+06	701893	548206	609357	741994	855398	852006	624790	641886	695815	722607	696816	283995	105617	39.3014	15.157	1.03701	0.319009
40.5875	2	422.232	842.45	-0.000232341	-0.275792	LSTSPVR	[2] Acetyl (S)|[4] Acetyl (S)	E41L3_HUMAN	Band 4.1-like protein 3	960144	633086	707092	782993	721566	740206	410468	400189	384445	732699	718629	637984	452430	434370	458746	633030	546752	537166	637799	572423	199888	113643	31.3403	19.8529	1.11421	0.0999208
93.7462	2	735.87	1469.73	0.0112894	7.68134	FAPNHTKELEDK	[12] Acetyl (K)	E41L3_HUMAN	Band 4.1-like protein 3	1.18777e+06	1.62806e+06	1.36239e+06	827106	955272	870141	638407	622651	900362	1.01313e+06	1.01703e+06	976608	780553	834842	778378	629980	980547	916789	999128	880873	334077	133255	33.4369	15.1276	1.13425	0.0941582
74.3007	2	1008.96	2015.91	-0.00536716	-2.66239	EGSALTEGAKEEGGEEVAK	[3] Acetyl (S)|[6] Acetyl (T)|[10] Acetyl (K)	E41L3_HUMAN	Band 4.1-like protein 3	424539	431945	509675	301154	476205	396366	370544	337933	340090	421137	335725	378152	447066	722154	572888	455155	471909	451199	398717	472820	68498.6	114047	17.1798	24.1205	0.843273	0.0499366
32.6662	4	458.994	1831.95	0.00471507	2.57381	ELSDFLRVQQSLGTR	[11] Acetyl (S)|[14] Acetyl (T)	BZW2_HUMAN	Basic leucine zipper and W2 domain-containing protein 2	454025	472245	405231	484419	407772	483018	360785	256605	368035	353072	382908	385843	379261	423422	420822	582911	477372	671291	410237	452989	74517.7	107167	18.1645	23.6577	0.905623	0.118193
73.7983	3	546.936	1637.79	-0.00018441	-0.112597	SSGQHQNDKGKNVR	[9] Acetyl (K)|[11] Acetyl (K)	BASI_HUMAN	Basigin	1.60367e+06	1.23271e+06	1.36603e+06	955983	1.43703e+06	1.28516e+06	420736	315883	416765	727924	1.00792e+06	819023	314817	247696	419288	791561	619921	503152	1.00377e+06	605700	496286	253726	49.442	41.8897	1.65721	0.000170294
73.818	2	819.901	1637.79	0.000196129	0.119752	SSGQHQNDKGKNVR	[9] Acetyl (K)|[11] Acetyl (K)	BASI_HUMAN	Basigin	2.79001e+06	2.22676e+06	2.41994e+06	2.2593e+06	2.7171e+06	2.49639e+06	936013	648907	778851	1.49158e+06	1.7374e+06	1.5127e+06	713112	742961	934619	1.62376e+06	1.42899e+06	1.33671e+06	1.91925e+06	1.2802e+06	871048	384183	45.3848	30.0095	1.49918	9.74807e-06
38.4045	2	533.761	1065.51	-0.00419175	-3.93402	LASSDTMKR	[7] Oxidation (M)|[8] Acetyl (K)	BCORL_HUMAN	BCL-6 corepressor-like protein 1	1.61676e+06	1.70947e+06	1.6797e+06	1.88992e+06	1.6014e+06	1.90573e+06	2.06658e+06	2.22409e+06	2.29641e+06	1.54471e+06	1.42447e+06	1.70606e+06	1.93191e+06	1.83714e+06	2.09641e+06	1.99486e+06	1.87278e+06	1.52325e+06	1.88778e+06	1.77018e+06	260512	232784	13.7999	13.1503	1.06644	0.126433
62.2715	2	593.29	1184.57	0.00907626	7.66216	LPSDPQESTK	[9] Acetyl (T)|[10] Acetyl (K)	BCORL_HUMAN	BCL-6 corepressor-like protein 1	1.17027e+06	1.25664e+06	1.14084e+06	1.04866e+06	962482	1.19728e+06	1.73877e+06	1.98806e+06	2.26722e+06	1.4358e+06	1.44193e+06	1.50521e+06	1.43257e+06	1.49144e+06	1.30136e+06	1.20886e+06	1.19781e+06	1.22791e+06	1.41891e+06	1.36032e+06	461774	125560	32.5442	9.23015	1.04307	0.35053
46.0393	2	1026.53	2051.05	-0.00897942	-4.37795	HKHRKPTKPESQSPGK	[2] Acetyl (K)|[7] Acetyl (T)|[8] Acetyl (K)|[11] Acetyl (S)|[13] Acetyl (S)	BCORL_HUMAN	BCL-6 corepressor-like protein 1	2.9891e+06	2.4235e+06	2.87342e+06	2.78096e+06	2.81591e+06	2.40629e+06	2.43583e+06	2.19263e+06	2.8177e+06	3.56978e+06	3.81427e+06	3.88418e+06	1.90053e+06	2.25406e+06	1.99568e+06	2.98413e+06	2.76681e+06	2.90981e+06	2.63726e+06	2.89769e+06	274318	750995	10.4016	25.917	0.910124	0.0331056
127.011	2	834.93	1667.85	0.0121594	7.29051	MPELPLLPHDSHPK	[1] Oxidation (M)|[11] Acetyl (S)	BCORL_HUMAN	BCL-6 corepressor-like protein 1	88190.8	66270.9	62852.2	75680.1	62055.3	71073.2	27102.7	28829.1	29510.1	24567.6	31180.4	23791.1	32476.1	33558.9	26432.8	59229.2	57218.1	56751.7	56840.5	38356.2	22662	14930.5	39.8695	38.926	1.48191	8.02661e-05
42.1458	2	807.889	1613.76	0.00371211	2.30029	LQAAVDGPMDKKEE	[11] Acetyl (K)|[12] Acetyl (K)	BAP31_HUMAN	B-cell receptor-associated protein 31	1.58809e+08	1.7751e+08	1.8301e+08	1.38162e+08	1.21833e+08	1.39021e+08	2.20406e+08	2.25216e+08	2.23865e+08	1.91642e+08	1.67069e+08	1.81686e+08	2.7977e+08	3.1702e+08	3.05483e+08	2.28467e+08	2.18986e+08	2.11657e+08	1.76426e+08	2.33531e+08	3.9943e+07	5.46134e+07	22.6401	23.3859	0.75547	2.72523e-07
70.847	2	704.868	1407.72	-0.000137337	-0.0975598	AVAAAAAAAGPAGAGGGR	[N-term] Acetyl (Protein N-term)	SNTB1_HUMAN	Beta-1-syntrophin	1.66618e+06	1.2113e+06	1.05921e+06	1.29762e+06	1.20499e+06	1.67032e+06	898123	684039	727919	866380	925980	528809	605179	553974	666359	1.07282e+06	1.11759e+06	903781	1.15775e+06	804541	359194	222498	31.0253	27.6553	1.43901	0.00265891
70.3298	2	422.258	842.501	0.00784976	9.31729	MPILISK	[6] Acetyl (S)	SNTB1_HUMAN	Beta-1-syntrophin	250539	230587	244249	374750	464879	503839	438849	424962	510444	305718	275260	294571	301492	339978	301553	145099	106941	144227	382566	246093	113204	87788.7	29.5908	35.673	1.55456	3.52241e-06
118.095	2	718.857	1435.7	-0.0131332	-9.14752	DLLIYDSMPRR	[7] Acetyl (S)|[8] Oxidation (M)	SNTB1_HUMAN	Beta-1-syntrophin	193938	183588	162938	143996	172738	149354	138157	177718	160344	310490	308988	309456	211264	203367	186433	177446	182275	195184	164752	231656	18829.6	59389	11.429	25.6367	0.711195	2.78422e-07
47.857	2	429.746	857.477	0.000889095	1.03687	IVKWDR	[3] Acetyl (K)	B2MG_HUMAN	Beta-2-microglobulin	7.48129e+06	6.85889e+06	4.68034e+06	219450	209979	199404	89972.6	92544	61557.4	173119	163728	205381	72255	67599.9	58258.2	146872	131378	166043	2.21038e+06	131626	3.18395e+06	53169.6	144.045	40.3945	16.7929	8.94652e-06
60.8237	2	539.835	1077.66	0.00125849	1.1678	IKIIAPPER	[2] Acetyl (K)	ACTBL_HUMAN	Beta-actin-like protein 2	3.9706e+07	2.97763e+07	2.77613e+07	2.22219e+07	2.55443e+07	2.6139e+07	1.64754e+07	1.46785e+07	1.92152e+07	1.32988e+07	1.46443e+07	1.39488e+07	9.41543e+06	1.06352e+07	1.20067e+07	1.57343e+07	1.56035e+07	1.43408e+07	2.46131e+07	1.3292e+07	7.64308e+06	2.19107e+06	31.0529	16.4841	1.85172	3.27941e-06
45.1212	3	402.924	1205.75	0.00109749	0.910214	IKIIAPPERK	[2] Acetyl (K)	ACTBL_HUMAN	Beta-actin-like protein 2	1.45528e+06	1.23088e+06	1.43362e+06	1.50895e+06	1.44968e+06	1.43284e+06	1.0718e+06	1.06979e+06	1.05882e+06	1.07113e+06	1.01267e+06	1.01636e+06	1.12974e+06	1.17734e+06	1.17164e+06	1.67774e+06	1.77653e+06	1.69746e+06	1.30129e+06	1.3034e+06	191598	316925	14.7237	24.3152	0.998383	0.908833
70.446	2	601.278	1200.54	-0.00029593	-0.246497	GYNFTTTAER	[2] Acetyl (Y)	ACTBL_HUMAN	Beta-actin-like protein 2	1.86425e+06	1.33062e+06	1.4965e+06	1.55773e+06	2.18788e+06	2.26861e+06	697768	535501	671182	877215	694183	962612	278363	259341	288499	572006	356787	424931	1.40112e+06	523771	652057	267401	46.5384	51.053	2.67506	1.25214e-06
83.9412	2	998.541	1995.07	0.000231803	0.116188	VAPDEHPILLTEAPLNPK	[18] Acetyl (K)	ACTBL_HUMAN	Beta-actin-like protein 2	1.21095e+06	1.0718e+06	942692	986816	1.08938e+06	1.07569e+06	740522	742817	864791	676230	584045	587008	865780	635207	652933	1.08699e+06	885111	982907	969494	772913	162098	186042	16.7199	24.0702	1.25434	0.000989588
93.0282	2	1130.04	2258.06	0.00337991	1.49683	DLYANTVLSGGSTMYPGIADR	[13] Acetyl (T)|[14] Oxidation (M)	ACTBL_HUMAN	Beta-actin-like protein 2	923615	955368	1.04176e+06	708401	722708	673153	385735	428262	450141	449172	413671	426236	328592	228940	298763	447285	521582	411636	698794	391764	241957	89753.6	34.6249	22.9101	1.78371	4.18135e-09
96.106	2	1130.03	2258.05	0.00141299	0.625754	DLYANTVLSGGSTMYPGIADR	[13] Acetyl (T)|[14] Oxidation (M)	ACTBL_HUMAN	Beta-actin-like protein 2	266749	338480	279197	203348	171134	215539	134366	149244	117396	157948	216898	247285	124617	106095	112335	136051	134520	147739	208384	153721	74216.8	47838.6	35.6155	31.1204	1.3556	0.00113027
29.1345	4	656.302	2621.18	-0.00121959	-0.465284	HQGVMVGMGQKDCYVGDEAQSKR	[14] Acetyl (Y)	ACTBL_HUMAN	Beta-actin-like protein 2	517534	428924	400486	465836	503569	465764	268386	347955	304848	239414	252267	313211	269599	268559	350139	585587	377143	370053	411478	336219	87988.6	106749	21.3835	31.7497	1.22384	0.0282673
27.426	4	656.307	2621.2	0.0204993	7.82063	HQGVMVGMGQKDCYVGDEAQSKR	[14] Acetyl (Y)	ACTBL_HUMAN	Beta-actin-like protein 2	300603	225652	238314	253990	264385	301793	168877	189625	189251	139720	174445	188455	150532	181734	195766	311104	225748	259662	236943	203018	48189.3	54432.6	20.3379	26.8117	1.1671	0.0333998
33.5525	3	822.706	2465.1	0.0187963	7.62504	HQGVMVGMGQKDCYVGDEAQSK	[11] Acetyl (K)	ACTBL_HUMAN	Beta-actin-like protein 2	386978	350698	320125	528422	592162	482648	270685	258312	246728	100446	103029	129227	143952	135097	107730	300914	305397	259780	381862	176175	125777	86564.8	32.9377	49.1358	2.16752	6.07268e-09
31.6198	3	822.706	2465.1	0.0181465	7.36141	HQGVMVGMGQKDCYVGDEAQSK	[11] Acetyl (K)	ACTBL_HUMAN	Beta-actin-like protein 2	156575	203979	187645	369229	346051	219502	146936	171371	112343	84251.3	107206	97880.2	104641	119121	122167	250868	217752	256029	212626	151102	88238.7	69509.4	41.4996	46.0017	1.40717	0.00469136
33.5525	3	822.706	2465.1	0.0187963	7.62504	HQGVMVGMGQKDCYVGDEAQSK	[14] Acetyl (Y)	ACTBL_HUMAN	Beta-actin-like protein 2	386978	350698	320125	528422	592162	482648	270685	258312	246728	100446	103029	129227	143952	135097	107730	300914	305397	259780	381862	176175	125777	86564.8	32.9377	49.1358	2.16752	6.07268e-09
31.6198	3	822.706	2465.1	0.0181465	7.36141	HQGVMVGMGQKDCYVGDEAQSK	[14] Acetyl (Y)	ACTBL_HUMAN	Beta-actin-like protein 2	156575	203979	187645	369229	346051	219502	146936	171371	112343	84251.3	107206	97880.2	104641	119121	122167	250868	217752	256029	212626	151102	88238.7	69509.4	41.4996	46.0017	1.40717	0.00469136
122.332	2	673.354	1344.69	0.00919543	6.83835	EIITLAPSTMK	[8] Acetyl (S)|[9] Acetyl (T)|[10] Oxidation (M)|[11] Acetyl (K)	ACTBL_HUMAN	Beta-actin-like protein 2	135339	154763	167183	121502	123061	126724	88338.8	120465	110939	282707	287040	230673	155854	168945	146961	180867	150810	164292	127591	196461	23165.3	55937.3	18.156	28.4725	0.649445	2.54351e-06
106.784	2	916.956	1831.9	0.00248067	1.35415	SYELPDGQVITIGNER	[2] Acetyl (Y)	ACTBL_HUMAN	Beta-actin-like protein 2	636215	631183	678011	528642	551185	514166	294348	284189	365775	407294	438881	403958	329596	290521	291865	396806	348862	455760	498191	373727	149142	60969.5	29.9367	16.3139	1.33303	4.54706e-06
96.106	2	1130.03	2258.05	0.00141299	0.625754	DLYANTVLSGGSTMYPGIADR	[14] Oxidation (M)|[15] Acetyl (Y)	ACTBL_HUMAN	Beta-actin-like protein 2	266749	338480	279197	203348	171134	215539	134366	149244	117396	157948	216898	247285	124617	106095	112335	136051	134520	147739	208384	153721	74216.8	47838.6	35.6155	31.1204	1.3556	0.00113027
127.011	2	834.93	1667.85	0.00225937	1.35466	DLTDYLMKILTER	[7] Oxidation (M)|[8] Acetyl (K)	ACTBL_HUMAN	Beta-actin-like protein 2	88190.8	66270.9	62852.2	75680.1	62055.3	71073.2	27102.7	28829.1	29510.1	24567.6	31180.4	23791.1	32476.1	33558.9	26432.8	59229.2	57218.1	56751.7	56840.5	38356.2	22662	14930.5	39.8695	38.926	1.48191	8.02661e-05
62.671	3	528.597	1582.77	0.0017824	1.12613	LAQSNGWGVMVSHR	[4] Acetyl (S)	ENOB_HUMAN	Beta-enolase	263019	189927	166170	134342	176051	144149	186829	204683	216689	306717	312845	360363	149828	171689	151392	148255	141272	203354	186873	216191	38962.2	86095.1	20.8496	39.8237	0.86439	0.0613184
118.818	2	604.822	1207.63	-0.00643106	-5.32533	IGAEVYHHLK	[10] Acetyl (K)	ENOB_HUMAN	Beta-enolase	164716	181308	172811	325058	376200	359687	107892	120410	121066	109608	115208	107944	92607.9	94215.9	83841.2	155810	167985	130474	214350	117522	108233	28806	50.4937	24.5112	1.82392	6.12717e-09
108.916	2	832.948	1663.88	-0.00159884	-0.960912	FEKVPEGPIPPSTPK	[3] Acetyl (K)	BGAL_HUMAN	Beta-galactosidase	258346	335291	300749	236988	276040	274044	129834	154959	141940	224652	222564	196752	249870	250497	283243	275465	319550	308090	234243	258965	74381.1	41037.7	31.7538	15.8468	0.904537	0.0440879
28.0742	5	458.439	2287.16	-0.00614147	-2.68519	QLESFYIQTLLDIVSSYGK	[17] Acetyl (Y)|[19] Acetyl (K)	HEXA_HUMAN	Beta-hexosaminidase subunit alpha	30107	31095.4	31771.7	26815.9	30191.2	28862.2	25887.9	32701.7	37497.1	38518.4	47746.1	36497.7	49775.3	64361.3	72537.6	51532.9	58345.4	54491.8	30547.8	52645.2	3419.34	11525.3	11.1934	21.8924	0.580258	4.97949e-06
48.7028	2	450.269	898.523	-0.000119593	-0.133099	LGGTLARK	[4] Acetyl (T)|[8] Acetyl (K)	PARVB_HUMAN	Beta-parvin	3.51682e+07	3.58115e+07	4.30374e+07	3.13839e+07	4.00039e+07	4.03561e+07	4.70665e+07	4.82946e+07	4.31819e+07	5.91605e+07	4.85136e+07	5.22824e+07	5.57162e+07	6.32177e+07	6.44279e+07	5.01639e+07	5.45521e+07	5.73784e+07	4.04782e+07	5.6157e+07	5.60448e+06	5.48743e+06	13.8457	9.77159	0.720805	6.8272e-06
53.1092	2	588.272	1174.53	-0.0048964	-4.1688	EVSDLQEEGK	[3] Acetyl (S)	PARVB_HUMAN	Beta-parvin	3.29499e+06	3.43506e+06	2.47656e+06	2.8159e+06	2.64054e+06	2.93903e+06	2.21287e+06	2.19383e+06	2.45413e+06	3.14383e+06	2.82698e+06	2.55606e+06	1.37565e+06	1.04271e+06	1.32497e+06	1.80287e+06	1.73377e+06	1.8263e+06	2.7181e+06	1.95924e+06	442913	723555	16.2949	36.9304	1.38733	6.10479e-05
34.1033	3	414.213	1239.62	-0.000605728	-0.488641	MKKDESFLGK	[1] Oxidation (M)|[3] Acetyl (K)	PARVB_HUMAN	Beta-parvin	596342	473768	495514	715504	703307	596281	532031	660426	636805	417275	488543	553672	710005	779520	630019	567624	525813	618792	601109	587918	86967.9	111119	14.4679	18.9003	1.02244	0.68105
133.647	4	1009.98	4035.89	0.00395095	0.978956	ASHSFLRGLFGGNTRIEEACEMYTRAANMFKMAK	[14] Acetyl (T)|[22] Oxidation (M)|[24] Acetyl (T)|[34] Acetyl (K)	SNAB_HUMAN	Beta-soluble NSF attachment protein	1.41573e+06	1.72013e+06	1.47703e+06	1.79184e+06	2.03141e+06	2.17457e+06	1.56767e+06	1.63553e+06	1.71484e+06	1.40235e+06	1.52864e+06	1.44961e+06	1.17488e+06	870539	1.17836e+06	1.02815e+06	1.16583e+06	1.23254e+06	1.72542e+06	1.22566e+06	247613	208188	14.3509	16.9858	1.40775	5.28202e-06
130.906	2	730.847	1459.68	0.000106799	0.0731663	KSIQGDGEGDGDLK	[14] Acetyl (K)	SNAB_HUMAN	Beta-soluble NSF attachment protein	1148.49	1465.67	1222.17	839.764	1055.98	1032.76	20246.9	21361.4	19993.3	13037.1	15057	14690.7	58889	54270.8	63410.6	22033.7	30044.2	32168.9	7596.27	33733.6	9711.44	20087.4	127.845	59.5473	0.225184	2.61941e-10
53.8005	3	530.252	1587.74	0.00895327	5.63905	IEADSESQEDIIR	[5] Acetyl (S)|[7] Acetyl (S)	BID_HUMAN	BH3-interacting domain death agonist	1.9068e+07	1.4549e+07	1.50911e+07	1.28687e+07	1.21241e+07	9.17398e+06	2.40831e+07	2.02325e+07	2.30044e+07	1.90415e+07	1.43238e+07	1.44559e+07	2.3941e+07	3.15417e+07	2.84016e+07	1.94609e+07	1.76145e+07	1.77527e+07	1.66883e+07	2.0726e+07	5.14556e+06	6.01554e+06	30.8332	29.0242	0.80519	0.00478278
33.2662	2	741.303	1480.59	-0.00139764	-0.943976	MDCEVNNGSSLR	[N-term] Acetyl (Protein N-term)|[1] Oxidation (M)|[10] Acetyl (S)	BID_HUMAN	BH3-interacting domain death agonist	79582.6	91845.7	91522.5	63008.7	75676.5	82164.5	137412	223479	186747	74932.1	51908.5	73460	102556	174236	172816	141466	121920	109690	114604	113665	55997.2	43414.4	48.8614	38.195	1.00826	0.947047
109.464	2	532.791	1063.57	0.0014764	1.38816	IPKTHQALD	[4] Acetyl (T)	COASY_HUMAN	Bifunctional coenzyme A synthase	1.77862e+06	2.10015e+06	2.08803e+06	1.62292e+06	1.88753e+06	1.68462e+06	861063	1.12316e+06	1.05715e+06	1.58429e+06	1.81782e+06	1.64946e+06	950146	1.04884e+06	904622	1.13791e+06	1.23164e+06	1.17936e+06	1.57814e+06	1.27823e+06	457488	326748	28.9891	25.5625	1.23463	0.000276436
119.891	2	768.38	1534.74	-0.000114052	-0.0743133	QYSKGVSQMPLR	[2] Acetyl (Y)|[3] Acetyl (S)|[7] Acetyl (S)|[9] Oxidation (M)	PUR9_HUMAN	Bifunctional purine biosynthesis protein PURH	556971	508376	456690	516374	570991	470946	520698	748217	645727	440277	466576	412214	335499	304821	255911	323823	314720	282765	554999	348512	91785.3	73437.9	16.5379	21.0718	1.59248	7.76017e-06
42.9107	2	848.385	1694.76	-0.000880679	-0.519649	KQSGGKTQQYDCK	[3] Acetyl (S)|[6] Acetyl (K)|[7] Acetyl (T)|[10] Acetyl (Y)	BCR_HUMAN	Breakpoint cluster region protein	710117	687811	710726	616109	667925	605700	1.4089e+06	1.48767e+06	1.66117e+06	1.11509e+06	1.50197e+06	1.38217e+06	2.08326e+06	2.06091e+06	1.93945e+06	1.25182e+06	1.17899e+06	1.26343e+06	950681	1.53079e+06	432806	390841	45.5259	25.532	0.62104	4.87289e-08
42.9107	2	848.385	1694.76	-0.000880679	-0.519649	KQSGGKTQQYDCK	[1] Acetyl (K)|[3] Acetyl (S)|[6] Acetyl (K)|[10] Acetyl (Y)	BCR_HUMAN	Breakpoint cluster region protein	710117	687811	710726	616109	667925	605700	1.4089e+06	1.48767e+06	1.66117e+06	1.11509e+06	1.50197e+06	1.38217e+06	2.08326e+06	2.06091e+06	1.93945e+06	1.25182e+06	1.17899e+06	1.26343e+06	950681	1.53079e+06	432806	390841	45.5259	25.532	0.62104	4.87289e-08
44.738	2	813.387	1624.76	0.00473629	2.91508	VSPSPTTYRMFR	[4] Acetyl (S)|[6] Acetyl (T)|[7] Acetyl (T)|[8] Acetyl (Y)|[10] Oxidation (M)	BCR_HUMAN	Breakpoint cluster region protein	821921	846533	720891	335431	317224	364130	1.28165e+06	1.47541e+06	1.18441e+06	1.48061e+06	1.42013e+06	1.16382e+06	1.32814e+06	1.10253e+06	1.4169e+06	1.50393e+06	1.29043e+06	1.27153e+06	816400	1.33089e+06	430306	138271	52.7077	10.3894	0.613424	2.2433e-06
63.567	2	460.746	919.476	0.00806312	8.76932	ISMKETK	[6] Acetyl (T)|[7] Acetyl (K)	BIG1_HUMAN	Brefeldin A-inhibited guanine nucleotide-exchange protein 1	597108	555600	612152	811366	1.01347e+06	1.0098e+06	775361	707155	701928	1.29545e+06	1.38439e+06	1.29569e+06	1.79387e+06	2.08011e+06	2.22777e+06	1.62623e+06	1.47924e+06	1.36195e+06	753771	1.61608e+06	167894	347068	22.2739	21.4759	0.46642	3.14018e-09
70.3298	2	422.258	842.501	-5.02428e-05	-0.0596353	KYLHLK	[2] Acetyl (Y)	BROX_HUMAN	BRO1 domain-containing protein BROX	250539	230587	244249	374750	464879	503839	438849	424962	510444	305718	275260	294571	301492	339978	301553	145099	106941	144227	382566	246093	113204	87788.7	29.5908	35.673	1.55456	3.52241e-06
57.9118	2	428.242	854.469	-0.00634248	-7.42267	LITPAEK	[3] Acetyl (T)|[7] Acetyl (K)	BROX_HUMAN	BRO1 domain-containing protein BROX	300883	271260	238742	308808	365496	266460	148374	184956	147308	216841	216618	225994	208118	210717	232169	179784	183322	169366	248032	204770	75254.5	21998.9	30.3407	10.7432	1.21127	0.00455814
62.613	2	589.333	1176.65	-0.00283082	-2.40582	FLEKFKPGK	[4] Acetyl (K)|[9] Acetyl (K)	C1TC_HUMAN	C-1-tetrahydrofolate synthase, cytoplasmic	1.44995e+06	1.27122e+06	1.31359e+06	1.24617e+06	1.31297e+06	1.15586e+06	2.12253e+06	2.26362e+06	2.20647e+06	1.84898e+06	1.98907e+06	2.11611e+06	2.32413e+06	2.67532e+06	2.54012e+06	1.54366e+06	1.52315e+06	1.73407e+06	1.5936e+06	2.03273e+06	460753	416225	28.9127	20.4761	0.783969	4.52533e-06
127.715	2	573.321	1144.63	0.0108652	9.49248	LGKMVVASSK	[8] Acetyl (S)|[9] Acetyl (S)|[10] Acetyl (K)	C1TC_HUMAN	C-1-tetrahydrofolate synthase, cytoplasmic	9518.93	10084.9	8453.29	6479.78	10623.2	9721.63	19086.8	20210	21453.3	16276.6	17905	20480.8	42625.3	37607.6	34236.1	20781.1	24378.7	17254.8	12848	25727.3	5706.17	9843.66	44.413	38.2615	0.49939	2.46043e-07
45.354	3	428.242	1281.7	0.0110633	8.63176	NKSELLPTVR	[2] Acetyl (K)|[3] Acetyl (S)|[8] Acetyl (T)	PYR1_HUMAN	CAD protein	1.16779e+07	1.10931e+07	8.88289e+06	7.60539e+06	6.59e+06	7.62447e+06	5.10523e+06	4.82999e+06	5.71304e+06	9.28335e+06	6.48621e+06	8.23618e+06	6.58977e+06	7.67901e+06	6.02464e+06	8.13104e+06	8.56384e+06	8.69263e+06	7.68021e+06	7.74296e+06	2.47226e+06	1.12962e+06	32.19	14.589	0.991896	0.898757
77.435	2	571.827	1141.64	-0.00652893	-5.71888	LREQGSLLGK	[6] Acetyl (S)	PYR1_HUMAN	CAD protein	3.65602e+06	3.67738e+06	4.06671e+06	4.83103e+06	4.90208e+06	5.5632e+06	1.21537e+07	9.7035e+06	1.19243e+07	6.99841e+06	5.83889e+06	5.66213e+06	4.63784e+06	5.43155e+06	4.89865e+06	5.10052e+06	4.30658e+06	5.05729e+06	6.71977e+06	5.32576e+06	3.52505e+06	790774	52.4579	14.8481	1.26175	0.00121208
85.7122	2	621.33	1240.65	0.000164586	0.132661	LSSFVTKGYR	[3] Acetyl (S)|[9] Acetyl (Y)	PYR1_HUMAN	CAD protein	4.75962e+06	3.81237e+06	3.67176e+06	2.32009e+06	2.038e+06	2.13626e+06	4.04568e+06	4.2875e+06	4.22095e+06	203861	215518	148121	2.09703e+06	2.11696e+06	1.838e+06	916472	875231	822541	3.47691e+06	1.02597e+06	1.03296e+06	804380	29.7091	78.4019	3.38891	1.59649e-10
112.593	2	642.862	1283.71	0.000931575	0.72569	AALVLEDGSVLR	[N-term] Acetyl (Protein N-term)	PYR1_HUMAN	CAD protein	386924	366251	332219	310754	281424	293359	221133	232655	250485	244865	233348	269234	252799	230079	237533	328991	338877	336180	297245	274656	57691.9	46540.4	19.4089	16.9449	1.08224	0.0154361
41.7398	2	418.729	835.444	0.000183997	0.220239	LYELTR	[5] Acetyl (T)	PYR1_HUMAN	CAD protein	105556	121421	107097	90439.3	88998.9	98647.2	54550.4	50590.1	48297.1	96738.2	119966	77851.4	57868.9	58945.3	67923.5	88088.9	102809	95380.7	85066.3	85063.6	27220	21072.8	31.9985	24.773	1.00003	0.994642
50.7965	1	701.456	700.448	0.000108886	0.155452	GKLTIK	[2] Acetyl (K)	MICU1_HUMAN	Calcium uptake protein 1, mitochondrial	1.29827e+08	1.25898e+08	1.0237e+08	1.56947e+08	1.50527e+08	1.46726e+08	6.64047e+07	6.56202e+07	8.34329e+07	1.08305e+08	1.16301e+08	1.0281e+08	8.65887e+07	7.92202e+07	7.56551e+07	1.44763e+08	1.61509e+08	1.31207e+08	1.14195e+08	1.11818e+08	3.59112e+07	2.9688e+07	31.4473	26.5504	1.02126	0.634195
54.4378	1	784.42	783.413	-0.00414433	-5.29006	YFATLK	[1] Acetyl (Y)	MICU1_HUMAN	Calcium uptake protein 1, mitochondrial	1.54148e+07	1.21767e+07	9.8213e+06	9.32009e+06	8.60669e+06	1.00401e+07	9.01466e+06	7.62101e+06	8.69254e+06	1.56846e+07	1.11119e+07	1.16002e+07	8.85661e+06	9.88236e+06	1.00121e+07	1.06162e+07	1.05489e+07	1.17451e+07	1.00787e+07	1.11176e+07	2.36589e+06	1.93386e+06	23.4742	17.3947	0.906553	0.206475
46.5888	2	447.756	893.497	-0.000193085	-0.2161	LQHDVLK	[7] Acetyl (K)	MICU1_HUMAN	Calcium uptake protein 1, mitochondrial	4.55873e+06	4.64272e+06	3.88533e+06	5.79198e+06	6.1648e+06	5.78991e+06	3.23825e+06	3.4763e+06	3.09901e+06	3.9768e+06	3.85278e+06	3.77587e+06	2.95902e+06	2.77488e+06	3.21431e+06	4.76677e+06	4.61841e+06	5.12738e+06	4.51634e+06	3.89625e+06	1.17827e+06	823011	26.0892	21.1232	1.15915	0.000212318
115.65	2	594.826	1187.64	0.00402844	3.39199	LTAMQRQLK	[2] Acetyl (T)|[4] Oxidation (M)|[9] Acetyl (K)	MICU1_HUMAN	Calcium uptake protein 1, mitochondrial	36619.2	42392.6	46906.2	28563.6	29938.5	43035.9	44461.7	46715.6	40621.6	66118.2	85398.3	65836.2	93955	102423	74612.3	51394.6	55366.8	56867.2	39917.2	72441.3	6813.82	18010.4	17.0699	24.8621	0.551028	3.23266e-06
114.5	2	604.311	1206.61	0.00148113	1.22752	DFIRNLMEK	[9] Acetyl (K)	KCC1D_HUMAN	Calcium/calmodulin-dependent protein kinase type 1D	145920	155456	109682	117306	127119	104010	64829.1	103578	76187.9	125770	130480	142850	102828	99019.8	101191	111269	119147	125491	111565	117561	29457.1	15031.7	26.4035	12.7863	0.949003	0.401709
63.6508	2	622.349	1242.68	0.00108236	0.870988	VLTKEVELDR	[4] Acetyl (K)	CACO1_HUMAN	Calcium-binding and coiled-coil domain-containing protein 1	5.37087e+07	4.76551e+07	5.55784e+07	3.50789e+07	4.39009e+07	4.31001e+07	2.99295e+07	2.78029e+07	2.75469e+07	4.2746e+07	4.04149e+07	3.99571e+07	2.28097e+07	2.72718e+07	2.71508e+07	4.06948e+07	3.74773e+07	3.51625e+07	4.04779e+07	3.48539e+07	1.08482e+07	7.26492e+06	26.8003	20.8439	1.16136	0.00251202
27.8508	4	454.73	1814.89	0.00130475	0.718914	EKDSSLVQLSESKR	[4] Acetyl (S)|[5] Acetyl (S)|[10] Acetyl (S)|[12] Acetyl (S)|[13] Acetyl (K)	CACO1_HUMAN	Calcium-binding and coiled-coil domain-containing protein 1	6.64912e+06	6.04721e+06	6.27525e+06	6.583e+06	6.75372e+06	6.65485e+06	4.38423e+06	4.9573e+06	4.8828e+06	3.99882e+06	4.80749e+06	5.09192e+06	4.83573e+06	5.71508e+06	5.82341e+06	8.10934e+06	7.12364e+06	7.61759e+06	5.90972e+06	5.90256e+06	915757	1.41255e+06	15.4958	23.9311	1.00121	0.97803
66.0053	2	518.769	1035.52	0.000342046	0.330312	IFTTGDVNK	[9] Acetyl (K)	SCMC1_HUMAN	Calcium-binding mitochondrial carrier protein SCaMC-1	3.03661e+06	3.30647e+06	3.42098e+06	3.32388e+06	2.38546e+06	3.21153e+06	6.262e+06	5.79063e+06	6.41359e+06	3.97882e+06	3.98968e+06	4.49392e+06	6.04385e+06	6.17679e+06	5.1237e+06	4.73991e+06	4.39937e+06	3.9032e+06	4.12791e+06	4.76103e+06	1.55849e+06	860728	37.755	18.0786	0.86702	0.0064441
46.614	2	480.256	958.497	0.000277517	0.289534	LLTEEGQK	[8] Acetyl (K)	SCMC1_HUMAN	Calcium-binding mitochondrial carrier protein SCaMC-1	417801	392772	365832	320100	407124	391018	339386	393197	344434	279959	275198	247631	350025	306090	385479	314646	319905	333913	374629	312539	33665.3	41760.2	8.98629	13.3616	1.19867	0.00107298
93.4403	2	749.892	1497.77	-0.00539815	-3.60411	TPLQKSMDLLGK	[1] Acetyl (T)|[5] Acetyl (K)|[6] Acetyl (S)|[12] Acetyl (K)	AT2C1_HUMAN	Calcium-transporting ATPase type 2C member 1	664860	523219	711433	894690	877655	793874	517968	469403	546885	620224	801372	741928	534510	533887	506197	300020	420145	333769	666665	532450	162269	169820	24.3404	31.894	1.25207	0.00109145
61.6003	2	516.285	1030.55	0.000211035	0.204778	SKIETEIK	[1] Acetyl (S)|[5] Acetyl (T)	CYBP_HUMAN	Calcyclin-binding protein	3.58668e+06	3.18392e+06	3.37428e+06	2.39839e+06	2.62999e+06	2.58608e+06	1.78875e+06	2.43363e+06	2.0449e+06	2.74795e+06	2.87196e+06	2.86803e+06	1.56953e+06	1.67684e+06	1.64938e+06	2.533e+06	2.6572e+06	2.7719e+06	2.66962e+06	2.37175e+06	602710	565012	22.5766	23.8225	1.12559	0.00366851
124.864	2	744.429	1486.84	-0.0107687	-7.24259	KVKTDTVLILCR	[1] Acetyl (K)	CYBP_HUMAN	Calcyclin-binding protein	100650	134220	99617	65830.5	60250.6	77758	143535	255697	213676	72306.7	82588.4	83877.8	136766	136673	109809	99609.5	78012.1	103185	127915	100314	67508.9	24020.2	52.7764	23.9449	1.27514	0.0449177
38.7687	3	662.333	1983.98	-0.0102694	-5.17615	ASVDTKEAEGAPQVEAGKR	[6] Acetyl (K)	CALD1_HUMAN	Caldesmon	8.13506e+06	8.02917e+06	8.27551e+06	8.42287e+06	6.58889e+06	8.43218e+06	6.55282e+06	5.65961e+06	6.67783e+06	5.45951e+06	4.84802e+06	4.71873e+06	4.92072e+06	4.53593e+06	4.5156e+06	1.09696e+07	8.79629e+06	7.01574e+06	7.41933e+06	6.19779e+06	1.04505e+06	2.29041e+06	14.0855	36.9553	1.19709	0.0206057
42.1458	2	818.879	1635.74	-0.00247985	-1.51604	EPKEEVKSFMDR	[3] Acetyl (K)|[7] Acetyl (K)|[8] Acetyl (S)|[10] Oxidation (M)	CALD1_HUMAN	Caldesmon	2.82301e+06	2.78114e+06	2.91468e+06	2.30678e+06	1.94494e+06	2.236e+06	3.48991e+06	3.51393e+06	4.04546e+06	2.92005e+06	2.69313e+06	3.07122e+06	4.89716e+06	5.34248e+06	5.33779e+06	4.1315e+06	4.03997e+06	4.0091e+06	2.89509e+06	4.04916e+06	685745	1.00815e+06	23.6864	24.8977	0.714987	4.74791e-08
35.9172	2	479.764	957.513	-0.000215459	-0.22502	LKEEIER	[2] Acetyl (K)	CALD1_HUMAN	Caldesmon	342404	268829	325071	277359	240969	198869	338829	534133	520308	166949	233907	173732	347610	392258	505993	328691	254744	296534	338530	300047	116792	108460	34.4998	36.1478	1.12826	0.225827
70.8332	4	564.564	2254.23	0.00937029	4.15679	KAQEDKLQTAVLKKQGEEK	[1] Acetyl (K)|[9] Acetyl (T)	CALD1_HUMAN	Caldesmon	2.10075e+06	1.58909e+06	1.45355e+06	1.98061e+06	1.94564e+06	2.25039e+06	1.84912e+06	1.29161e+06	1.87879e+06	2.56163e+06	2.50242e+06	2.47695e+06	1.03919e+06	1.02964e+06	1.12477e+06	1.66005e+06	1.87204e+06	1.65454e+06	1.81551e+06	1.76903e+06	311560	632184	17.1611	35.7363	1.02627	0.644035
56.0272	3	678.372	2032.09	-0.000906971	-0.446323	SAKPTKPAASDLPVPAEGVR	[3] Acetyl (K)	CALD1_HUMAN	Caldesmon	914557	815726	643181	736907	683557	596505	826991	573392	614705	484388	373403	611132	618338	661874	552898	689002	765133	883813	711725	626664	118951	150233	16.713	23.9735	1.13573	0.118007
36.0757	2	692.346	1382.68	-0.00198233	-1.43369	EAEGAPQVEAGKR	[12] Acetyl (K)	CALD1_HUMAN	Caldesmon	403219	372936	436158	488072	435245	337380	263645	397943	392392	192620	251830	200133	300628	330627	321753	397093	255764	365141	391888	290621	64258.2	70773.9	16.3971	24.3526	1.34845	0.0026496
106.526	2	884.435	1766.86	0.00465617	2.63529	QLEEKKHAMQETK	[5] Acetyl (K)|[6] Acetyl (K)|[12] Acetyl (T)|[13] Acetyl (K)	CALD1_HUMAN	Caldesmon	322472	255950	358741	332917	323422	387942	194335	199541	201286	202327	196499	204983	163556	127791	106149	200933	181447	210701	286290	177154	74642.1	37341.2	26.0722	21.0784	1.61605	3.95856e-06
67.616	3	613.63	1837.87	-0.0160201	-8.71657	VFDKDGNGYISAAELR	[9] Acetyl (Y)|[11] Acetyl (S)	CALM_HUMAN	Calmodulin	1.06665e+07	1.09974e+07	8.7927e+06	1.38784e+07	1.47725e+07	1.46988e+07	2.73642e+07	2.92395e+07	2.87611e+07	1.89922e+07	1.98108e+07	2.05585e+07	3.60993e+07	3.4418e+07	3.20259e+07	1.65563e+07	1.71165e+07	1.74195e+07	1.76857e+07	2.36663e+07	8.32782e+06	8.05379e+06	47.0879	34.0306	0.747293	1.00559e-07
79.8943	3	613.631	1837.87	-0.0146654	-7.97949	VFDKDGNGYISAAELR	[9] Acetyl (Y)|[11] Acetyl (S)	CALM_HUMAN	Calmodulin	2.36878e+06	2.85965e+06	3.15838e+06	5.45176e+06	4.73621e+06	5.21314e+06	6.38516e+06	4.46396e+06	4.39751e+06	4.18254e+06	4.06394e+06	4.28926e+06	7.0365e+06	6.3351e+06	5.20985e+06	4.65961e+06	4.10234e+06	3.30717e+06	4.33717e+06	4.79848e+06	1.31482e+06	1.1961e+06	30.3152	24.9267	0.903864	0.184577
122.647	3	1130.55	3388.62	0.00211144	0.623098	ADQLTEEQIAEFKEAFSLFDKDGDGTITTK	[N-term] Acetyl (Protein N-term)	CALM_HUMAN	Calmodulin	2.69316e+06	2.29414e+06	2.26091e+06	2.26663e+06	1.71491e+06	1.71571e+06	1.71505e+06	2.19822e+06	2.04124e+06	1.49108e+06	1.45462e+06	1.31051e+06	1.16381e+06	1.24061e+06	1.03359e+06	1.29723e+06	1.2246e+06	1.27729e+06	2.1e+06	1.27704e+06	335492	139213	15.9759	10.9013	1.64443	1.56019e-06
92.133	2	943.955	1885.9	0.00140254	0.743699	EAFSLFDKDGDGTITTK	[8] Acetyl (K)	CALM_HUMAN	Calmodulin	474064	536070	514449	590828	543083	542766	940314	936046	881015	422515	373751	477811	1.05386e+06	1.11686e+06	1.20249e+06	422429	500643	456669	662070	669670	195864	344966	29.5835	51.5128	0.988651	0.737845
57.7697	3	872.415	2614.22	0.00127064	0.486049	KMKDTDSEEEIREAFRVFDK	[1] Acetyl (K)|[2] Oxidation (M)|[3] Acetyl (K)|[20] Acetyl (K)	CALM_HUMAN	Calmodulin	670114	730467	508423	1.00794e+06	791849	835608	1.06255e+06	1.08702e+06	1.09866e+06	587290	485082	476328	1.3787e+06	1.49432e+06	1.6407e+06	702338	674426	729476	865848	907628	209995	460835	24.2531	50.7735	0.953967	0.354977
39.676	2	570.797	1139.58	-0.00225444	-1.97831	KTDAPQPDVK	[2] Acetyl (T)	CALX_HUMAN	Calnexin	1.3305e+06	1.04134e+06	1.03498e+06	1.37404e+06	1.25094e+06	895496	1.32271e+06	1.12608e+06	1.44931e+06	1.03118e+06	979782	1.05579e+06	1.54108e+06	2.05641e+06	1.55267e+06	1.64956e+06	1.02548e+06	1.27943e+06	1.20282e+06	1.35238e+06	186294	371121	15.488	27.4422	0.889414	0.177962
41.7793	2	878.473	1754.93	0.00712908	4.06233	ESKLPGDKGLVLMSR	[3] Acetyl (K)|[8] Acetyl (K)|[14] Acetyl (S)	CALX_HUMAN	Calnexin	3.87335e+06	2.76152e+06	2.66675e+06	2.9687e+06	3.78675e+06	3.35026e+06	3.88041e+06	3.89014e+06	3.87055e+06	3.04372e+06	3.90595e+06	3.59304e+06	4.89462e+06	4.98166e+06	4.901e+06	4.15417e+06	3.75569e+06	4.07367e+06	3.44982e+06	4.14484e+06	521724	667535	15.1232	16.1052	0.832319	0.00211328
45.6645	2	650.321	1298.63	0.00912854	7.02943	KQTSGMEYKK	[6] Oxidation (M)|[9] Acetyl (K)|[10] Acetyl (K)	CALX_HUMAN	Calnexin	2.1794e+06	2.12769e+06	1.92395e+06	2.5126e+06	2.14872e+06	2.38496e+06	1.14622e+06	1.04179e+06	1.2554e+06	1.39659e+06	1.36112e+06	1.36943e+06	926233	1.0976e+06	919477	1.68603e+06	1.62291e+06	1.72142e+06	1.85786e+06	1.34453e+06	559805	307486	30.1317	22.8693	1.38179	5.91891e-07
121.998	2	817.851	1633.69	0.00378839	2.31892	EEEEEKEEEKDK	[6] Acetyl (K)|[10] Acetyl (K)	CALX_HUMAN	Calnexin	356187	384404	408712	592079	601867	581588	265369	252592	308472	337322	376412	375376	300202	307128	299077	466078	581082	468169	416808	390094	140778	96684	33.7752	24.7848	1.06848	0.108341
115.289	2	820.918	1639.82	0.000980124	0.597702	NPKTGIYEEKHAK	[3] Acetyl (K)|[10] Acetyl (K)|[13] Acetyl (K)	CALX_HUMAN	Calnexin	478646	538197	495801	310170	359250	314568	333516	385666	382492	403129	387221	432070	235738	252853	243042	334609	336988	320417	399812	327341	83980.6	72056.8	21.005	22.0128	1.22139	2.19611e-05
79.59	2	806.893	1611.77	0.00419076	2.6001	WQAIYKQFDTDR	[6] Acetyl (K)	CPNS1_HUMAN	Calpain small subunit 1	2.49896e+06	3.07171e+06	2.72808e+06	1.98125e+06	2.66431e+06	1.92614e+06	5.06394e+06	4.65775e+06	4.70618e+06	3.42232e+06	3.36324e+06	3.39791e+06	5.81998e+06	4.96769e+06	4.93938e+06	3.07042e+06	3.03742e+06	2.53766e+06	3.25537e+06	3.83956e+06	1.22301e+06	1.11413e+06	37.5689	29.0171	0.847849	0.0024829
122.567	2	578.807	1155.6	0.000548245	0.474425	MFLVNSFLK	[N-term] Acetyl (Protein N-term)|[1] Oxidation (M)	CPNS1_HUMAN	Calpain small subunit 1	137800	186737	202447	144382	149862	128921	116016	96130.1	96573.1	88732.2	87496.8	76418.3	82288.6	87394.4	84179	144538	116689	135215	139874	100328	36595.2	25158.4	26.1629	25.0762	1.39417	0.00026398
122.172	2	578.807	1155.6	0.000434724	0.376189	MFLVNSFLK	[N-term] Acetyl (Protein N-term)|[1] Oxidation (M)	CPNS1_HUMAN	Calpain small subunit 1	149356	202788	240468	154482	167618	181676	89340.5	120807	107515	86296.1	103293	101645	78436.2	95133.4	90608.2	105525	132334	132008	157117	102809	47678.8	18734.2	30.3461	18.2224	1.52824	0.000217244
69.8438	2	571.351	1140.69	0.000663086	0.581305	TILNRIISK	[1] Acetyl (T)|[9] Acetyl (K)	CAN1_HUMAN	Calpain-1 catalytic subunit	1.60027e+07	1.51121e+07	1.52961e+07	1.5432e+07	1.69113e+07	1.60659e+07	2.58148e+07	2.51073e+07	2.6213e+07	1.63463e+07	1.5727e+07	1.74892e+07	2.10471e+07	2.33251e+07	2.14091e+07	1.46379e+07	1.64633e+07	1.5138e+07	1.91061e+07	1.79537e+07	4.98984e+06	3.14766e+06	26.1164	17.5321	1.06419	0.0137137
67.3213	2	571.351	1140.69	0.000962481	0.843773	TILNRIISK	[1] Acetyl (T)|[9] Acetyl (K)	CAN1_HUMAN	Calpain-1 catalytic subunit	3.95604e+06	4.26969e+06	3.75935e+06	3.64724e+06	3.57199e+06	3.55208e+06	8.77884e+06	8.65622e+06	8.69916e+06	4.21129e+06	5.04449e+06	5.00174e+06	6.766e+06	6.53412e+06	6.34607e+06	4.82978e+06	4.58226e+06	5.35542e+06	5.43229e+06	5.40791e+06	2.46925e+06	917915	45.4551	16.9736	1.00451	0.853407
53.8128	2	457.277	912.54	0.000713598	0.781992	GQVVSLIR	[5] Acetyl (S)	CAN1_HUMAN	Calpain-1 catalytic subunit	184594	264028	336388	390495	464416	325317	587181	658145	675200	370383	427434	287737	749575	834492	868128	491642	427217	619309	431751	563991	175745	212003	40.7051	37.5897	0.765529	0.00204877
74.3692	2	531.818	1061.62	0.00890137	8.38477	LYELIITR	[7] Acetyl (T)	CAN1_HUMAN	Calpain-1 catalytic subunit	135728	200279	211842	173163	176989	209302	274255	328296	202708	248038	190820	197636	341174	396137	398474	196268	320406	278159	212507	285235	57206.4	83235.3	26.9198	29.1813	0.745024	0.00480585
122.604	2	795.395	1588.78	0.0133492	8.40227	DLGPNSSKTYGIK	[7] Acetyl (S)|[8] Acetyl (K)|[9] Acetyl (T)|[10] Acetyl (Y)|[13] Acetyl (K)	CAN1_HUMAN	Calpain-1 catalytic subunit	129828	97474.2	86687.6	92673.2	67445.4	76378.8	131519	214421	195716	100348	99308.1	87105.8	62242.4	66866.6	49352.6	51200.2	51134.3	42448.9	121349	67778.5	52309	22340.7	43.1062	32.9613	1.79038	0.000165944
35.5825	2	731.371	1460.73	0.000753877	0.516097	GPSYGLSAEVKNR	[3] Acetyl (S)|[4] Acetyl (Y)	CNN2_HUMAN	Calponin-2	67625.5	91730.8	67720.3	13693.1	16812.8	18969.1	154686	210945	229693	104236	169723	156610	296788	351680	362208	122824	125814	136129	96875	202890	83009.9	103755	85.6876	51.1383	0.477475	2.03702e-06
71.6992	2	776.892	1551.77	-0.00148767	-0.958694	VASQKGMSVYGLGR	[5] Acetyl (K)|[7] Oxidation (M)|[10] Acetyl (Y)	CNN3_HUMAN	Calponin-3	2.59996e+06	3.00001e+06	3.02803e+06	2.25341e+06	2.88928e+06	2.25119e+06	1.51995e+06	1.90038e+06	1.76354e+06	2.06957e+06	2.19464e+06	2.73368e+06	1.58912e+06	1.51498e+06	1.851e+06	2.41399e+06	2.6481e+06	2.89668e+06	2.35619e+06	2.21242e+06	557827	499582	23.6749	22.5808	1.06499	0.28322
68.3867	2	411.22	820.425	-0.00790782	-9.63859	FVLSSGK	[5] Acetyl (S)|[7] Acetyl (K)	CALR_HUMAN	Calreticulin	57954.9	63717.1	80940.5	88275.8	81179.5	91521	39837.3	46438.6	45592.4	70531.7	61707.5	54613.1	22360.6	22188.6	25321	48127.5	42688.3	56454.9	66161.9	44888.1	19857.2	17992.4	30.0131	40.0827	1.47393	3.3794e-05
113.715	3	838.401	2512.18	-0.0232999	-9.27466	QFLMCLSLCTAFALSKPTEK	[15] Acetyl (S)|[16] Acetyl (K)|[18] Acetyl (T)|[20] Acetyl (K)	CALU_HUMAN	Calumenin	144489	191120	163259	123268	125466	148989	71387.7	77337.8	84624.6	118319	119832	113512	64046.2	99066.2	72122.2	100418	91213.8	83824.6	125549	95817.1	41181.9	19886.3	32.8015	20.7545	1.3103	0.000881277
52.0528	2	421.759	841.503	0.000569915	0.677259	IVSGKVR	[3] Acetyl (S)|[5] Acetyl (K)	KAPCA_HUMAN	cAMP-dependent protein kinase catalytic subunit alpha	492445	509436	543380	537911	541978	584139	1.09701e+06	1.1528e+06	1.04436e+06	701893	548206	609357	741994	855398	852006	624790	641886	695815	722607	696816	283995	105617	39.3014	15.157	1.03701	0.319009
120.076	2	701.875	1401.73	0.00955764	6.81848	FGNLKNGVNDIK	[5] Acetyl (K)|[12] Acetyl (K)	KAPCA_HUMAN	cAMP-dependent protein kinase catalytic subunit alpha	1.32876e+06	1.20683e+06	1.21651e+06	1.73325e+06	1.71592e+06	1.75819e+06	2.623e+06	2.88946e+06	2.63513e+06	2.60093e+06	2.61789e+06	2.64042e+06	5.15751e+06	5.04144e+06	5.08175e+06	2.70819e+06	2.66811e+06	2.81494e+06	1.90078e+06	3.48124e+06	651723	1.21119e+06	34.2871	34.7918	0.546007	1.74424e-14
56.0428	3	573.632	1717.87	-0.00280728	-1.63416	KGSEVESVKEFLAK	[1] Acetyl (K)|[3] Acetyl (S)|[9] Acetyl (K)|[14] Acetyl (K)	KAPCB_HUMAN	cAMP-dependent protein kinase catalytic subunit beta	8.44057e+07	8.48945e+07	7.03877e+07	8.27097e+07	8.21655e+07	6.95092e+07	4.40108e+07	3.83266e+07	3.67504e+07	6.01722e+07	4.64957e+07	6.8575e+07	3.84361e+07	3.91724e+07	3.22758e+07	5.06301e+07	5.85198e+07	6.28403e+07	6.59067e+07	5.07908e+07	2.05325e+07	1.25405e+07	31.1539	24.6905	1.29761	0.000826148
52.0528	2	421.759	841.503	0.000569915	0.677259	IVSGKVR	[3] Acetyl (S)|[5] Acetyl (K)	KAPCB_HUMAN	cAMP-dependent protein kinase catalytic subunit beta	492445	509436	543380	537911	541978	584139	1.09701e+06	1.1528e+06	1.04436e+06	701893	548206	609357	741994	855398	852006	624790	641886	695815	722607	696816	283995	105617	39.3014	15.157	1.03701	0.319009
63.7422	2	904.923	1807.83	-0.01667	-9.22089	KDTEQEESVNEFLAK	[8] Acetyl (S)	KAPCG_HUMAN	cAMP-dependent protein kinase catalytic subunit gamma	1.08521e+06	930656	837700	835537	813871	902889	1.45866e+06	1.79564e+06	1.53393e+06	1.3671e+06	1.28612e+06	1.34097e+06	2.64821e+06	2.62829e+06	2.84529e+06	1.63319e+06	1.79325e+06	1.63444e+06	1.13268e+06	1.90854e+06	367354	623457	32.4324	32.6667	0.593478	5.07531e-09
94.6507	2	671.822	1341.63	0.012583	9.37901	KMYEEFLSK	[1] Acetyl (K)|[3] Acetyl (Y)|[8] Acetyl (S)|[9] Acetyl (K)	KAP0_HUMAN	cAMP-dependent protein kinase type I-alpha regulatory subunit	1.40228e+07	1.42924e+07	1.36956e+07	1.19482e+07	1.34409e+07	1.25913e+07	1.61728e+07	1.56074e+07	1.50785e+07	1.58191e+07	1.69444e+07	1.96761e+07	2.36871e+07	2.99235e+07	2.67863e+07	1.92149e+07	2.18366e+07	2.0733e+07	1.40944e+07	2.16246e+07	1.37264e+06	4.55276e+06	9.7389	21.0536	0.651779	5.09839e-07
80.5367	2	522.801	1043.59	0.00132345	1.26818	KLSDLEKK	[1] Acetyl (K)|[7] Acetyl (K)	CLIP1_HUMAN	CAP-Gly domain-containing linker protein 1	2.8958e+07	2.87009e+07	2.71247e+07	2.45666e+07	3.04651e+07	2.48636e+07	5.04002e+07	5.42142e+07	5.29497e+07	3.66259e+07	4.24879e+07	4.78751e+07	4.75214e+07	5.84806e+07	6.5447e+07	3.78216e+07	4.1715e+07	3.59191e+07	3.58048e+07	4.59882e+07	1.27136e+07	1.01665e+07	35.5082	22.1068	0.778565	0.000730623
80.5367	2	522.801	1043.59	0.00132345	1.26818	KLSDLEKK	[3] Acetyl (S)|[8] Acetyl (K)	CLIP1_HUMAN	CAP-Gly domain-containing linker protein 1	2.8958e+07	2.87009e+07	2.71247e+07	2.45666e+07	3.04651e+07	2.48636e+07	5.04002e+07	5.42142e+07	5.29497e+07	3.66259e+07	4.24879e+07	4.78751e+07	4.75214e+07	5.84806e+07	6.5447e+07	3.78216e+07	4.1715e+07	3.59191e+07	3.58048e+07	4.59882e+07	1.27136e+07	1.01665e+07	35.5082	22.1068	0.778565	0.000730623
80.5367	2	522.801	1043.59	0.00132345	1.26818	KLSDLEKK	[3] Acetyl (S)|[7] Acetyl (K)	CLIP1_HUMAN	CAP-Gly domain-containing linker protein 1	2.8958e+07	2.87009e+07	2.71247e+07	2.45666e+07	3.04651e+07	2.48636e+07	5.04002e+07	5.42142e+07	5.29497e+07	3.66259e+07	4.24879e+07	4.78751e+07	4.75214e+07	5.84806e+07	6.5447e+07	3.78216e+07	4.1715e+07	3.59191e+07	3.58048e+07	4.59882e+07	1.27136e+07	1.01665e+07	35.5082	22.1068	0.778565	0.000730623
65.8918	2	578.834	1155.65	-0.00727898	-6.29854	IGDRVLVGGTK	[10] Acetyl (T)	CLIP1_HUMAN	CAP-Gly domain-containing linker protein 1	3.31276e+06	3.00794e+06	3.052e+06	2.71181e+06	2.27819e+06	2.58995e+06	1.96023e+06	2.29976e+06	2.55894e+06	3.50799e+06	3.40953e+06	3.59113e+06	2.51227e+06	2.46448e+06	2.12224e+06	3.65289e+06	3.11634e+06	2.74303e+06	2.64129e+06	3.01332e+06	430219	567295	16.2882	18.8262	0.876536	0.0122278
81.9002	2	535.335	1068.65	0.00059676	0.558422	ILKPGSTALK	[10] Acetyl (K)	CLIP1_HUMAN	CAP-Gly domain-containing linker protein 1	280346	218136	287625	290719	342293	324580	136682	126069	147320	241795	308618	314636	125030	121234	124413	229464	181332	210130	239308	206295	84264.7	75155.5	35.2119	36.4311	1.16003	0.0245708
81.9002	2	535.335	1068.65	0.00059676	0.558422	ILKPGSTALK	[7] Acetyl (T)	CLIP1_HUMAN	CAP-Gly domain-containing linker protein 1	280346	218136	287625	290719	342293	324580	136682	126069	147320	241795	308618	314636	125030	121234	124413	229464	181332	210130	239308	206295	84264.7	75155.5	35.2119	36.4311	1.16003	0.0245708
117.98	2	915.975	1829.94	0.0166094	9.07658	KASSEGKSEMKKLR	[1] Acetyl (K)|[3] Acetyl (S)|[4] Acetyl (S)|[8] Acetyl (S)|[11] Acetyl (K)|[12] Acetyl (K)	CLIP1_HUMAN	CAP-Gly domain-containing linker protein 1	410742	262158	282442	375867	318270	275598	252318	291237	288809	290007	303772	273871	141317	203511	173403	182604	139109	189287	306382	210765	53383.3	62821.6	17.4238	29.8065	1.45367	0.000581424
61.0077	2	414.763	827.512	7.97239e-06	0.00963417	KVDALLK	[1] Acetyl (K)	CLIP2_HUMAN	CAP-Gly domain-containing linker protein 2	3.30683e+06	2.57236e+06	3.01255e+06	2.36385e+06	2.55545e+06	2.55198e+06	4.7111e+06	4.43881e+06	4.67679e+06	2.47916e+06	2.424e+06	3.15859e+06	4.31633e+06	4.05419e+06	4.24305e+06	3.1232e+06	2.89925e+06	2.82183e+06	3.35441e+06	3.27995e+06	984847	739012	29.3597	22.5312	1.0227	0.539005
65.8918	2	578.834	1155.65	-0.00727898	-6.29854	LGDRVLVGGTK	[10] Acetyl (T)	CLIP2_HUMAN	CAP-Gly domain-containing linker protein 2	3.31276e+06	3.00794e+06	3.052e+06	2.71181e+06	2.27819e+06	2.58995e+06	1.96023e+06	2.29976e+06	2.55894e+06	3.50799e+06	3.40953e+06	3.59113e+06	2.51227e+06	2.46448e+06	2.12224e+06	3.65289e+06	3.11634e+06	2.74303e+06	2.64129e+06	3.01332e+06	430219	567295	16.2882	18.8262	0.876536	0.0122278
86.4117	2	473.266	944.518	0.000269191	0.285004	LTGLDKEK	[8] Acetyl (K)	CLIP2_HUMAN	CAP-Gly domain-containing linker protein 2	1.0343e+06	650016	636568	1.27833e+06	1.34692e+06	1.34329e+06	2.10332e+06	1.72623e+06	1.71022e+06	2.82286e+06	3.06678e+06	2.91998e+06	2.41405e+06	2.35906e+06	2.07627e+06	1.83446e+06	1.82476e+06	1.66048e+06	1.31435e+06	2.33097e+06	491321	519037	37.3812	22.267	0.563867	1.44721e-08
54.317	4	609.548	2434.16	-0.00371934	-1.52797	TGNESGSNLSDSGSVKRGEKDLR	[20] Acetyl (K)	CLIP2_HUMAN	CAP-Gly domain-containing linker protein 2	1.5873e+06	1.63463e+06	1.40177e+06	1.12187e+06	1.29167e+06	1.46283e+06	2.50554e+06	1.84891e+06	2.32515e+06	1.41353e+06	917026	1.00397e+06	2.4872e+06	2.76661e+06	2.72994e+06	1.63683e+06	1.64737e+06	1.72834e+06	1.68663e+06	1.81454e+06	464141	697064	27.5188	38.4156	0.92951	0.210916
103.42	2	482.766	963.518	0.00442621	4.59382	RYSLIDR	[3] Acetyl (S)	CLIP2_HUMAN	CAP-Gly domain-containing linker protein 2	119291	85017.5	90408	116826	124456	84241.7	145998	214709	196111	117734	133154	123855	161052	175636	153532	170659	204900	226610	130784	163015	47170.3	36376.1	36.0673	22.3146	0.802284	0.00981948
74.257	2	598.249	1194.48	0.000882935	0.739177	ASPDWGYDDK	[2] Acetyl (S)	CAH1_HUMAN	Carbonic anhydrase 1	112293	121209	80150.5	164242	86187.8	63480.8	104044	66081.6	45434.3	18134.1	5911.7	16033.2	157225	272436	216393	4873.98	15956.8	7411.91	93680.3	79375.1	36109.5	106076	38.5455	133.639	1.18022	0.406381
51.939	2	700.37	1398.73	0.00185975	1.3296	EPISVSSEQVLK	[6] Acetyl (S)|[7] Acetyl (S)	CAH2_HUMAN	Carbonic anhydrase 2	7.17458e+06	7.29372e+06	7.87808e+06	8.01679e+06	8.00986e+06	9.26353e+06	1.01803e+07	1.16523e+07	1.10132e+07	7.68865e+06	7.35518e+06	8.21969e+06	1.12552e+07	1.39513e+07	1.33143e+07	8.41445e+06	8.78446e+06	8.25464e+06	8.94248e+06	9.6931e+06	1.65717e+06	2.49674e+06	18.5314	25.7579	0.922561	0.0567852
53.6068	2	443.772	885.529	0.000349035	0.394155	LGVTVLSR	[7] Acetyl (S)	CBR3_HUMAN	Carbonyl reductase [NADPH] 3	9.43242e+06	8.15994e+06	7.78551e+06	7.35302e+06	5.62642e+06	4.35926e+06	4.76146e+06	4.73752e+06	4.39803e+06	6.16814e+06	5.0676e+06	4.2313e+06	3.5105e+06	3.92539e+06	3.60863e+06	5.74295e+06	5.6878e+06	5.78925e+06	6.2904e+06	4.85906e+06	1.91155e+06	1.04514e+06	30.3884	21.509	1.29457	0.00301192
63.6802	2	443.771	885.528	-0.000117612	-0.132815	LGVTVLSR	[4] Acetyl (T)	CBR3_HUMAN	Carbonyl reductase [NADPH] 3	128810	119352	129673	101463	157199	134196	246429	258501	248587	106511	125541	104242	248920	285753	300015	205580	200121	170981	169357	194185	63124.1	73970.2	37.2729	38.0926	0.872141	0.0143466
125.969	3	733.71	2198.11	-0.00939913	-4.27599	MSRATKIWMGMVKIFSGR	[11] Oxidation (M)|[13] Acetyl (K)|[16] Acetyl (S)	CPT1A_HUMAN	Carnitine O-palmitoyltransferase 1, liver isoform	82218.7	85888.5	67550.1	56079.5	68647.9	73276.9	40037.5	36988.4	43709	59580.2	53574.4	50712.4	46724.7	45596.7	52705.3	63725.4	66090.1	60686.6	61599.6	55488.4	18226.8	7355.94	29.5891	13.2567	1.11013	0.0565121
31.9858	3	561.951	1682.83	0.00160585	0.954257	SLTPQLNNNVPMQK	[3] Acetyl (T)|[12] Oxidation (M)|[14] Acetyl (K)	CASS4_HUMAN	Cas scaffolding protein family member 4	145372	175016	167638	157500	148753	117243	84982.3	89015.8	61585.6	86899.5	124140	109107	83194.4	106293	91490.1	117129	119779	107635	127456	105074	40741	14760.3	31.9647	14.0475	1.21301	0.00985282
49.1462	3	497.92	1490.74	-0.00974877	-6.53951	YEVRNKNDLTR	[6] Acetyl (K)|[10] Acetyl (T)	CASP3_HUMAN	Caspase-3	9.34141e+07	6.73394e+07	7.08268e+07	7.21618e+07	7.87723e+07	8.85484e+07	1.4126e+08	1.38806e+08	1.36238e+08	8.97627e+07	7.25574e+07	7.92368e+07	1.77682e+08	1.80551e+08	1.83762e+08	7.29307e+07	6.83942e+07	7.54354e+07	9.85963e+07	1.11146e+08	3.12683e+07	5.24941e+07	31.7135	47.23	0.88709	0.00502764
65.4988	2	484.271	966.527	-0.00208149	-2.15358	KITNFFR	[1] Acetyl (K)	CASP3_HUMAN	Caspase-3	130483	104983	114320	137660	147904	149630	350001	334205	364519	120425	141042	128692	294858	272084	249074	197594	177327	164245	203745	193927	110562	64189	54.2646	33.0996	1.05063	0.191244
98.5732	2	580.322	1158.63	0.0103094	8.89801	KLHFFPKSN	[1] Acetyl (K)	CASP6_HUMAN	Caspase-6	349922	379907	368743	280132	293382	255200	386744	316827	313786	297922	316033	356493	304099	338902	329310	291665	293462	357602	327183	320610	46631.8	26099.5	14.2525	8.14057	1.0205	0.63122
78.2747	3	564.316	1689.92	0.000580522	0.34352	VWPHKDYPLIPVGK	[7] Acetyl (Y)	CATA_HUMAN	Catalase	264379	264905	269235	344124	333726	277337	552206	579133	384470	743693	729735	670118	578497	595973	530634	502837	481600	475241	363279	589814	122303	103547	33.6664	17.5559	0.615922	6.161e-07
78.2747	3	564.316	1689.92	0.000580522	0.34352	VWPHKDYPLIPVGK	[5] Acetyl (K)	CATA_HUMAN	Catalase	264379	264905	269235	344124	333726	277337	552206	579133	384470	743693	729735	670118	578497	595973	530634	502837	481600	475241	363279	589814	122303	103547	33.6664	17.5559	0.615922	6.161e-07
66.1553	2	553.316	1104.62	0.000418591	0.378946	KNITKTFK	[1] Acetyl (K)|[4] Acetyl (T)|[5] Acetyl (K)	CD109_HUMAN	CD109 antigen	1.25665e+06	1.14047e+06	1.37648e+06	1.65844e+06	2.06689e+06	1.78063e+06	1.18349e+06	1.32046e+06	1.4428e+06	1.0032e+06	950657	1.06378e+06	1.06961e+06	764566	983983	1.86202e+06	1.50733e+06	1.72716e+06	1.46959e+06	1.2147e+06	307473	384284	20.9224	31.6362	1.20984	0.0035334
78.0705	2	489.269	976.523	0.000215379	0.220557	NITKTFK	[4] Acetyl (K)|[5] Acetyl (T)|[7] Acetyl (K)	CD109_HUMAN	CD109 antigen	768542	773666	855051	1.15453e+06	1.17661e+06	945700	1.54404e+06	1.66921e+06	1.62619e+06	1.05579e+06	978535	1.12244e+06	1.38778e+06	1.42876e+06	1.31505e+06	970567	871224	782223	1.16817e+06	1.10137e+06	364902	230331	31.237	20.913	1.06065	0.113812
38.7173	3	434.245	1299.71	0.00894128	6.87948	KQLTDNLKEK	[4] Acetyl (T)|[8] Acetyl (K)	CD109_HUMAN	CD109 antigen	915687	770840	811157	1.59052e+06	1.54169e+06	1.47594e+06	1.82934e+06	1.56135e+06	1.09757e+06	497349	475143	508056	1.0881e+06	771599	1.02205e+06	967291	973647	1.00857e+06	1.28823e+06	812422	391899	253901	30.4215	31.2523	1.58567	6.84462e-05
68.3867	3	476.271	1425.79	0.00921056	6.46	VKAEPSEKVSLR	[8] Acetyl (K)|[10] Acetyl (S)	CD109_HUMAN	CD109 antigen	2.55071e+06	2.39504e+06	2.47212e+06	1.2837e+06	1.18886e+06	1.40344e+06	1.11031e+06	1.07698e+06	1.11924e+06	578928	383575	469011	514178	549669	538629	237202	350858	348056	1.62227e+06	441123	646555	116243	39.855	26.3516	3.67758	2.09576e-13
68.4215	2	713.904	1425.79	0.0115889	8.12812	VKAEPSEKVSLR	[8] Acetyl (K)|[10] Acetyl (S)	CD109_HUMAN	CD109 antigen	708529	501349	669810	742159	713345	649930	565299	523821	473154	3.38285e+06	3.0722e+06	3.23276e+06	1.87354e+06	1.8499e+06	2.20317e+06	1.33285e+06	1.1621e+06	1.39719e+06	616377	2.1674e+06	101622	860213	16.487	39.6888	0.284386	5.86686e-12
36.1647	3	738.689	2213.05	0.0176152	7.95976	VYFLNSTMASNNMTLFFR	[6] Acetyl (S)|[8] Oxidation (M)	CD226_HUMAN	CD226 antigen	373828	389408	411513	537276	508206	491968	637510	463483	555730	506794	443908	469813	571491	505597	400924	351793	426517	411095	485436	454215	85834.5	66581.3	17.6819	14.6586	1.06874	0.257296
46.5053	2	529.78	1057.55	0.00530344	5.01488	KNSLDELR	[1] Acetyl (K)|[3] Acetyl (S)	CD2AP_HUMAN	CD2-associated protein	2.61344e+06	2.64281e+06	2.19893e+06	3.36342e+06	3.61615e+06	3.40487e+06	2.19865e+06	2.66293e+06	2.473e+06	2.47727e+06	2.29807e+06	2.41579e+06	1.894e+06	1.85296e+06	2.17274e+06	1.91563e+06	1.73538e+06	1.92804e+06	2.79713e+06	2.07665e+06	531211	269641	18.9913	12.9844	1.34694	1.57334e-06
60.1353	2	803.376	1604.74	0.00133483	0.831808	EVQEFYKDTYNK	[7] Acetyl (K)	CD9_HUMAN	CD9 antigen	175455	192545	110733	40496.5	53592.9	60853.5	67723.5	36472.1	54836.9	544949	359563	372233	300641	256324	293098	140513	92563.3	67317.9	88078.7	269689	58564.3	152093	66.4908	56.3958	0.326594	5.32347e-06
86.447	3	852.41	2554.21	-0.0133355	-5.22097	TPQMGDPASLEPQIAETLSNIER	[4] Oxidation (M)|[9] Acetyl (S)	CIP4_HUMAN	Cdc42-interacting protein 4	1.21816e+06	1.0659e+06	1.30307e+06	952331	961808	1.03488e+06	1.34789e+06	1.1435e+06	1.09402e+06	1.10275e+06	1.0054e+06	1.1015e+06	574217	632587	689184	860504	902465	783652	1.12462e+06	850250	141168	196128	12.5525	23.0672	1.32269	1.98976e-05
107.222	3	590.016	1767.03	0.000901328	0.510082	KQQKDSLINLKIQK	[6] Acetyl (S)|[11] Acetyl (K)	CISD2_HUMAN	CDGSH iron-sulfur domain-containing protein 2	39322.2	32084.8	44274.9	15034.2	12757	12861.7	35140.5	42230.5	43317.1	226262	238853	225731	76575.1	55169.1	78314.8	74094.3	57036.8	66350.7	30780.3	122043	13499.6	81651.2	43.8579	66.9037	0.252209	9.26314e-12
71.3107	2	522.798	1043.58	-0.00582241	-5.57923	TIGVIDKEK	[1] Acetyl (T)	CP135_HUMAN	Centrosomal protein of 135 kDa	8.45896e+06	7.9506e+06	6.0666e+06	1.15838e+07	1.0717e+07	1.1132e+07	2.32865e+07	1.6297e+07	1.90145e+07	1.28134e+07	1.23239e+07	1.25016e+07	1.53588e+07	1.56356e+07	1.81164e+07	1.28494e+07	1.3223e+07	1.1174e+07	1.2723e+07	1.37773e+07	5.66859e+06	2.16208e+06	44.5539	15.693	0.923473	0.220418
65.2805	2	544.322	1086.63	0.00064671	0.595153	LLEKESKAK	[9] Acetyl (K)	CP135_HUMAN	Centrosomal protein of 135 kDa	5.42603e+06	3.29902e+06	3.60579e+06	2.85278e+06	3.16745e+06	3.08744e+06	2.13333e+06	1.90786e+06	2.41325e+06	3.12699e+06	3.05081e+06	3.03092e+06	1.57994e+06	1.55961e+06	1.39617e+06	2.1568e+06	2.45375e+06	2.15993e+06	3.09922e+06	2.27944e+06	1.03676e+06	682404	33.4524	29.9374	1.35964	0.00413157
39.5825	3	467.241	1398.7	-0.0138812	-9.92429	VHKYITEVSR	[3] Acetyl (K)|[4] Acetyl (Y)|[6] Acetyl (T)|[9] Acetyl (S)	CP135_HUMAN	Centrosomal protein of 135 kDa	2.29492e+06	1.89021e+06	1.85583e+06	1.9228e+06	1.88436e+06	1.52354e+06	2.38186e+06	2.12375e+06	2.69841e+06	1.64455e+06	1.81106e+06	1.41643e+06	2.54614e+06	3.49938e+06	3.18587e+06	2.3635e+06	1.94831e+06	2.09796e+06	2.06396e+06	2.27924e+06	349685	698025	16.9424	30.6253	0.905547	0.137825
85.9645	2	553.796	1105.58	0.000425834	0.385169	SSIFRTPEK	[2] Acetyl (S)	CP135_HUMAN	Centrosomal protein of 135 kDa	917130	962362	1.17347e+06	885322	688042	984472	799750	847275	794320	1.52904e+06	1.67873e+06	1.58287e+06	690165	569245	752534	914459	956444	936127	894683	1.06773e+06	139190	417594	15.5574	39.1103	0.837927	0.0026134
55.1957	2	451.746	901.477	0.00122503	1.35892	LSDSKVK	[4] Acetyl (S)|[5] Acetyl (K)|[7] Acetyl (K)	CE170_HUMAN	Centrosomal protein of 170 kDa	2.62846e+06	2.18626e+06	2.72202e+06	1.98631e+06	1.6065e+06	1.86193e+06	1.13476e+06	1.27043e+06	1.08439e+06	2.37169e+06	1.72787e+06	1.84998e+06	877205	804388	1.16319e+06	1.46974e+06	1.51436e+06	1.6116e+06	1.83123e+06	1.48778e+06	611141	491385	33.3733	33.0281	1.23085	0.00568456
46.4307	2	536.314	1070.61	0.00445263	4.15897	KIRQSIDK	[5] Acetyl (S)|[8] Acetyl (K)	CE170_HUMAN	Centrosomal protein of 170 kDa	4.13254e+06	3.3091e+06	3.13047e+06	2.30304e+06	2.76385e+06	2.5554e+06	2.35535e+06	2.45722e+06	2.40601e+06	2.12203e+06	2.01463e+06	1.96601e+06	2.1972e+06	2.09556e+06	2.44421e+06	3.37985e+06	2.90089e+06	2.57741e+06	2.82367e+06	2.41087e+06	603899	473195	21.387	19.6276	1.17122	0.0126818
38.0348	2	769.844	1537.67	-0.00117439	-0.763743	SEEKAMDISAMPR	[4] Acetyl (K)|[6] Oxidation (M)|[11] Oxidation (M)	CE170_HUMAN	Centrosomal protein of 170 kDa	9.84203e+06	8.82485e+06	7.96256e+06	7.91912e+06	7.41493e+06	6.11446e+06	3.35874e+06	3.48357e+06	3.36293e+06	3.97556e+06	4.65547e+06	6.29679e+06	3.32698e+06	3.66563e+06	3.19622e+06	3.94381e+06	5.00326e+06	5.18241e+06	6.47591e+06	4.36068e+06	2.51285e+06	1.00954e+06	38.803	23.1509	1.48507	9.77072e-05
45.7512	3	518.286	1551.84	-0.0119737	-7.71578	SLESHRAKVVTQR	[8] Acetyl (K)	CE170_HUMAN	Centrosomal protein of 170 kDa	684181	630062	485685	1.28109e+06	947705	1.41204e+06	1.20203e+06	930466	1.23903e+06	1.03647e+06	1.01336e+06	932883	1.67423e+06	2.308e+06	1.61521e+06	1.75741e+06	2.12393e+06	2.3175e+06	979144	1.64211e+06	326250	549078	33.3199	33.4374	0.596272	5.9377e-05
55.432	3	412.546	1234.62	-0.00177326	-1.43628	IKEQEDYIR	[2] Acetyl (K)	CE170_HUMAN	Centrosomal protein of 170 kDa	1.0401e+06	1.11845e+06	925526	697302	685730	702678	468198	444234	571673	869528	716183	799952	458402	419207	395791	663155	685631	693976	739321	633536	240715	169777	32.5589	26.7983	1.16698	0.00269369
50.9948	2	409.731	817.447	-0.00707293	-8.65239	LSDSKVK	[7] Acetyl (K)	CE170_HUMAN	Centrosomal protein of 170 kDa	770499	722947	649097	899856	864398	591963	523658	392084	523040	616990	611158	462244	441193	308221	376951	479022	377374	507951	659727	464567	169320	104336	25.6652	22.4587	1.42009	0.000967023
60.6067	3	499.943	1496.81	-0.000857864	-0.573129	KAEEILKSQTPK	[7] Acetyl (K)|[8] Acetyl (S)|[10] Acetyl (T)	CE170_HUMAN	Centrosomal protein of 170 kDa	498027	444441	458185	305620	473271	398005	980564	650911	1.09316e+06	524238	539694	543989	569552	557897	666536	654658	690610	721044	589131	607580	271061	74977.6	46.0103	12.3404	0.969636	0.704947
125.067	2	770.394	1538.77	0.00076575	0.497637	SLTSWFLVSSGGTR	[4] Acetyl (S)	CE170_HUMAN	Centrosomal protein of 170 kDa	74100.7	98713.1	69413.3	86066.1	95417.5	81146.1	135180	140270	140414	49614.5	48149.6	49064.1	87953.5	74586	72592.2	60421.3	72474.3	74674.7	102302	65503.4	28773.9	14226.5	28.1263	21.7187	1.56179	9.79129e-07
125.067	2	770.394	1538.77	0.00076575	0.497637	SLTSWFLVSSGGTR	[3] Acetyl (T)	CE170_HUMAN	Centrosomal protein of 170 kDa	74100.7	98713.1	69413.3	86066.1	95417.5	81146.1	135180	140270	140414	49614.5	48149.6	49064.1	87953.5	74586	72592.2	60421.3	72474.3	74674.7	102302	65503.4	28773.9	14226.5	28.1263	21.7187	1.56179	9.79129e-07
125.067	2	770.394	1538.77	0.00076575	0.497637	SLTSWFLVSSGGTR	[1] Acetyl (S)	CE170_HUMAN	Centrosomal protein of 170 kDa	74100.7	98713.1	69413.3	86066.1	95417.5	81146.1	135180	140270	140414	49614.5	48149.6	49064.1	87953.5	74586	72592.2	60421.3	72474.3	74674.7	102302	65503.4	28773.9	14226.5	28.1263	21.7187	1.56179	9.79129e-07
20.8552	3	452.213	1353.62	-0.00343437	-2.53718	SSSSGAREKMEK	[10] Oxidation (M)|[12] Acetyl (K)	CE170_HUMAN	Centrosomal protein of 170 kDa	64251.9	59318.7	51083.4	72623.9	65332.8	64939.1	46872.3	57445.4	53079.3	54259.7	60434.5	62136.7	62562.8	69143.7	72223.3	105528	88937	85376.5	59438.5	73400.3	8171.32	16640.8	13.7475	22.6713	0.809786	0.000639528
41.7398	2	418.729	835.444	0.000183997	0.220239	IGGSYKK	[6] Acetyl (K)|[7] Acetyl (K)	CERU_HUMAN	Ceruloplasmin	105556	121421	107097	90439.3	88998.9	98647.2	54550.4	50590.1	48297.1	96738.2	119966	77851.4	57868.9	58945.3	67923.5	88088.9	102809	95380.7	85066.3	85063.6	27220	21072.8	31.9985	24.773	1.00003	0.994642
30.1572	3	558.301	1671.88	0.0119069	7.1219	RLSEKEEEIQELK	[13] Acetyl (K)	KGP1_HUMAN	cGMP-dependent protein kinase 1	6.96823e+07	5.10774e+07	5.39988e+07	5.37012e+07	4.86395e+07	4.22068e+07	2.27285e+07	2.34893e+07	2.38949e+07	3.19951e+07	3.63749e+07	3.02531e+07	2.65525e+07	2.93277e+07	2.53176e+07	2.99319e+07	2.56033e+07	2.71225e+07	4.32688e+07	2.91643e+07	1.65871e+07	3.54039e+06	38.3351	12.1395	1.48362	6.90497e-05
30.1572	2	836.947	1671.88	0.0114031	6.82057	LSEKEEEIQELKR	[12] Acetyl (K)	KGP1_HUMAN	cGMP-dependent protein kinase 1	1.19079e+07	1.06691e+07	1.17044e+07	1.38488e+07	1.25155e+07	1.09812e+07	5.69268e+06	6.37318e+06	6.17988e+06	8.74316e+06	9.56593e+06	9.57226e+06	7.1787e+06	5.92335e+06	6.80615e+06	8.96624e+06	7.30255e+06	8.27931e+06	9.98585e+06	8.03752e+06	3.06991e+06	1.29297e+06	30.7426	16.0866	1.2424	0.000242089
67.1875	2	545.301	1088.59	-0.00254303	-2.33608	ILMLKEER	[3] Oxidation (M)|[5] Acetyl (K)	KGP1_HUMAN	cGMP-dependent protein kinase 1	4.50968e+06	5.75435e+06	5.06634e+06	5.3834e+06	5.51147e+06	4.1685e+06	4.23674e+06	4.0326e+06	4.02863e+06	4.0655e+06	4.7522e+06	5.56688e+06	2.47784e+06	2.60854e+06	2.75395e+06	4.75168e+06	4.01937e+06	4.58853e+06	4.74352e+06	3.95383e+06	687734	1.10247e+06	14.4984	27.8836	1.19973	0.0081243
87.7343	2	533.801	1065.59	0.00113073	1.06114	LVDFGFAKK	[9] Acetyl (K)	KGP1_HUMAN	cGMP-dependent protein kinase 1	216721	153307	160713	197753	225514	177703	69206	89246.1	105221	120439	111325	118762	60706.9	54659.9	50016	118749	97719.2	85007.7	155043	90820.5	56261.2	29195.9	36.2876	32.1468	1.70713	2.09398e-05
36.8393	3	457.924	1370.75	-0.00050498	-0.368397	EERIKELEKR	[5] Acetyl (K)	KGP1_HUMAN	cGMP-dependent protein kinase 1	76360.9	79398.7	57008	70055.8	72163	59399.1	88991.3	73031.8	79277.6	76883.4	51177.5	67002.5	88779.7	125095	112925	69181.9	83977.7	95212.2	72854	85581.6	9982.97	23151.5	13.7027	27.0519	0.851281	0.0518601
46.1038	2	655.378	1308.74	0.000561695	0.429188	SLPSPLQRELK	[4] Acetyl (S)	KGP2_HUMAN	cGMP-dependent protein kinase 2	2.29723e+07	1.98602e+07	2.39716e+07	2.04442e+07	1.88755e+07	1.93336e+07	8.90514e+06	9.44008e+06	1.02043e+07	1.58753e+07	1.63213e+07	1.75152e+07	9.39648e+06	1.04673e+07	9.14063e+06	1.115e+07	1.05708e+07	1.10742e+07	1.71119e+07	1.23901e+07	5.93746e+06	3.23391e+06	34.6978	26.1007	1.38109	7.37394e-07
87.7343	2	533.801	1065.59	0.00113073	1.06114	LVDFGFAKK	[9] Acetyl (K)	KGP2_HUMAN	cGMP-dependent protein kinase 2	216721	153307	160713	197753	225514	177703	69206	89246.1	105221	120439	111325	118762	60706.9	54659.9	50016	118749	97719.2	85007.7	155043	90820.5	56261.2	29195.9	36.2876	32.1468	1.70713	2.09398e-05
132.933	2	840.921	1679.83	0.0149319	8.88905	NENVAFAMKCIRK	[8] Oxidation (M)|[9] Acetyl (K)|[13] Acetyl (K)	KGP2_HUMAN	cGMP-dependent protein kinase 2	66812.7	59991.4	46702.6	2702.43	3478.57	3050.92	44418.5	46017.8	34696.3	6058.92	4799.99	6081.45	30766	30018.2	25191.4	14726.8	16499	12732.9	34207.9	16319.4	25088.8	10206	73.3421	62.5389	2.09615	7.66972e-06
121.698	2	607.834	1213.65	-0.00108325	-0.892548	IEQELTAAKK	[9] Acetyl (K)|[10] Acetyl (K)	CHM4B_HUMAN	Charged multivesicular body protein 4b	1.39586e+06	1.40012e+06	1.32295e+06	1.36312e+06	1.40483e+06	1.37438e+06	1.10682e+06	1.06638e+06	922710	1.10439e+06	1.32884e+06	1.30728e+06	1.01714e+06	1.03006e+06	925132	1.07595e+06	1.24239e+06	1.16728e+06	1.26191e+06	1.13316e+06	180773	138369	14.3254	12.2109	1.11362	0.00539515
69.2173	2	516.796	1031.58	0.00907125	8.79365	LGVKEMKK	[6] Oxidation (M)|[7] Acetyl (K)|[8] Acetyl (K)	CHMP5_HUMAN	Charged multivesicular body protein 5	975408	1.08053e+06	785104	1.00876e+06	907614	943969	370872	585289	518573	705880	719505	785130	401453	385597	417694	571697	721804	809950	797346	613190	248737	171952	31.1957	28.0422	1.30032	0.0013861
47.147	3	549.949	1646.83	0.0113236	6.87607	GVTFNVTTVDTKR	[3] Acetyl (T)|[7] Acetyl (T)|[8] Acetyl (T)|[11] Acetyl (T)|[12] Acetyl (K)	CLIC1_HUMAN	Chloride intracellular channel protein 1	1.3593e+07	1.61407e+07	1.36038e+07	1.54262e+07	1.60002e+07	1.29437e+07	1.23386e+07	1.21698e+07	1.11221e+07	1.09349e+07	9.21909e+06	1.01406e+07	5.41407e+06	4.97166e+06	4.56785e+06	6.82253e+06	7.73184e+06	8.18217e+06	1.37042e+07	7.55386e+06	1.79097e+06	2.29183e+06	13.0687	30.3399	1.8142	3.25003e-08
95.352	2	729.878	1457.74	0.00078575	0.539019	AEEQPQVELFVK	[N-term] Acetyl (Protein N-term)	CLIC1_HUMAN	Chloride intracellular channel protein 1	9.84715e+06	1.06174e+07	1.13458e+07	8.91941e+06	1.1384e+07	1.09163e+07	5.60802e+06	8.15606e+06	7.63843e+06	9.36999e+06	1.11983e+07	1.10796e+07	7.63787e+06	1.00942e+07	9.21295e+06	9.6934e+06	1.07061e+07	1.09686e+07	9.38139e+06	9.99568e+06	1.96726e+06	1.15851e+06	20.9698	11.5901	0.938545	0.247279
36.5938	2	740.394	1478.77	0.00117708	0.795982	GVTFNVTTVDTKR	[12] Acetyl (K)	CLIC1_HUMAN	Chloride intracellular channel protein 1	41658.6	29857.5	45413.4	89022.8	99423.7	86002.5	103191	95626.3	132620	53783.6	49140.3	61747.9	154613	157953	161769	26209.8	27552.5	30124.3	80313	80321.5	33958.3	59616.9	42.2825	74.2229	0.999894	0.990502
122.555	3	976.455	2926.34	0.000581816	0.19882	EEFASTCPDDEEIELAYEQVAKALK	[25] Acetyl (K)	CLIC1_HUMAN	Chloride intracellular channel protein 1	177992	181428	177327	145460	129653	116057	86284.3	94918.8	80507.8	96001.2	69842.2	62898.9	55386.7	44378.4	35086.2	94167.6	59942.1	57236.4	132181	63882.2	40573.8	20392.4	30.6957	31.9219	2.06913	1.7499e-07
122.555	3	976.455	2926.34	0.000581816	0.19882	EEFASTCPDDEEIELAYEQVAKALK	[22] Acetyl (K)	CLIC1_HUMAN	Chloride intracellular channel protein 1	177992	181428	177327	145460	129653	116057	86284.3	94918.8	80507.8	96001.2	69842.2	62898.9	55386.7	44378.4	35086.2	94167.6	59942.1	57236.4	132181	63882.2	40573.8	20392.4	30.6957	31.9219	2.06913	1.7499e-07
57.1408	2	536.259	1070.5	0.000872789	0.815308	YLTNAYSR	[6] Acetyl (Y)|[7] Acetyl (S)	CLIC4_HUMAN	Chloride intracellular channel protein 4	1.32453e+06	1.1207e+06	1.19102e+06	1.40942e+06	1.18553e+06	1.22972e+06	1.01664e+06	842201	966195	1.3495e+06	1.18721e+06	1.30288e+06	826707	739627	720813	1.17043e+06	1.18064e+06	1.41051e+06	1.14288e+06	1.0987e+06	178105	266276	15.5839	24.2355	1.04021	0.367021
54.0833	2	593.825	1185.64	0.00256447	2.16296	LSARDRRDR	[2] Acetyl (S)	CKLF5_HUMAN	CKLF-like MARVEL transmembrane domain-containing protein 5	2.30078e+06	2.52189e+06	2.13471e+06	2.04379e+06	2.02796e+06	1.92715e+06	3.86225e+06	3.608e+06	3.97874e+06	1.99027e+06	1.38253e+06	1.73848e+06	3.49273e+06	4.051e+06	3.92219e+06	2.51544e+06	2.71569e+06	2.49422e+06	2.7117e+06	2.70028e+06	851429	947893	31.3984	35.1035	1.00423	0.913861
52.7738	2	1060.96	2119.9	-0.00418625	-1.97474	MENGAVYSPTTEEDPGPAR	[N-term] Acetyl (Protein N-term)|[1] Oxidation (M)|[7] Acetyl (Y)	CKLF6_HUMAN	CKLF-like MARVEL transmembrane domain-containing protein 6	3.97743e+06	3.7061e+06	3.63922e+06	3.06717e+06	3.10068e+06	3.53791e+06	1.21854e+06	1.70245e+06	1.61757e+06	2.71158e+06	2.93834e+06	2.79763e+06	1.38194e+06	1.04654e+06	1.45109e+06	2.45885e+06	2.21372e+06	2.95663e+06	2.84079e+06	2.21737e+06	1.04324e+06	738373	36.7235	33.2995	1.28115	0.000183388
54.8905	2	1060.96	2119.9	-0.0016834	-0.794096	MENGAVYSPTTEEDPGPAR	[N-term] Acetyl (Protein N-term)|[1] Oxidation (M)|[7] Acetyl (Y)	CKLF6_HUMAN	CKLF-like MARVEL transmembrane domain-containing protein 6	1.90084e+06	1.72007e+06	1.45261e+06	1.83655e+06	1.33199e+06	1.64496e+06	608452	520242	540517	1.25276e+06	1.00819e+06	1.29294e+06	400840	314752	322379	1.12657e+06	1.05659e+06	1.18978e+06	1.28403e+06	884978	573307	414377	44.6492	46.8234	1.45091	0.000171354
54.2013	2	1060.96	2119.9	-0.000375176	-0.176978	MENGAVYSPTTEEDPGPAR	[N-term] Acetyl (Protein N-term)|[1] Oxidation (M)|[7] Acetyl (Y)	CKLF6_HUMAN	CKLF-like MARVEL transmembrane domain-containing protein 6	1.58316e+06	1.64863e+06	1.55794e+06	1.63122e+06	1.52462e+06	1.76252e+06	473469	454510	479062	1.40493e+06	913799	951502	250290	274839	205749	1.19885e+06	1.25872e+06	1.22317e+06	1.23502e+06	853539	578391	481629	46.8326	56.4274	1.44694	2.81979e-05
52.4477	2	1060.96	2119.9	0.000187812	0.0885948	MENGAVYSPTTEEDPGPAR	[N-term] Acetyl (Protein N-term)|[1] Oxidation (M)|[7] Acetyl (Y)	CKLF6_HUMAN	CKLF-like MARVEL transmembrane domain-containing protein 6	908229	781332	975957	640344	950959	782530	248379	283280	261793	504229	429479	555272	210748	159314	242029	613187	579459	570020	648089	429304	305136	177966	47.0825	41.4546	1.50963	0.00010853
48.322	2	504.261	1006.51	-0.00141462	-1.40547	EAINSYIR	[6] Acetyl (Y)	CLH2_HUMAN	Clathrin heavy chain 2	3.34474e+06	3.34801e+06	3.62457e+06	3.05995e+06	3.06803e+06	3.32644e+06	5.30496e+06	5.42541e+06	5.63782e+06	4.82226e+06	4.18967e+06	4.13346e+06	6.66052e+06	6.94318e+06	6.82377e+06	4.27006e+06	4.32972e+06	4.64652e+06	4.01555e+06	5.20213e+06	1.09638e+06	1.22668e+06	27.3033	23.5803	0.771905	7.56794e-08
64.5077	2	562.838	1123.66	-0.0099984	-8.89797	VAASAPKGILR	[7] Acetyl (K)	CLH2_HUMAN	Clathrin heavy chain 2	455765	624279	684408	582329	538065	547451	490631	488999	457324	456507	416579	419016	333918	299862	368492	344739	308144	377121	541028	369375	78076.2	53374.4	14.4311	14.4499	1.46471	2.22591e-05
35.9172	2	479.764	957.513	-0.000215459	-0.22502	LDALESLR	[6] Acetyl (S)	CLH2_HUMAN	Clathrin heavy chain 2	342404	268829	325071	277359	240969	198869	338829	534133	520308	166949	233907	173732	347610	392258	505993	328691	254744	296534	338530	300047	116792	108460	34.4998	36.1478	1.12826	0.225827
79.5468	2	549.338	1096.66	0.00321363	2.93038	KARRGRSPK	[1] Acetyl (K)	EPN4_HUMAN	Clathrin interactor 1	5.99401e+06	5.53575e+06	5.49494e+06	6.10644e+06	7.09233e+06	5.38182e+06	1.08713e+07	8.69355e+06	8.17098e+06	7.3186e+06	6.79011e+06	6.77483e+06	1.00205e+07	9.21073e+06	9.99212e+06	6.53168e+06	5.75132e+06	5.55239e+06	7.0379e+06	7.54914e+06	1.87283e+06	1.74356e+06	26.6107	23.0961	0.932278	0.184696
43.0992	3	414.898	1241.67	0.0102565	8.26033	LTQEPESIRK	[2] Acetyl (T)	CLCB_HUMAN	Clathrin light chain B	2.65221e+07	2.37248e+07	1.6962e+07	1.31058e+07	1.60695e+07	1.48143e+07	9.19318e+06	8.28411e+06	8.91119e+06	1.53022e+07	1.14169e+07	1.17522e+07	9.2616e+06	8.95331e+06	8.30152e+06	1.21403e+07	1.25148e+07	1.32812e+07	1.52874e+07	1.1436e+07	6.44834e+06	2.25913e+06	42.1806	19.7546	1.33678	0.00388851
68.0018	2	475.272	948.529	0.00061272	0.645969	KYNELLK	[1] Acetyl (K)	CLUS_HUMAN	Clusterin	50219.7	40393.5	43502.3	57540.7	53722.3	40621.5	162202	162942	156991	129706	132808	133326	196013	191068	189457	101031	104421	92777.7	85348.2	141179	56832.9	40919.9	66.5894	28.9845	0.604541	3.24505e-11
52.1582	2	463.769	925.524	-0.00361399	-3.90479	KIYKYK	[5] Acetyl (Y)|[6] Acetyl (K)	CMIP_HUMAN	C-Maf-inducing protein	2.66986e+06	2.45128e+06	2.82855e+06	2.62034e+06	2.92489e+06	2.99335e+06	1.17912e+06	1.27307e+06	1.23904e+06	1.57657e+06	1.24399e+06	1.67906e+06	926264	1.1912e+06	1.24848e+06	1.53619e+06	1.74415e+06	1.7966e+06	2.24217e+06	1.43806e+06	776158	296989	34.6164	20.6521	1.55917	4.12597e-07
41.8628	2	463.768	925.522	-0.00496797	-5.36772	KIYKYK	[1] Acetyl (K)|[6] Acetyl (K)	CMIP_HUMAN	C-Maf-inducing protein	988879	1.02202e+06	1.0032e+06	1.06074e+06	1.04405e+06	1.00409e+06	440621	398139	423328	1.27363e+06	1.17092e+06	1.19611e+06	752058	546483	573034	1.2651e+06	1.20131e+06	1.17192e+06	820564	1.01673e+06	300870	302043	36.6662	29.7073	0.807062	8.62543e-06
67.3458	2	425.239	848.464	-0.00026819	-0.316088	FTKELK	[2] Acetyl (T)|[3] Acetyl (K)	CMIP_HUMAN	C-Maf-inducing protein	770690	745516	561760	494727	418722	446983	351890	300153	320184	427976	586701	546243	226469	224998	208830	266274	261106	311270	490070	339985	173253	144457	35.3527	42.4892	1.44144	0.000234316
76.826	2	630.378	1258.74	0.00140674	1.11758	ILTSKFLRR	[3] Acetyl (T)|[4] Acetyl (S)|[5] Acetyl (K)	CMIP_HUMAN	C-Maf-inducing protein	290175	271207	312366	395957	244528	313845	187827	151352	183913	350603	341192	225445	123665	91109.9	164919	277960	286686	293716	261241	239477	77612.9	93893.2	29.7093	39.2076	1.09088	0.341159
33.2267	4	448.228	1788.88	0.00464984	2.59931	QLNLWSTQFGDAGLR	[6] Acetyl (S)|[7] Acetyl (T)	CMIP_HUMAN	C-Maf-inducing protein	47278	44001.2	35451.3	109675	95398.2	114700	62586.9	61662	53095	25011.5	26464.6	24562.2	66738.9	80397.5	65616.7	77300.9	64086.2	68576	69316.4	55417.2	29599.7	23179.2	42.7023	41.8268	1.25081	0.000991351
126.177	2	619.798	1237.58	0.00931452	7.52645	LSADTYEDLK	[2] Acetyl (S)|[10] Acetyl (K)	CMIP_HUMAN	C-Maf-inducing protein	24225.8	17947	19759.5	22551.5	24682.3	25153.1	10759.2	8867.28	11737.8	23595.1	26305.4	23319.1	7394.27	8491	8954.32	13312.3	10514	11178.7	18409.3	14784.9	6441.46	7456.69	34.9903	50.4344	1.24514	0.00116016
46.5053	2	709.403	1416.79	-0.00567258	-4.0038	TLVKEVVQNFAK	[4] Acetyl (K)	COTL1_HUMAN	Coactosin-like protein	5.34571e+07	4.56507e+07	4.60758e+07	4.69326e+07	4.8544e+07	4.42429e+07	6.68328e+07	7.08429e+07	7.39066e+07	5.15609e+07	4.58756e+07	4.63828e+07	8.12353e+07	8.26673e+07	8.74007e+07	6.02854e+07	5.57699e+07	5.40109e+07	5.5165e+07	6.27988e+07	1.19381e+07	1.64128e+07	21.6406	26.1355	0.878441	0.00040735
76.8157	2	564.835	1127.65	0.00259026	2.29704	KITREQRR	[1] Acetyl (K)	FA5_HUMAN	Coagulation factor V	5.26564e+06	4.59093e+06	4.63578e+06	5.13477e+06	3.57929e+06	4.57812e+06	3.10729e+06	2.70729e+06	2.93469e+06	4.94344e+06	4.63878e+06	4.30953e+06	1.99877e+06	2.18075e+06	2.29612e+06	2.87039e+06	3.12638e+06	3.21769e+06	4.05931e+06	3.28687e+06	982691	1.10034e+06	24.2083	33.4768	1.23501	0.00146441
83.9487	2	474.289	946.564	0.00438116	4.62851	LKFRDVK	[2] Acetyl (K)	FA5_HUMAN	Coagulation factor V	2.66747e+06	2.44235e+06	2.3248e+06	2.77011e+06	2.61792e+06	2.74802e+06	1.58764e+06	1.63335e+06	1.88184e+06	2.5795e+06	2.58407e+06	2.79769e+06	2.01586e+06	1.82542e+06	1.91126e+06	2.21495e+06	2.06509e+06	1.94626e+06	2.29706e+06	2.21557e+06	475050	351244	20.6808	15.8535	1.03678	0.224044
54.317	2	891.898	1781.78	-0.00299078	-1.67853	KSWWGDYWEPFR	[1] Acetyl (K)|[2] Acetyl (S)|[7] Acetyl (Y)	FA5_HUMAN	Coagulation factor V	2.59522e+06	2.5501e+06	2.33062e+06	2.11603e+06	2.4108e+06	2.66887e+06	2.32026e+06	2.78005e+06	2.16364e+06	1.33403e+06	1.46543e+06	1.59846e+06	1.72651e+06	2.057e+06	2.00545e+06	1.98225e+06	1.96487e+06	1.2579e+06	2.43729e+06	1.71021e+06	227113	309243	9.31828	18.0821	1.42514	7.95242e-05
62.627	4	518.764	2071.03	0.00552681	2.66864	SHEFHAINGMIYSLPGLK	[10] Oxidation (M)|[12] Acetyl (Y)	FA5_HUMAN	Coagulation factor V	804493	696694	678041	419433	497680	359311	340791	300464	286757	593546	659014	673838	316542	336546	297681	340154	301845	317342	487074	426279	193172	163871	39.6597	38.4422	1.14262	0.016694
35.363	2	575.275	1148.54	0.00112671	0.981001	IFEGNTNTK	[6] Acetyl (T)|[8] Acetyl (T)|[9] Acetyl (K)	FA5_HUMAN	Coagulation factor V	75896.9	78620.9	72215.1	126111	119617	140169	81774.3	81968	85005.6	127606	127528	112754	67134	54930.6	52656.1	85176.2	87965.6	84908.7	95708.6	88962.2	25511.2	28572.8	26.6551	32.1179	1.07583	0.0526261
105.769	3	556.27	1665.79	-0.0114379	-6.86629	YLDSTFTKRDPR	[4] Acetyl (S)|[5] Acetyl (T)|[7] Acetyl (T)|[8] Acetyl (K)	FA5_HUMAN	Coagulation factor V	48749.7	33011.6	31290.4	49354.2	49918.6	44731.6	19251.2	17616	20225.7	28610.4	38938.3	35854.5	14312.5	26152.8	21748.8	29990.4	39233	36620.8	34905.4	30162.4	13686.3	8469.98	39.2095	28.0813	1.15725	0.0978851
70.7988	3	727.369	2179.09	0.00274478	1.2596	GTQVVGSDMTVTVQFTNPLK	[7] Acetyl (S)|[9] Oxidation (M)	F13A_HUMAN	Coagulation factor XIII A chain	1.74536e+07	1.23854e+07	1.36446e+07	1.2244e+07	1.24642e+07	1.55025e+07	2.31296e+07	2.04794e+07	2.56017e+07	1.95385e+07	1.87104e+07	1.92297e+07	1.07301e+07	1.03534e+07	1.24768e+07	1.09481e+07	1.14371e+07	1.04624e+07	1.69895e+07	1.37652e+07	5.0232e+06	4.09914e+06	29.5666	29.779	1.23423	0.00212689
80.949	4	868.648	3470.56	0.00435744	1.25555	IVTNYFSAHDNDANLQMDIFLEEDGNVNSK	[7] Acetyl (S)|[17] Oxidation (M)	F13A_HUMAN	Coagulation factor XIII A chain	1.66594e+07	1.43409e+07	1.56606e+07	1.45689e+07	1.39346e+07	1.37266e+07	1.63116e+07	1.51463e+07	1.36241e+07	1.45421e+07	1.24598e+07	1.42954e+07	1.26024e+07	1.30843e+07	1.25497e+07	1.05227e+07	1.11257e+07	1.12897e+07	1.48859e+07	1.24969e+07	1.12275e+06	1.36988e+06	7.54237	10.9618	1.19117	0.000125147
77.6935	2	743.39	1484.76	-0.00113543	-0.764722	KPLNTEGVMKSR	[1] Acetyl (K)|[10] Acetyl (K)|[11] Acetyl (S)	F13A_HUMAN	Coagulation factor XIII A chain	1.37892e+06	1.36378e+06	1.08377e+06	1.33559e+06	1.43826e+06	1.17089e+06	1.04262e+06	793123	702938	990795	993647	1.17998e+06	551110	570741	467380	917684	618637	687599	1.14554e+06	775286	264351	249327	23.0764	32.1593	1.47758	0.000111099
72.4362	2	472.259	942.503	0.000779832	0.827406	LSIQSSPK	[6] Acetyl (S)|[8] Acetyl (K)	F13A_HUMAN	Coagulation factor XIII A chain	1.10607e+06	995581	806367	575674	546833	431438	781746	887955	788905	996536	782458	838964	895767	805124	817667	629136	569465	506856	768953	760219	218445	159685	28.4081	21.0051	1.01149	0.836362
60.9565	3	608.949	1823.83	0.000399053	0.2188	SNVDMDFEVENAVLGK	[1] Acetyl (S)|[5] Oxidation (M)	F13A_HUMAN	Coagulation factor XIII A chain	1.77316e+06	1.34012e+06	1.31949e+06	812896	1.08151e+06	1.10485e+06	1.43655e+06	1.05831e+06	1.25498e+06	1.14082e+06	1.14448e+06	1.63854e+06	890843	900591	1.01859e+06	1.02209e+06	1.2601e+06	1.09444e+06	1.24243e+06	1.12339e+06	273454	226556	22.0096	20.1672	1.10597	0.2217
109.715	3	724.729	2171.16	0.00136181	0.627228	GTYIPVPIVSELQSGKWGAK	[20] Acetyl (K)	F13A_HUMAN	Coagulation factor XIII A chain	399140	429126	409980	361254	298116	328802	262520	297899	325388	198699	199965	181266	269066	236786	268002	304886	345853	332613	345803	259682	57397.5	60107.8	16.5983	23.1467	1.33164	3.47939e-06
109.715	3	724.729	2171.16	0.00136181	0.627228	GTYIPVPIVSELQSGKWGAK	[16] Acetyl (K)	F13A_HUMAN	Coagulation factor XIII A chain	399140	429126	409980	361254	298116	328802	262520	297899	325388	198699	199965	181266	269066	236786	268002	304886	345853	332613	345803	259682	57397.5	60107.8	16.5983	23.1467	1.33164	3.47939e-06
109.601	2	1242.58	2483.15	-0.0119085	-4.7957	SRSNVDMDFEVENAVLGKDFK	[1] Acetyl (S)|[3] Acetyl (S)	F13A_HUMAN	Coagulation factor XIII A chain	214470	199675	216955	92565.1	120263	120230	118045	145938	139544	163396	172349	138444	146072	156203	145612	129823	141491	153962	151965	149706	46487	13134.2	30.5907	8.77336	1.01509	0.705467
42.4805	2	501.285	1000.56	-0.000255254	-0.255112	NLKNEITK	[3] Acetyl (K)	COPA_HUMAN	Coatomer subunit alpha	1.58824e+06	1.1079e+06	1.17367e+06	1.0954e+06	1.10269e+06	1.14912e+06	716574	669937	600076	939983	881695	680596	627467	597713	612170	813180	835075	786917	1.02262e+06	752755	311110	126482	30.4228	16.8025	1.35851	0.0005799
58.1177	2	622.819	1243.62	-0.00663591	-5.33592	LSQKKESEK	[4] Acetyl (K)|[5] Acetyl (K)|[7] Acetyl (S)|[9] Acetyl (K)	COPB_HUMAN	Coatomer subunit beta	1.90058e+06	1.36338e+06	1.43217e+06	1.74693e+06	2.03395e+06	1.72009e+06	2.50079e+06	3.03479e+06	2.86887e+06	1.87105e+06	1.76645e+06	1.99819e+06	1.79568e+06	1.99235e+06	1.64179e+06	1.83501e+06	1.78028e+06	1.93646e+06	2.06684e+06	1.84636e+06	603888	116400	29.218	6.30426	1.11941	0.0394502
48.3065	2	544.316	1086.62	0.00356219	3.27824	LTARSDRVK	[2] Acetyl (T)	COPB2_HUMAN	Coatomer subunit beta'	4.58884e+06	5.52853e+06	4.91424e+06	4.1355e+06	3.39325e+06	3.64063e+06	1.69751e+06	1.60827e+06	2.29806e+06	1.82001e+06	2.08216e+06	1.9238e+06	2.64452e+06	2.4393e+06	2.32984e+06	1.98082e+06	1.85606e+06	1.73371e+06	3.53387e+06	2.09002e+06	1.4141e+06	312491	40.0157	14.9515	1.69083	3.87387e-07
63.879	2	507.795	1013.58	0.000575465	0.567758	QLAELAISK	[8] Acetyl (S)	COPB2_HUMAN	Coatomer subunit beta'	1.50145e+06	1.65779e+06	1.5353e+06	1.77222e+06	1.78869e+06	1.95303e+06	1.84306e+06	2.2695e+06	2.39858e+06	2.55762e+06	1.98367e+06	2.15604e+06	2.55507e+06	2.4201e+06	2.32444e+06	2.16386e+06	2.07347e+06	1.66547e+06	1.85774e+06	2.21108e+06	307067	289084	16.5291	13.0743	0.840194	0.0042849
108.424	6	905.803	5428.78	0.0259804	4.78571	TMYLLGYIPKDNRLYLGDKELNIISYSLLVSVLEYQTAVMRR	[2] Oxidation (M)|[3] Acetyl (Y)|[7] Acetyl (Y)|[10] Acetyl (K)|[15] Acetyl (Y)|[19] Acetyl (K)|[25] Acetyl (S)|[26] Acetyl (Y)|[27] Acetyl (S)|[31] Acetyl (S)|[35] Acetyl (Y)|[37] Acetyl (T)	COPB2_HUMAN	Coatomer subunit beta'	1.8467e+06	2.25633e+06	2.02029e+06	2.6152e+06	2.36052e+06	2.59925e+06	4.77672e+06	5.45683e+06	4.84986e+06	2.07074e+06	3.20537e+06	2.63434e+06	5.47287e+06	4.97212e+06	6.33204e+06	3.90908e+06	4.56389e+06	5.46757e+06	3.19797e+06	4.292e+06	1.40635e+06	1.43544e+06	43.9764	33.4445	0.7451	0.000778143
93.604	2	723.419	1444.82	0.00590914	4.08989	KLFTAESLIGLK	[1] Acetyl (K)|[7] Acetyl (S)|[12] Acetyl (K)	COPD_HUMAN	Coatomer subunit delta	1.60884e+06	1.81288e+06	1.79676e+06	1.73749e+06	1.76228e+06	1.62983e+06	784838	802432	920767	1.09481e+06	1.09508e+06	1.2286e+06	689371	665166	607555	660745	1.05221e+06	1.11276e+06	1.42846e+06	911811	451023	248355	31.5741	27.2376	1.56662	1.18265e-06
57.9873	2	487.259	972.503	0.00376254	3.86894	DAERQGKK	[8] Acetyl (K)	COPD_HUMAN	Coatomer subunit delta	1.02718e+06	889537	867365	774345	857068	661661	506951	639687	502540	716938	673932	804904	593149	601345	487447	650750	621937	607669	747370	639786	181090	88538.5	24.2303	13.8388	1.16816	0.00891487
127.715	2	573.321	1144.63	0.0108652	9.49248	LAVNKMISK	[5] Acetyl (K)|[6] Oxidation (M)|[8] Acetyl (S)|[9] Acetyl (K)	COPG1_HUMAN	Coatomer subunit gamma-1	9518.93	10084.9	8453.29	6479.78	10623.2	9721.63	19086.8	20210	21453.3	16276.6	17905	20480.8	42625.3	37607.6	34236.1	20781.1	24378.7	17254.8	12848	25727.3	5706.17	9843.66	44.413	38.2615	0.49939	2.46043e-07
78.5618	2	703.356	1404.7	0.00600264	4.27328	ITDGTMLQAIER	[5] Acetyl (T)|[6] Oxidation (M)	COPG2_HUMAN	Coatomer subunit gamma-2	3.53194e+06	2.59394e+06	3.45809e+06	2.63521e+06	2.96863e+06	2.98395e+06	7.65492e+06	5.00694e+06	5.1712e+06	4.02385e+06	4.30803e+06	4.20566e+06	1.66436e+06	1.6774e+06	1.91457e+06	2.39117e+06	2.56165e+06	2.38741e+06	4.00053e+06	2.79268e+06	1.66555e+06	1.08831e+06	41.6333	38.9702	1.43251	0.00200748
34.2255	4	459.979	1835.89	0.0125498	6.8359	KHSVMMTFLSNMLR	[3] Acetyl (S)|[7] Acetyl (T)|[10] Acetyl (S)|[12] Oxidation (M)	COPG2_HUMAN	Coatomer subunit gamma-2	171091	227102	245306	223588	281980	268225	200568	208636	225411	113273	160539	159184	162838	214582	144271	330604	292864	299988	227990	208683	33956.8	79407.3	14.894	38.0517	1.09252	0.185303
34.2315	3	612.969	1835.89	0.011978	6.52441	KHSVMMTFLSNMLR	[3] Acetyl (S)|[7] Acetyl (T)|[10] Acetyl (S)|[12] Oxidation (M)	COPG2_HUMAN	Coatomer subunit gamma-2	213118	223287	209433	235686	291298	243291	173198	215821	211915	148286	192858	220438	179882	225247	154687	367560	280488	308372	224116	230869	31942.3	74129.7	14.2525	32.109	0.970751	0.66048
29.9023	4	459.978	1835.88	0.00960572	5.23223	KHSVMMTFLSNMLR	[3] Acetyl (S)|[7] Acetyl (T)|[10] Acetyl (S)|[12] Oxidation (M)	COPG2_HUMAN	Coatomer subunit gamma-2	144587	138986	132400	145642	147392	133228	103746	96382.2	108220	102580	98421.8	102142	112811	105937	117951	150350	147397	115521	127843	117012	19712.8	19212.7	15.4196	16.4194	1.09256	0.0321887
127.715	2	573.321	1144.63	0.0108652	9.49248	LAVSKMLNK	[4] Acetyl (S)|[5] Acetyl (K)|[6] Oxidation (M)|[9] Acetyl (K)	COPG2_HUMAN	Coatomer subunit gamma-2	9518.93	10084.9	8453.29	6479.78	10623.2	9721.63	19086.8	20210	21453.3	16276.6	17905	20480.8	42625.3	37607.6	34236.1	20781.1	24378.7	17254.8	12848	25727.3	5706.17	9843.66	44.413	38.2615	0.49939	2.46043e-07
127.167	2	824.948	1647.88	0.00183717	1.11487	MEALILEPSLYTVK	[N-term] Acetyl (Protein N-term)	COPZ1_HUMAN	Coatomer subunit zeta-1	345819	373135	349151	217822	236537	239849	282215	260721	270758	256460	279388	260196	263172	238107	228616	251305	219503	263476	286223	251136	56201.5	18984.6	19.6355	7.55951	1.13971	0.000389537
115.001	2	832.945	1663.88	0.00140068	0.841817	MEALILEPSLYTVK	[N-term] Acetyl (Protein N-term)|[1] Oxidation (M)	COPZ1_HUMAN	Coatomer subunit zeta-1	68702.7	74428.4	71358.3	93507.4	101932	86023.9	61422.4	70736.3	67542.6	38012.8	37222.7	45874	50251.1	54617.2	56101.8	69624.3	73302.5	80093.3	77294.9	56122.2	13478.6	15325.6	17.4378	27.3075	1.37726	1.34696e-06
72.0135	2	572.815	1143.61	0.000898092	0.785311	ASGVAVSDGVIK	[2] Acetyl (S)	COF1_HUMAN	Cofilin-1	1.04409e+08	9.2327e+07	1.04242e+08	9.0488e+07	7.88809e+07	7.70209e+07	6.67022e+07	5.51603e+07	7.41882e+07	9.72236e+07	8.41097e+07	9.07253e+07	6.05342e+07	5.90876e+07	7.00399e+07	7.36677e+07	7.82717e+07	9.4082e+07	8.26021e+07	7.8638e+07	1.66667e+07	1.40032e+07	20.1771	17.8071	1.05041	0.320967
72.0277	1	1144.62	1143.61	0.000169235	0.147983	ASGVAVSDGVIK	[2] Acetyl (S)	COF1_HUMAN	Cofilin-1	8.30988e+07	8.74626e+07	8.55133e+07	8.03648e+07	8.73915e+07	8.62477e+07	6.27053e+07	5.84337e+07	6.09524e+07	6.75183e+07	7.28951e+07	7.53423e+07	4.94109e+07	5.25337e+07	5.44202e+07	6.08462e+07	7.70031e+07	7.47778e+07	7.69078e+07	6.4972e+07	1.24019e+07	1.08566e+07	16.1257	16.7097	1.18371	0.000116295
72.0135	2	572.815	1143.61	0.000898092	0.785311	ASGVAVSDGVIK	[N-term] Acetyl (Protein N-term)	COF1_HUMAN	Cofilin-1	1.04409e+08	9.2327e+07	1.04242e+08	9.0488e+07	7.88809e+07	7.70209e+07	6.67022e+07	5.51603e+07	7.41882e+07	9.72236e+07	8.41097e+07	9.07253e+07	6.05342e+07	5.90876e+07	7.00399e+07	7.36677e+07	7.82717e+07	9.4082e+07	8.26021e+07	7.8638e+07	1.66667e+07	1.40032e+07	20.1771	17.8071	1.05041	0.320967
49.4225	3	475.605	1423.79	0.000954776	0.670587	LGGSAVISLEGKPL	[4] Acetyl (S)|[12] Acetyl (K)	COF1_HUMAN	Cofilin-1	4.83212e+06	4.49193e+06	4.03158e+06	4.24019e+06	4.58376e+06	4.32838e+06	6.34117e+06	6.43596e+06	7.60943e+06	4.76164e+06	4.64965e+06	4.44633e+06	8.14753e+06	7.78083e+06	8.03674e+06	6.40974e+06	6.47203e+06	6.56282e+06	5.2105e+06	6.36303e+06	1.2598e+06	1.4673e+06	24.1781	23.0597	0.818871	1.68343e-05
53.9142	4	587.044	2344.15	-0.00151064	-0.644432	LTGIKHELQANCYEEVKDR	[5] Acetyl (K)	COF1_HUMAN	Cofilin-1	1.32314e+06	1.01908e+06	1.05961e+06	1.0568e+06	856350	740749	687475	507517	647265	750124	602359	600369	502603	449429	504581	728058	701508	696749	877553	615087	257173	110578	29.3057	17.9777	1.42671	0.000240574
59.6712	2	600.814	1199.61	-0.00036884	-0.307465	QERKEKEK	[4] Acetyl (K)|[6] Acetyl (K)|[8] Acetyl (K)	CCD43_HUMAN	Coiled-coil domain-containing protein 43	1.19324e+06	798502	707644	867157	625996	479915	457717	363561	410844	648127	698185	618413	341615	376350	399555	547783	582749	522148	656064	526103	267636	127079	40.7941	24.1549	1.24703	0.0641311
120.604	3	867.408	2599.2	0.00828242	3.18653	AAPSEVAAIAPGEGDGGGGGFGSWLDGR	[4] Acetyl (S)	CCD43_HUMAN	Coiled-coil domain-containing protein 43	635856	695569	622284	579511	557575	629233	758576	1.06206e+06	956057	660987	785860	781879	1.00646e+06	952541	979028	707315	712102	731881	721857	813117	175273	130961	24.2809	16.1061	0.887766	0.0210008
120.604	3	867.408	2599.2	0.00828242	3.18653	AAPSEVAAIAPGEGDGGGGGFGSWLDGR	[N-term] Acetyl (Protein N-term)	CCD43_HUMAN	Coiled-coil domain-containing protein 43	635856	695569	622284	579511	557575	629233	758576	1.06206e+06	956057	660987	785860	781879	1.00646e+06	952541	979028	707315	712102	731881	721857	813117	175273	130961	24.2809	16.1061	0.887766	0.0210008
119.538	2	457.776	913.538	0.00392731	4.29903	LAKQERK	[7] Acetyl (K)	CCD43_HUMAN	Coiled-coil domain-containing protein 43	34676.4	31142.7	29172.4	28693.1	27314	33632.8	12923.3	15696.7	10949.3	29992.1	31803.2	29776	13377.7	15006.9	11776.6	24271	28945	26332.6	24911.2	23475.7	9165.45	7911.79	36.7925	33.7021	1.06115	0.226819
52.3452	2	479.782	957.55	0.000706167	0.737473	KEQTKLK	[1] Acetyl (K)|[5] Acetyl (K)	CCD58_HUMAN	Coiled-coil domain-containing protein 58	585727	602469	700670	482153	565758	549461	817095	825869	723256	527899	365222	494284	952307	972502	961802	698665	651106	711561	650273	703927	121733	221602	18.7203	31.4808	0.923779	0.0571668
123.025	3	746.685	2237.03	0.00111494	0.498402	AAPSGGVNCEEFAEFQELLK	[4] Acetyl (S)	CCD58_HUMAN	Coiled-coil domain-containing protein 58	98324.3	152956	145357	131781	148982	130563	151251	141512	160232	115300	113440	121221	231581	208278	195782	130845	148232	150238	140106	157213	18401.1	43901.4	13.1337	27.9247	0.891188	0.0430233
123.033	2	1119.52	2237.03	0.00105886	0.473332	AAPSGGVNCEEFAEFQELLK	[4] Acetyl (S)	CCD58_HUMAN	Coiled-coil domain-containing protein 58	171466	210472	228199	182264	191246	173787	197426	195026	260912	172579	157098	154066	331880	282070	280816	181137	197717	224708	201200	220230	28561.4	63884.2	14.1955	29.0079	0.913589	0.128103
123.025	3	746.685	2237.03	0.00111494	0.498402	AAPSGGVNCEEFAEFQELLK	[N-term] Acetyl (Protein N-term)	CCD58_HUMAN	Coiled-coil domain-containing protein 58	98324.3	152956	145357	131781	148982	130563	151251	141512	160232	115300	113440	121221	231581	208278	195782	130845	148232	150238	140106	157213	18401.1	43901.4	13.1337	27.9247	0.891188	0.0430233
123.033	2	1119.52	2237.03	0.00105886	0.473332	AAPSGGVNCEEFAEFQELLK	[N-term] Acetyl (Protein N-term)	CCD58_HUMAN	Coiled-coil domain-containing protein 58	171466	210472	228199	182264	191246	173787	197426	195026	260912	172579	157098	154066	331880	282070	280816	181137	197717	224708	201200	220230	28561.4	63884.2	14.1955	29.0079	0.913589	0.128103
86.8977	2	621.839	1241.66	0.00127613	1.02776	ISADKKSLGR	[2] Acetyl (S)|[5] Acetyl (K)|[6] Acetyl (K)|[7] Acetyl (S)	C1R_HUMAN	Complement C1r subcomponent	761207	662941	728035	1.50154e+06	1.12975e+06	1.16183e+06	836998	823667	695279	914172	599896	619730	625226	423340	531978	1.43622e+06	1.40307e+06	1.68331e+06	922359	915216	281829	468918	30.5552	51.2357	1.0078	0.915013
93.6943	2	621.838	1241.66	0.000324487	0.261332	ISADKKSLGR	[2] Acetyl (S)|[5] Acetyl (K)|[6] Acetyl (K)|[7] Acetyl (S)	C1R_HUMAN	Complement C1r subcomponent	548120	866214	646853	531101	560015	540650	615809	817976	1.07146e+06	480454	423548	409469	946644	824863	829526	433102	715892	661427	688689	636103	188705	205689	27.4005	32.3359	1.08267	0.421318
29.8553	3	563.935	1688.78	0.0113045	6.69393	YTTTMGVNTYKAR	[2] Acetyl (T)|[3] Acetyl (T)|[4] Acetyl (T)|[5] Oxidation (M)|[11] Acetyl (K)	C1R_HUMAN	Complement C1r subcomponent	207527	238809	235673	414726	257366	380378	196558	177233	194493	238930	265222	238349	207966	239996	179295	248415	324424	340648	255863	253694	84590.5	51224.8	33.0609	20.1916	1.00855	0.909522
64.9222	2	542.822	1083.63	-0.00028084	-0.259166	ISLPESLKR	[8] Acetyl (K)	CO3_HUMAN	Complement C3	1.51675e+07	1.51395e+07	1.73345e+07	1.66466e+07	1.58114e+07	1.68149e+07	1.06769e+07	1.20274e+07	1.16937e+07	1.44232e+07	1.27978e+07	1.28593e+07	1.39462e+07	1.34903e+07	1.298e+07	1.58345e+07	1.41657e+07	1.5028e+07	1.45903e+07	1.39472e+07	2.47757e+06	1.04004e+06	16.981	7.45694	1.04611	0.122936
78.1653	2	501.277	1000.54	-0.00519161	-5.18878	EALKLEEK	[8] Acetyl (K)	CO3_HUMAN	Complement C3	6.23514e+06	6.00593e+06	5.62524e+06	8.45192e+06	8.47713e+06	7.34843e+06	5.24979e+06	5.14069e+06	4.61061e+06	3.40626e+06	2.7698e+06	2.8411e+06	3.91262e+06	3.97504e+06	2.96151e+06	7.97561e+06	7.78165e+06	6.64724e+06	6.34943e+06	4.69676e+06	1.42718e+06	2.15176e+06	22.4774	45.8138	1.35187	1.86092e-05
58.322	2	642.815	1283.62	-0.0128164	-9.98454	YISKYELDK	[4] Acetyl (K)|[5] Acetyl (Y)|[9] Acetyl (K)	CO3_HUMAN	Complement C3	1.05933e+07	9.75095e+06	1.04232e+07	6.9388e+06	8.70088e+06	7.49159e+06	9.31815e+06	9.37989e+06	1.09406e+07	1.12334e+07	9.06549e+06	9.92151e+06	8.84939e+06	9.13277e+06	8.80053e+06	7.52092e+06	7.66982e+06	8.38543e+06	9.28192e+06	8.95325e+06	1.37101e+06	1.13119e+06	14.7708	12.6344	1.03671	0.36352
83.7732	2	566.33	1130.65	0.000657666	0.581673	VGKYPKELR	[4] Acetyl (Y)	CO3_HUMAN	Complement C3	3.70215e+06	3.3065e+06	3.26626e+06	4.59589e+06	4.17818e+06	4.44699e+06	2.47226e+06	1.96938e+06	2.47386e+06	3.34662e+06	3.61321e+06	3.3364e+06	1.79628e+06	1.79049e+06	1.97777e+06	1.94589e+06	1.98332e+06	1.84598e+06	3.37905e+06	2.404e+06	936147	778275	27.7044	32.3742	1.4056	1.74285e-07
83.7732	2	566.33	1130.65	0.000657666	0.581673	VGKYPKELR	[6] Acetyl (K)	CO3_HUMAN	Complement C3	3.70215e+06	3.3065e+06	3.26626e+06	4.59589e+06	4.17818e+06	4.44699e+06	2.47226e+06	1.96938e+06	2.47386e+06	3.34662e+06	3.61321e+06	3.3364e+06	1.79628e+06	1.79049e+06	1.97777e+06	1.94589e+06	1.98332e+06	1.84598e+06	3.37905e+06	2.404e+06	936147	778275	27.7044	32.3742	1.4056	1.74285e-07
125.15	2	842.396	1682.78	0.00486391	2.89041	AGDFLEANYMNLQR	[9] Acetyl (Y)	CO3_HUMAN	Complement C3	914628	912280	747456	673938	623755	701321	606747	676826	679450	735499	863989	734008	646918	609176	608685	653265	683676	642145	726267	686374	113644	81271.9	15.6477	11.8408	1.05812	0.158484
101.189	3	664.003	1988.99	-0.00702658	-3.53273	FLTTAKDKNRWEDPGK	[6] Acetyl (K)|[8] Acetyl (K)	CO3_HUMAN	Complement C3	81781	131277	95400.6	57668.9	66338	46247.3	60244.7	35093.3	57050.9	82462.1	78428.3	107586	42605	46475.5	38943.7	62195.8	68634.7	73372.2	70122.4	66744.8	29046.6	22040.4	41.4228	33.0218	1.0506	0.634754
68.9443	2	529.304	1056.59	0.00136823	1.29495	INVKVGGNSK	[10] Acetyl (K)	CO4A_HUMAN	Complement C4-A	7.74017e+07	6.9295e+07	4.70941e+07	9.69147e+07	9.01603e+07	9.60046e+07	1.33103e+08	1.35369e+08	1.38362e+08	8.1037e+07	7.75503e+07	8.37746e+07	9.13472e+07	9.33289e+07	8.31998e+07	9.06525e+07	9.22905e+07	8.9795e+07	9.81893e+07	8.69973e+07	3.19447e+07	5.67664e+06	32.5337	6.52507	1.12865	0.00634164
110.809	2	550.311	1098.61	0.00488226	4.44406	INVKVGGNSK	[9] Acetyl (S)|[10] Acetyl (K)	CO4A_HUMAN	Complement C4-A	7.30334e+06	7.26787e+06	7.23643e+06	8.36453e+06	8.01851e+06	8.20573e+06	4.56498e+06	5.04836e+06	4.83743e+06	7.73348e+06	8.12604e+06	8.00175e+06	4.52077e+06	4.7705e+06	4.46135e+06	4.98575e+06	4.89237e+06	4.94862e+06	6.7608e+06	5.82674e+06	1.51957e+06	1.60818e+06	22.4762	27.6	1.16031	4.49154e-08
54.2522	2	575.809	1149.6	-0.00383911	-3.3395	YVLPNFEVK	[9] Acetyl (K)	CO4A_HUMAN	Complement C4-A	2.19365e+06	1.38876e+06	1.7431e+06	1.02572e+06	1.04829e+06	1.01435e+06	1.28e+06	1.31086e+06	1.36088e+06	1.67024e+06	1.65124e+06	1.3065e+06	953226	1.2755e+06	1.28859e+06	1.23493e+06	958938	1.17168e+06	1.37396e+06	1.27898e+06	383732	253604	27.929	19.8285	1.07426	0.356653
115.109	2	564.826	1127.64	0.00331268	2.93772	ITQVLHFTK	[9] Acetyl (K)	CO4A_HUMAN	Complement C4-A	213992	229364	259598	329323	377623	352789	163034	170799	161226	84996.5	113957	101907	80490.3	78331.7	81455.7	156028	179262	169869	250861	116255	84164.9	41144.3	33.5504	35.3913	2.15784	5.08319e-10
115.109	2	564.826	1127.64	0.00331268	2.93772	ITQVLHFTK	[2] Acetyl (T)	CO4A_HUMAN	Complement C4-A	213992	229364	259598	329323	377623	352789	163034	170799	161226	84996.5	113957	101907	80490.3	78331.7	81455.7	156028	179262	169869	250861	116255	84164.9	41144.3	33.5504	35.3913	2.15784	5.08319e-10
61.0612	2	500.792	999.569	-0.0021147	-2.11561	VLGSSVAGLR	[5] Acetyl (S)	C1QBP_HUMAN	Complement component 1 Q subcomponent-binding protein, mitochondrial	635603	455839	520888	675557	640871	649725	578609	603605	503324	500034	483963	579354	539618	447824	461222	747429	674839	633228	584891	563057	75765.2	103745	12.9537	18.4253	1.03878	0.430073
92.0637	2	543.314	1084.61	0.00737826	6.80271	ISLGPRCIK	[2] Acetyl (S)	CO5_HUMAN	Complement C5	6.94185e+06	8.79205e+06	8.87759e+06	4.83494e+06	5.78786e+06	7.44355e+06	5.39697e+06	6.18114e+06	5.71022e+06	3.37371e+06	3.57339e+06	3.02195e+06	4.82633e+06	4.38895e+06	5.23828e+06	4.69024e+06	4.9315e+06	5.75716e+06	6.66291e+06	4.42239e+06	1.45665e+06	916807	21.8621	20.731	1.50663	5.53293e-05
90.5948	2	614.792	1227.57	-0.000545583	-0.444442	LSMDIDVSYK	[3] Oxidation (M)|[9] Acetyl (Y)	CO5_HUMAN	Complement C5	134443	80207.4	113148	218103	277589	227462	159197	194762	144685	132038	144574	135934	115852	97987.9	124212	273153	195999	216981	172177	159637	62328.1	57030.1	36.1999	35.7249	1.07856	0.340197
111.445	3	965.809	2894.4	0.00550651	1.90247	KLKEGMLSIMSYRNADYSYSVWK	[19] Acetyl (Y)|[20] Acetyl (S)|[23] Acetyl (K)	CO5_HUMAN	Complement C5	1.07696e+06	1.18105e+06	1.08635e+06	1.01915e+06	1.01497e+06	889245	487344	542964	489173	444575	475529	411273	406369	392387	375178	594080	563475	519835	865245	464744	280229	78706.7	32.3872	16.9355	1.86177	2.576e-10
30.6883	2	716.371	1430.73	0.00921603	6.44154	VTCTNAELVKGR	[4] Acetyl (T)|[10] Acetyl (K)	CO5_HUMAN	Complement C5	33335.9	37700.9	38917.3	26931.6	16218	22603.5	51116.3	42229.1	54602	44242.9	22912.3	22902.1	46934.8	41230.6	31410.1	44494	33062.8	27909.9	35961.6	35011.1	12673.1	9461.83	35.2406	27.0253	1.02715	0.801189
112.643	2	730.385	1458.76	-0.010466	-7.17452	YFRKPYNFLK	[6] Acetyl (Y)|[10] Acetyl (K)	CO8A_HUMAN	Complement component C8 alpha chain	920987	942141	907347	2.08288e+06	1.9872e+06	1.96652e+06	1.16752e+06	1.0384e+06	1.19194e+06	272506	301847	273935	419170	424528	434556	844369	888829	919671	1.3561e+06	531046	503067	272915	37.0965	51.3921	2.55365	5.41193e-14
113.355	3	892.453	2674.34	0.0150742	5.63664	MFAVVFFILSLMTCQPGVTAQEK	[1] Oxidation (M)|[23] Acetyl (K)	CO8A_HUMAN	Complement component C8 alpha chain	447908	637868	381483	268146	227422	216366	230578	310682	336255	174361	137572	150649	159657	152072	110968	154682	145144	152558	339634	148629	136042	17336.8	40.0553	11.6645	2.28511	2.55076e-05
109.96	2	881.914	1761.81	-0.0063795	-3.62097	LGSLGAACEQTQTEGAK	[3] Acetyl (S)	CO8A_HUMAN	Complement component C8 alpha chain	218616	159436	243629	157348	162741	174995	150392	157395	166447	173534	187061	186899	110054	73882.5	76589.5	168547	190299	176757	176778	149292	32164.8	48408.5	18.195	32.4255	1.18411	0.0171512
56.446	2	790.465	1578.92	0.00214907	1.3611	KYAFELKEKLLR	[9] Acetyl (K)	CO9_HUMAN	Complement component C9	2.0365e+06	2.39135e+06	2.40806e+06	2.2942e+06	2.27671e+06	1.88144e+06	836405	1.34733e+06	1.12281e+06	1.22431e+06	1.87808e+06	1.54752e+06	1.11221e+06	1.45364e+06	1.32037e+06	2.3789e+06	2.36928e+06	2.28002e+06	1.84387e+06	1.72937e+06	594578	508557	32.2462	29.407	1.06621	0.300566
93.604	2	723.419	1444.82	-0.00529086	-3.66193	KLTRKEVYIK	[1] Acetyl (K)|[5] Acetyl (K)|[8] Acetyl (Y)|[10] Acetyl (K)	CFAB_HUMAN	Complement factor B	1.60884e+06	1.81288e+06	1.79676e+06	1.73749e+06	1.76228e+06	1.62983e+06	784838	802432	920767	1.09481e+06	1.09508e+06	1.2286e+06	689371	665166	607555	660745	1.05221e+06	1.11276e+06	1.42846e+06	911811	451023	248355	31.5741	27.2376	1.56662	1.18265e-06
71.1875	2	496.764	991.513	-0.00313437	-3.16119	FLMKGPNK	[3] Oxidation (M)|[8] Acetyl (K)	CFAH_HUMAN	Complement factor H	2.11483e+06	2.62598e+06	2.20965e+06	1.5474e+06	1.597e+06	1.85186e+06	1.73587e+06	1.89349e+06	1.78636e+06	1.77966e+06	2.13058e+06	1.65674e+06	2.23468e+06	2.10398e+06	2.15296e+06	1.7085e+06	1.3398e+06	1.68174e+06	1.92916e+06	1.8654e+06	339076	302447	17.5763	16.2135	1.03418	0.475633
127.155	2	570.808	1139.6	-0.00414705	-3.63902	LSSRSHTLR	[3] Acetyl (S)|[7] Acetyl (T)	CFAH_HUMAN	Complement factor H	79834.9	84644.9	86635.7	78119.8	84542.9	77799.7	92846.2	77773.8	85053.3	89678.3	75684.2	69948.3	61474.5	73539.4	67236.2	77576.2	81369.3	79254.9	83027.9	75084.6	5094.74	8306.87	6.13618	11.0633	1.10579	0.0180027
122.078	2	570.806	1139.6	-0.0069569	-6.10466	LSSRSHTLR	[2] Acetyl (S)|[7] Acetyl (T)	CFAH_HUMAN	Complement factor H	62378.8	70781.3	91980.9	77764.3	65758.1	80956.8	47409.5	64724	35788.5	73337.4	60783	59996.7	43162.2	57803.2	54215	38145.4	48125.5	49328.7	66393.6	53877.5	17072.3	10579.7	25.7139	19.6366	1.23231	0.0260439
122.078	2	570.806	1139.6	-0.0069569	-6.10466	LSSRSHTLR	[5] Acetyl (S)|[7] Acetyl (T)	CFAH_HUMAN	Complement factor H	62378.8	70781.3	91980.9	77764.3	65758.1	80956.8	47409.5	64724	35788.5	73337.4	60783	59996.7	43162.2	57803.2	54215	38145.4	48125.5	49328.7	66393.6	53877.5	17072.3	10579.7	25.7139	19.6366	1.23231	0.0260439
126.847	2	790.438	1578.86	0.000509463	0.322677	AEAALLLLPEAAAER	[N-term] Acetyl (Protein N-term)	COG3_HUMAN	Conserved oligomeric Golgi complex subunit 3	248096	223717	220970	252662	241396	268400	180370	186808	159331	158949	204195	193550	181497	188970	209544	259230	232469	253443	220194	209094	37121.4	33492	16.8585	16.0177	1.05309	0.17426
66.8622	3	616.981	1847.92	-0.0173887	-9.40981	TVQPHTVTALRNSEK	[6] Acetyl (T)|[8] Acetyl (T)|[13] Acetyl (S)|[15] Acetyl (K)	CNST_HUMAN	Consortin	7.13122e+06	7.86034e+06	9.48625e+06	1.29217e+07	1.27628e+07	1.17459e+07	9.00179e+06	8.45373e+06	9.51427e+06	5.68263e+06	5.86768e+06	5.0521e+06	4.96432e+06	5.30721e+06	4.57329e+06	1.20237e+07	1.21386e+07	1.10799e+07	9.87534e+06	7.40994e+06	2.11463e+06	3.28797e+06	21.4132	44.3725	1.33272	5.9446e-06
69.5752	2	607.822	1213.63	-3.28289e-05	-0.0270501	IAAVEKSQER	[6] Acetyl (K)|[7] Acetyl (S)	CNST_HUMAN	Consortin	1.17811e+06	876965	903793	931090	1.01098e+06	981602	1.22074e+06	1.10351e+06	1.17506e+06	699727	713304	611751	515693	656782	500967	694502	773220	814428	1.04243e+06	664486	130005	106390	12.4714	16.0108	1.56877	1.08961e-06
56.446	2	581.313	1160.61	-0.00343289	-2.95782	LSEATRSSLR	[2] Acetyl (S)	CSN1_HUMAN	COP9 signalosome complex subunit 1	1.16314e+08	9.221e+07	1.06714e+08	6.7349e+07	6.62982e+07	5.03039e+07	5.30204e+07	5.73404e+07	6.75242e+07	7.60339e+07	7.64148e+07	9.08233e+07	4.61314e+07	5.25702e+07	5.07745e+07	7.25882e+07	7.18715e+07	7.84341e+07	7.52305e+07	6.84047e+07	2.39879e+07	1.50529e+07	31.8859	22.0057	1.09979	0.0967902
34.1242	3	474.925	1421.75	0.00727995	5.12043	SLLMGKEFQRR	[4] Oxidation (M)|[6] Acetyl (K)	CSN1_HUMAN	COP9 signalosome complex subunit 1	2.06826e+06	2.17163e+06	2.60726e+06	5.25755e+06	5.54372e+06	4.01615e+06	2.53482e+06	2.12329e+06	2.29273e+06	2.50548e+06	2.15454e+06	2.19683e+06	2.65789e+06	2.93158e+06	2.36028e+06	3.98236e+06	4.31013e+06	4.12027e+06	3.17949e+06	3.02437e+06	1.3921e+06	870814	43.7837	28.7932	1.05129	0.420624
121.612	2	681.855	1361.69	0.000994196	0.730117	ASALEQFVNSVR	[2] Acetyl (S)	CSN3_HUMAN	COP9 signalosome complex subunit 3	893168	944755	1.05202e+06	776980	773163	715852	563020	623685	540586	517703	589942	558037	444619	488960	416716	427136	421287	423646	764803	476450	174954	65421.6	22.8757	13.7311	1.60521	1.14158e-08
96.9877	5	558.274	2786.34	0.0133362	4.78631	MQMNTNQLTSIHADLCQLCLLAK	[10] Acetyl (S)|[23] Acetyl (K)	CSN3_HUMAN	COP9 signalosome complex subunit 3	470151	480996	394530	994306	660836	379884	326323	582124	581492	269721	234903	295446	532876	440483	348807	530047	545578	588955	541183	420757	201648	135558	37.2607	32.2177	1.28621	0.106923
47.857	3	625.998	1874.97	0.0174854	9.32578	QIQSLCFQVNNLLEK	[15] Acetyl (K)	CSN4_HUMAN	COP9 signalosome complex subunit 4	3.09403e+07	2.71532e+07	3.08838e+07	3.62541e+07	3.42119e+07	3.4654e+07	3.65851e+07	3.32514e+07	3.33458e+07	2.95367e+07	3.18462e+07	2.27408e+07	3.06685e+07	2.88941e+07	2.5751e+07	3.5899e+07	3.60258e+07	3.48678e+07	3.30311e+07	3.06922e+07	2.97334e+06	4.56255e+06	9.00164	14.8655	1.0762	0.0713814
67.814	3	487.925	1460.75	0.0029765	2.03765	VISFEEQVASIR	[3] Acetyl (S)|[10] Acetyl (S)	CSN4_HUMAN	COP9 signalosome complex subunit 4	277012	322592	312545	306605	384869	343374	124668	178737	170515	273984	210495	272191	67042.7	83406.5	100960	203625	231896	192051	268991	181739	89360.2	79031.9	33.2206	43.4865	1.48009	3.23028e-05
113.973	3	821.058	2460.15	-0.018626	-7.57103	QDLAQLMNSSGSHKDLAGKYR	[7] Oxidation (M)|[10] Acetyl (S)|[19] Acetyl (K)|[20] Acetyl (Y)	CSN4_HUMAN	COP9 signalosome complex subunit 4	739584	794512	668612	750265	728481	798907	479427	532725	555467	515334	490064	484227	366133	333174	343447	460989	427763	389535	671998	423407	119933	67995.8	17.8472	16.0592	1.58712	9.36852e-09
65.3657	2	404.229	806.444	-0.000263188	-0.326356	YLWKR	[4] Acetyl (K)	CSN8_HUMAN	COP9 signalosome complex subunit 8	455308	428678	355084	389158	380565	437571	606607	537363	657323	361139	384005	410848	443145	380757	372936	410812	458852	398457	471962	402328	105457	32369.2	22.3444	8.04547	1.17308	0.00400437
27.9605	3	546.614	1636.82	0.00206036	1.25876	PVAVMAESAFSFKK	[N-term] Acetyl (Protein N-term)|[8] Acetyl (S)|[11] Acetyl (S)	CSN8_HUMAN	COP9 signalosome complex subunit 8	198151	260972	278891	201005	225205	206526	177672	176335	169298	134512	105656	109855	155510	148786	137491	230120	200771	216662	210450	159929	38147.6	45496.8	18.1267	28.448	1.3159	0.000224908
39.384	2	576.287	1150.56	-0.00137544	-1.19545	SYKNSGTIR	[2] Acetyl (Y)|[5] Acetyl (S)|[7] Acetyl (T)	CPNE1_HUMAN	Copine-1	1.48398e+06	1.30426e+06	1.2936e+06	1.54643e+06	1.538e+06	1.33701e+06	1.17821e+06	853236	1.07552e+06	1.45765e+06	1.50991e+06	1.37937e+06	1.40461e+06	1.72486e+06	1.59322e+06	1.48855e+06	1.28021e+06	1.76002e+06	1.29003e+06	1.51093e+06	228194	158022	17.689	10.4585	0.853797	0.0104116
39.384	2	576.287	1150.56	-0.00137544	-1.19545	SYKNSGTIR	[1] Acetyl (S)|[5] Acetyl (S)|[7] Acetyl (T)	CPNE1_HUMAN	Copine-1	1.48398e+06	1.30426e+06	1.2936e+06	1.54643e+06	1.538e+06	1.33701e+06	1.17821e+06	853236	1.07552e+06	1.45765e+06	1.50991e+06	1.37937e+06	1.40461e+06	1.72486e+06	1.59322e+06	1.48855e+06	1.28021e+06	1.76002e+06	1.29003e+06	1.51093e+06	228194	158022	17.689	10.4585	0.853797	0.0104116
63.3933	2	758.405	1514.79	-0.00341889	-2.257	LGGVKYDIDLPNK	[6] Acetyl (Y)|[13] Acetyl (K)	ATOX1_HUMAN	Copper transport protein ATOX1	4.04529e+07	3.96982e+07	4.03794e+07	2.42231e+07	3.0805e+07	2.59786e+07	1.9809e+07	2.21868e+07	2.13101e+07	2.88297e+07	3.02322e+07	2.82374e+07	1.82986e+07	1.91226e+07	1.98292e+07	2.27641e+07	2.50325e+07	2.38181e+07	2.9427e+07	2.40183e+07	8.6509e+06	4.42204e+06	29.3978	18.4112	1.22519	1.37617e-05
63.3933	2	758.405	1514.79	-0.00341889	-2.257	LGGVKYDIDLPNK	[5] Acetyl (K)|[6] Acetyl (Y)	ATOX1_HUMAN	Copper transport protein ATOX1	4.04529e+07	3.96982e+07	4.03794e+07	2.42231e+07	3.0805e+07	2.59786e+07	1.9809e+07	2.21868e+07	2.13101e+07	2.88297e+07	3.02322e+07	2.82374e+07	1.82986e+07	1.91226e+07	1.98292e+07	2.27641e+07	2.50325e+07	2.38181e+07	2.9427e+07	2.40183e+07	8.6509e+06	4.42204e+06	29.3978	18.4112	1.22519	1.37617e-05
77.435	2	485.308	968.602	0.000234445	0.242044	VLNKLGGVK	[9] Acetyl (K)	ATOX1_HUMAN	Copper transport protein ATOX1	149794	173694	194903	170484	221440	223124	157292	134944	130222	365596	277480	233235	70791.6	95161.3	65928.9	167139	161782	168748	172877	178429	34294.2	99699.6	19.8373	55.8763	0.968885	0.721129
114.745	2	631.338	1260.66	-0.000326499	-0.25899	MSRQVVRSSK	[N-term] Acetyl (Protein N-term)|[2] Acetyl (S)	COR1A_HUMAN	Coronin-1A	208391	234398	189838	115490	137016	125224	92642.5	118543	103809	193948	198291	220846	100335	100355	97313.9	108731	101217	95102.7	147261	135126	50545.1	52553.8	34.3234	38.8924	1.0898	0.0754255
124.438	3	1013.81	3038.41	0.0115439	3.79934	YFEITSEAPFLHYLSMFSSKESQR	[5] Acetyl (T)|[6] Acetyl (S)|[16] Oxidation (M)|[22] Acetyl (S)	COR1A_HUMAN	Coronin-1A	171354	166502	168190	121014	118511	130450	365597	357444	312224	195931	220651	182471	296828	267564	219198	270784	282486	235251	212365	241240	102531	40014.7	48.2803	16.5871	0.880305	0.0247682
124.438	3	1013.81	3038.41	0.0115439	3.79934	YFEITSEAPFLHYLSMFSSKESQR	[6] Acetyl (S)|[13] Acetyl (Y)|[15] Acetyl (S)|[16] Oxidation (M)	COR1A_HUMAN	Coronin-1A	171354	166502	168190	121014	118511	130450	365597	357444	312224	195931	220651	182471	296828	267564	219198	270784	282486	235251	212365	241240	102531	40014.7	48.2803	16.5871	0.880305	0.0247682
56.446	2	790.465	1578.92	0.00474907	3.00781	SFRKVVRQSKFR	[10] Acetyl (K)	COR1B_HUMAN	Coronin-1B	2.0365e+06	2.39135e+06	2.40806e+06	2.2942e+06	2.27671e+06	1.88144e+06	836405	1.34733e+06	1.12281e+06	1.22431e+06	1.87808e+06	1.54752e+06	1.11221e+06	1.45364e+06	1.32037e+06	2.3789e+06	2.36928e+06	2.28002e+06	1.84387e+06	1.72937e+06	594578	508557	32.2462	29.407	1.06621	0.300566
86.6663	2	511.793	1021.57	0.00450654	4.4114	LVRSSPHGK	[9] Acetyl (K)	CRKL_HUMAN	Crk-like protein	1.93047e+06	1.69146e+06	1.5642e+06	2.36598e+06	2.18888e+06	2.45348e+06	3.27212e+06	2.71937e+06	2.93141e+06	2.11533e+06	1.88467e+06	2.19784e+06	3.03831e+06	2.89587e+06	3.11349e+06	2.20352e+06	2.31482e+06	2.11741e+06	2.34637e+06	2.43125e+06	568853	456451	24.2439	18.7743	0.96509	0.313118
122.087	4	1069.03	4272.1	-0.0313833	-7.34606	VPCAYDKTALALEVGDIVKVTRMNINGQWEGEVNGRK	[19] Acetyl (K)|[21] Acetyl (T)|[23] Oxidation (M)|[37] Acetyl (K)	CRKL_HUMAN	Crk-like protein	5.55571e+06	5.02069e+06	5.03553e+06	5.94372e+06	5.91657e+06	5.12707e+06	8.3187e+06	1.08138e+07	9.24139e+06	4.95873e+06	4.67659e+06	3.84481e+06	4.97682e+06	4.91027e+06	3.5482e+06	4.00837e+06	3.40503e+06	2.54047e+06	6.7748e+06	4.09659e+06	2.13635e+06	850606	31.5338	20.7638	1.65377	6.98219e-06
122.087	4	1069.03	4272.1	-0.0313833	-7.34606	VPCAYDKTALALEVGDIVKVTRMNINGQWEGEVNGRK	[8] Acetyl (T)|[19] Acetyl (K)|[23] Oxidation (M)|[37] Acetyl (K)	CRKL_HUMAN	Crk-like protein	5.55571e+06	5.02069e+06	5.03553e+06	5.94372e+06	5.91657e+06	5.12707e+06	8.3187e+06	1.08138e+07	9.24139e+06	4.95873e+06	4.67659e+06	3.84481e+06	4.97682e+06	4.91027e+06	3.5482e+06	4.00837e+06	3.40503e+06	2.54047e+06	6.7748e+06	4.09659e+06	2.13635e+06	850606	31.5338	20.7638	1.65377	6.98219e-06
79.7025	2	547.786	1093.56	0.00869385	7.95013	FNPSISMIK	[7] Oxidation (M)|[9] Acetyl (K)	CUL2_HUMAN	Cullin-2	7.77034e+06	7.34229e+06	6.48954e+06	8.054e+06	8.91647e+06	7.65376e+06	7.23341e+06	5.27824e+06	5.26481e+06	7.68752e+06	7.82476e+06	7.95292e+06	5.58938e+06	4.77639e+06	4.62187e+06	7.03618e+06	5.79854e+06	4.78143e+06	7.11143e+06	6.22989e+06	1.22986e+06	1.4e+06	17.2941	22.4723	1.1415	0.0348357
74.592	2	547.786	1093.56	0.00874738	7.99908	FNPSISMIK	[7] Oxidation (M)|[9] Acetyl (K)	CUL2_HUMAN	Cullin-2	393643	302345	309264	365086	279376	403251	231523	212534	190970	239206	188871	233009	158044	188853	160538	238718	305038	258390	298666	218963	77776.6	48602.3	26.0414	22.1966	1.364	0.00103364
43.9195	2	784.387	1566.76	0.00569207	3.63303	KNDMANMYVLLR	[1] Acetyl (K)|[7] Oxidation (M)|[8] Acetyl (Y)	CUL2_HUMAN	Cullin-2	749013	501745	579643	219750	362713	289089	287692	289586	306221	689057	796672	781242	422256	450501	420083	272744	234786	298306	398384	485072	174711	217484	43.8549	44.8353	0.821288	0.0161374
111.677	2	632.303	1262.59	0.00898729	7.11818	YLHPSSYTK	[5] Acetyl (S)|[6] Acetyl (S)|[7] Acetyl (Y)|[8] Acetyl (T)	CUL2_HUMAN	Cullin-2	36451.1	50552.3	36320.6	37788.1	51937.1	46616.4	72131.5	86325.3	89256.3	61290.8	64935.3	65810.7	77002.2	93575.3	74214	67562.2	67329.9	65003.4	56375.4	70747.1	20975.9	9840.27	37.2075	13.9091	0.796858	0.00129239
59.0878	2	437.245	872.476	0.00452799	5.18984	KETRQK	[1] Acetyl (K)|[3] Acetyl (T)	CUL3_HUMAN	Cullin-3	1.49287e+07	1.18695e+07	1.33396e+07	9.65009e+06	1.02182e+07	8.38869e+06	8.69449e+06	8.0095e+06	9.36725e+06	1.10604e+07	1.21414e+07	1.31771e+07	7.6029e+06	7.28361e+06	7.77747e+06	1.05487e+07	1.07073e+07	1.37512e+07	1.04962e+07	1.045e+07	2.38635e+06	2.42175e+06	22.7353	23.1746	1.00442	0.944796
117.723	2	737.32	1472.63	-0.00211876	-1.43876	NGKTEDLGCMYK	[4] Acetyl (T)|[10] Oxidation (M)	CUL3_HUMAN	Cullin-3	346483	415251	406604	331944	383310	324025	242889	326589	299092	347220	353673	391781	332656	400342	359132	350548	354899	339851	341798	358900	54303.9	22637.8	15.8877	6.30754	0.95235	0.272931
126.436	2	842.933	1683.85	-0.0113914	-6.76507	FLLESFNNDRLFK	[13] Acetyl (K)	CUL3_HUMAN	Cullin-3	131407	126708	117081	53207.6	64019.6	57503.5	109480	112866	112002	80626.8	86878.5	87227.1	61724.2	74039.8	70549.9	85396.9	95325.5	96825.1	98252.6	82066	30930.3	11551.2	31.4804	14.0755	1.19724	4.0547e-05
107.739	2	856.462	1710.91	-0.0060783	-3.55266	LLEDKNGEVQNLAVK	[15] Acetyl (K)	CAND1_HUMAN	Cullin-associated NEDD8-dissociated protein 1	2.90888e+07	4.53577e+07	3.47018e+07	2.78064e+07	2.73992e+07	3.50227e+07	5.27707e+07	5.30815e+07	5.98264e+07	1.95352e+07	2.41201e+07	2.06355e+07	2.34099e+07	2.34175e+07	2.86274e+07	3.40219e+07	3.17074e+07	3.44768e+07	4.05617e+07	2.66613e+07	1.24124e+07	5.69244e+06	30.6012	21.351	1.52137	2.47939e-05
62.071	2	671.325	1340.64	0.0102058	7.61269	GYLISGSSYAR	[5] Acetyl (S)|[7] Acetyl (S)|[8] Acetyl (S)|[9] Acetyl (Y)	CAND1_HUMAN	Cullin-associated NEDD8-dissociated protein 1	3.87891e+06	3.30811e+06	3.13606e+06	3.34203e+06	3.05561e+06	3.7967e+06	2.5552e+06	2.79001e+06	3.09904e+06	3.52309e+06	3.50992e+06	3.43829e+06	2.79284e+06	3.13288e+06	2.51443e+06	2.77084e+06	2.68252e+06	3.39657e+06	3.21796e+06	3.0846e+06	427917	398160	13.2977	12.908	1.04324	0.383176
41.2312	4	406.965	1623.83	0.0161275	9.93188	LKGYLISGSSYAR	[2] Acetyl (K)|[4] Acetyl (Y)|[7] Acetyl (S)|[9] Acetyl (S)|[10] Acetyl (S)	CAND1_HUMAN	Cullin-associated NEDD8-dissociated protein 1	1.20668e+06	1.12989e+06	845130	574254	515396	633193	552130	584687	538354	1.38594e+06	1.39745e+06	1.08737e+06	858420	960467	887088	1.16221e+06	1.22117e+06	1.23442e+06	731079	1.13272e+06	266821	200168	36.4968	17.6714	0.645416	6.66287e-06
53.2907	3	585.32	1752.94	0.0112047	6.392	LLEDKNGEVQNLAVK	[5] Acetyl (K)|[15] Acetyl (K)	CAND1_HUMAN	Cullin-associated NEDD8-dissociated protein 1	669594	674234	540191	538213	488596	510739	808907	689718	837670	2.00978e+06	1.4948e+06	1.54069e+06	1.02315e+06	893563	1.09067e+06	879511	992937	982560	639762	1.21196e+06	128489	385265	20.0839	31.7885	0.527873	1.0976e-06
124.889	2	800.903	1599.79	0.0125559	7.84856	ASASYHISNLLEK	[N-term] Acetyl (Protein N-term)|[2] Acetyl (S)|[8] Acetyl (S)|[13] Acetyl (K)	CAND1_HUMAN	Cullin-associated NEDD8-dissociated protein 1	1.2716e+06	1.62387e+06	1.42684e+06	1.08556e+06	1.10315e+06	1.1928e+06	801552	881919	902668	937059	1.03774e+06	935933	889726	867466	893581	1.03625e+06	1.08077e+06	1.133e+06	1.14333e+06	979058	268843	94947.2	23.514	9.69782	1.16778	0.00139412
75.1733	3	403.221	1206.64	0.0078719	6.52385	IRSGMFWLR	[3] Acetyl (S)	QCR1_HUMAN	Cytochrome b-c1 complex subunit 1, mitochondrial	274064	248440	194111	254170	253198	234290	146906	129182	148912	241110	164926	190502	104434	98683.2	103386	190101	153928	153303	209253	155597	55317.9	47957.2	26.4359	30.8214	1.34484	0.000748351
60.7138	2	437.237	872.46	-0.000617322	-0.707565	LSVTATR	[2] Acetyl (S)|[4] Acetyl (T)|[6] Acetyl (T)	QCR2_HUMAN	Cytochrome b-c1 complex subunit 2, mitochondrial	2.05103e+06	1.4763e+06	1.49398e+06	1.03136e+06	1.6491e+06	1.37703e+06	991827	665760	1.22319e+06	1.0863e+06	1.48416e+06	1.46906e+06	658742	807195	865719	1.29849e+06	1.5947e+06	1.55148e+06	1.32884e+06	1.20176e+06	407488	356031	30.6649	29.6258	1.10575	0.295635
51.9075	2	432.253	862.491	-0.00747964	-8.67206	KIFIMK	[1] Acetyl (K)|[6] Acetyl (K)	CYC_HUMAN	Cytochrome c	468908	554319	549875	611229	532776	714816	329018	352776	298187	500461	397779	488193	238859	291947	279489	400414	447793	441197	490212	387348	139988	95250.2	28.5566	24.5903	1.26556	0.00114963
109.821	3	754.054	2259.14	0.00588293	2.60406	VELYRIKFKESFAEMNR	[4] Acetyl (Y)|[11] Acetyl (S)|[15] Oxidation (M)	COX41_HUMAN	Cytochrome c oxidase subunit 4 isoform 1, mitochondrial	1.11407e+07	1.22339e+07	1.28324e+07	8.85209e+06	8.1611e+06	8.04239e+06	7.55405e+06	7.94632e+06	7.70038e+06	7.95126e+06	7.52001e+06	7.27871e+06	6.80816e+06	6.81216e+06	6.4405e+06	7.06169e+06	7.87153e+06	8.11392e+06	9.38481e+06	7.31755e+06	2.0895e+06	584676	22.2647	7.99005	1.28251	1.23568e-06
72.539	2	495.292	988.57	-0.000394153	-0.39871	VFSLVGKR	[3] Acetyl (S)|[7] Acetyl (K)	COX41_HUMAN	Cytochrome c oxidase subunit 4 isoform 1, mitochondrial	1.66241e+06	1.43362e+06	1.30748e+06	1.28933e+06	1.36573e+06	1.38368e+06	1.46597e+06	1.25664e+06	1.25325e+06	1.13855e+06	1.25478e+06	1.17332e+06	931749	895394	787429	983381	1.1842e+06	985370	1.37979e+06	1.03713e+06	129903	156904	9.41473	15.1286	1.33039	2.18843e-05
90.738	2	964.51	1927.01	-0.0110425	-5.73035	KGLDPYNVLAPKGASGTR	[15] Acetyl (S)|[17] Acetyl (T)	COX5B_HUMAN	Cytochrome c oxidase subunit 5B, mitochondrial	1.91055e+06	1.68261e+06	1.86133e+06	1.89528e+06	1.59378e+06	1.94552e+06	1.22954e+06	1.06322e+06	1.14265e+06	1.08439e+06	1.32274e+06	1.20488e+06	856384	991248	859917	1.37187e+06	1.47843e+06	1.65765e+06	1.59161e+06	1.20306e+06	355684	278879	22.3474	23.1808	1.32297	3.69736e-05
117.986	3	1130.58	3388.72	0.00728093	2.14858	KGLDPYNVLAPKGASGTREDPNLVPSISNK	[1] Acetyl (K)|[15] Acetyl (S)|[17] Acetyl (T)|[26] Acetyl (S)|[28] Acetyl (S)|[30] Acetyl (K)	COX5B_HUMAN	Cytochrome c oxidase subunit 5B, mitochondrial	178422	136670	97984.7	161188	230249	159640	575262	792574	667942	375900	371819	316628	793442	705283	549116	352259	285958	291501	333326	449101	266901	188386	80.072	41.9475	0.742207	0.0061275
51.4525	2	700.371	1398.73	0.00134615	0.96241	QHFNDLKGTLGK	[9] Acetyl (T)	CRLF3_HUMAN	Cytokine receptor-like factor 3	1.55431e+06	1.6444e+06	1.50723e+06	1.43348e+06	1.36684e+06	1.33181e+06	2.32137e+06	2.11509e+06	2.25547e+06	1.8141e+06	2.087e+06	1.7729e+06	2.87386e+06	3.24754e+06	2.87791e+06	1.92828e+06	2.07158e+06	2.22736e+06	1.72556e+06	2.32228e+06	393723	537540	22.8172	23.1471	0.743043	1.03993e-06
107.767	3	475.579	1423.71	0.00448052	3.14707	FFNLNKLEDSR	[6] Acetyl (K)	ACOC_HUMAN	Cytoplasmic aconitate hydratase	469946	662652	586968	436567	440268	435066	438018	578578	454046	394299	377470	430837	355613	359246	325523	437982	409013	417099	500234	389676	85774.3	37956.9	17.1468	9.74062	1.28372	0.000800308
88.914	2	780.93	1559.84	0.00642652	4.11999	KAVDAGLNVMPYIK	[1] Acetyl (K)	ACOC_HUMAN	Cytoplasmic aconitate hydratase	310111	288549	354447	284327	253788	227374	178128	168699	164083	170242	212866	204098	87000.1	110488	125046	118207	177411	155993	247723	151261	67845.3	43625	27.3876	28.8408	1.63772	2.89761e-06
60.4702	2	508.293	1014.57	0.000119708	0.117989	DVTRSLIK	[5] Acetyl (S)|[8] Acetyl (K)	DYHC1_HUMAN	Cytoplasmic dynein 1 heavy chain 1	4.06406e+07	3.47788e+07	3.51273e+07	2.6083e+07	3.49651e+07	2.95559e+07	1.96208e+07	1.75682e+07	2.10251e+07	2.82062e+07	3.17753e+07	2.67586e+07	1.42052e+07	1.5797e+07	1.50468e+07	2.66614e+07	3.07152e+07	2.72399e+07	2.88183e+07	2.40451e+07	8.16086e+06	6.99821e+06	28.3183	29.1046	1.19851	0.00319997
46.5888	2	447.756	893.497	-0.00749308	-8.38618	LLKGYMK	[7] Acetyl (K)	DYHC1_HUMAN	Cytoplasmic dynein 1 heavy chain 1	4.55873e+06	4.64272e+06	3.88533e+06	5.79198e+06	6.1648e+06	5.78991e+06	3.23825e+06	3.4763e+06	3.09901e+06	3.9768e+06	3.85278e+06	3.77587e+06	2.95902e+06	2.77488e+06	3.21431e+06	4.76677e+06	4.61841e+06	5.12738e+06	4.51634e+06	3.89625e+06	1.17827e+06	823011	26.0892	21.1232	1.15915	0.000212318
57.7582	3	549.259	1644.76	-0.0109975	-6.68637	LFTTRSFDSEFK	[3] Acetyl (T)|[4] Acetyl (T)|[6] Acetyl (S)|[12] Acetyl (K)	DYHC1_HUMAN	Cytoplasmic dynein 1 heavy chain 1	2.61983e+06	2.25013e+06	2.18465e+06	2.30947e+06	2.15176e+06	1.97597e+06	3.9531e+06	4.27106e+06	4.48842e+06	3.34349e+06	3.46642e+06	3.75616e+06	4.38642e+06	4.88307e+06	5.05203e+06	3.61424e+06	3.6196e+06	3.86155e+06	2.9116e+06	3.99811e+06	1.0177e+06	624872	34.9532	15.6292	0.728244	5.10842e-07
34.4087	3	637.658	1909.95	0.00659576	3.45337	YLVYAILWSLSGDSR	[4] Acetyl (Y)|[9] Acetyl (S)|[11] Acetyl (S)|[14] Acetyl (S)	DYHC1_HUMAN	Cytoplasmic dynein 1 heavy chain 1	3.67775e+06	3.06243e+06	3.29263e+06	3.89899e+06	3.32237e+06	2.5671e+06	4.10088e+06	4.56168e+06	4.25817e+06	2.86984e+06	2.55954e+06	3.3217e+06	6.41784e+06	5.69095e+06	5.05344e+06	3.99854e+06	3.15305e+06	2.81564e+06	3.638e+06	3.98673e+06	634306	1.40293e+06	17.4356	35.1901	0.912528	0.17532
117.154	2	558.319	1114.62	0.000287887	0.258282	IKSQELEVK	[9] Acetyl (K)	DYHC1_HUMAN	Cytoplasmic dynein 1 heavy chain 1	830834	868427	789531	1.28753e+06	1.32647e+06	1.36672e+06	1.27815e+06	1.56455e+06	1.46814e+06	2.01227e+06	2.15221e+06	2.14171e+06	1.59746e+06	1.63626e+06	1.40297e+06	1.17701e+06	1.13009e+06	1.13931e+06	1.19782e+06	1.59881e+06	290909	421374	24.2866	26.3554	0.749193	5.54898e-07
56.7267	3	410.231	1227.67	0.0106426	8.66903	VDDLLIIEEK	[10] Acetyl (K)	DYHC1_HUMAN	Cytoplasmic dynein 1 heavy chain 1	1.40027e+06	1.02368e+06	988037	161965	199343	179175	329670	458316	422336	83209.9	78945.3	85379	54686.1	58325.1	90429.5	57976.4	81893	90808.2	573644	75739.2	449788	14585	78.4089	19.2568	7.57394	1.64833e-07
108.598	3	774.056	2319.15	0.000204468	0.0881652	VKEHINSVSAMKLSPYYK	[2] Acetyl (K)|[7] Acetyl (S)|[11] Oxidation (M)|[16] Acetyl (Y)|[17] Acetyl (Y)|[18] Acetyl (K)	DYHC1_HUMAN	Cytoplasmic dynein 1 heavy chain 1	595788	697676	544838	428481	454106	465172	883020	898979	844335	1.15713e+06	1.10967e+06	1.08012e+06	1.97524e+06	2.01779e+06	1.74883e+06	1.3744e+06	1.36223e+06	1.56227e+06	645822	1.48752e+06	190976	360437	29.5711	24.2308	0.43416	7.2591e-11
108.609	2	1160.58	2319.15	0.000497889	0.214686	VKEHINSVSAMKLSPYYK	[2] Acetyl (K)|[7] Acetyl (S)|[11] Oxidation (M)|[16] Acetyl (Y)|[17] Acetyl (Y)|[18] Acetyl (K)	DYHC1_HUMAN	Cytoplasmic dynein 1 heavy chain 1	458624	556085	464627	373464	399524	418133	880333	922058	821406	1.13265e+06	1.09624e+06	1.09343e+06	2.29409e+06	2.42412e+06	2.1833e+06	1.32563e+06	1.49655e+06	1.84197e+06	588250	1.65422e+06	222180	541761	37.7697	32.7502	0.355606	3.20725e-10
108.598	3	774.056	2319.15	0.000204468	0.0881652	VKEHINSVSAMKLSPYYK	[2] Acetyl (K)|[7] Acetyl (S)|[9] Acetyl (S)|[11] Oxidation (M)|[17] Acetyl (Y)|[18] Acetyl (K)	DYHC1_HUMAN	Cytoplasmic dynein 1 heavy chain 1	595788	697676	544838	428481	454106	465172	883020	898979	844335	1.15713e+06	1.10967e+06	1.08012e+06	1.97524e+06	2.01779e+06	1.74883e+06	1.3744e+06	1.36223e+06	1.56227e+06	645822	1.48752e+06	190976	360437	29.5711	24.2308	0.43416	7.2591e-11
31.2148	4	480.973	1919.86	-0.00599291	-3.12152	FTQDTQPHYIYSPR	[2] Acetyl (T)|[5] Acetyl (T)|[9] Acetyl (Y)|[12] Acetyl (S)	DYHC1_HUMAN	Cytoplasmic dynein 1 heavy chain 1	83559.5	108166	109578	101672	109730	94578.1	66687.8	82397.4	90671.1	78888.1	78714.9	94276.8	84985.2	75497.8	109091	158836	155044	99038.6	94115.5	103819	14792.3	32017.8	15.7172	30.8399	0.906533	0.278048
56.446	2	514.791	1027.57	0.00184221	1.79279	LAQIREEK	[8] Acetyl (K)	DC1I2_HUMAN	Cytoplasmic dynein 1 intermediate chain 2	963898	763549	875588	540547	586441	405287	1.25246e+06	1.37911e+06	1.64393e+06	686160	735928	888164	1.4613e+06	1.6989e+06	1.6512e+06	1.04977e+06	1.04896e+06	1.15435e+06	934534	1.15275e+06	417139	374963	44.636	32.5277	0.8107	0.00250577
53.161	2	450.762	899.509	0.00120866	1.34369	SLELAIGR	[1] Acetyl (S)	CYFP1_HUMAN	Cytoplasmic FMR1-interacting protein 1	1.39587e+06	1.25526e+06	887961	1.619e+06	1.32553e+06	1.51074e+06	1.98401e+06	1.88094e+06	2.16835e+06	2.27663e+06	2.00002e+06	1.88798e+06	2.4971e+06	2.04326e+06	2.43265e+06	2.02618e+06	1.96353e+06	2.28728e+06	1.55863e+06	2.15718e+06	400809	220065	25.7155	10.2015	0.72253	4.10149e-05
86.4117	2	473.266	944.518	0.00676919	7.16687	LDAKMKR	[4] Acetyl (K)|[6] Acetyl (K)	CYFP1_HUMAN	Cytoplasmic FMR1-interacting protein 1	1.0343e+06	650016	636568	1.27833e+06	1.34692e+06	1.34329e+06	2.10332e+06	1.72623e+06	1.71022e+06	2.82286e+06	3.06678e+06	2.91998e+06	2.41405e+06	2.35906e+06	2.07627e+06	1.83446e+06	1.82476e+06	1.66048e+06	1.31435e+06	2.33097e+06	491321	519037	37.3812	22.267	0.563867	1.44721e-08
57.9118	2	811.402	1620.79	-0.00200381	-1.23632	TMLESLIADKSGSK	[2] Oxidation (M)|[5] Acetyl (S)|[10] Acetyl (K)|[11] Acetyl (S)	CYFP1_HUMAN	Cytoplasmic FMR1-interacting protein 1	2.17897e+06	1.7486e+06	1.75723e+06	1.99885e+06	1.89062e+06	1.68371e+06	1.18239e+06	1.49048e+06	1.39702e+06	1.84403e+06	1.86013e+06	1.9815e+06	1.08955e+06	1.22425e+06	1.37206e+06	1.90266e+06	1.75026e+06	1.94129e+06	1.7031e+06	1.66286e+06	309129	339403	18.151	20.4108	1.0242	0.578372
61.4167	2	896.422	1790.83	-0.00703038	-3.92575	FSIHIETKYEDNK	[7] Acetyl (T)|[8] Acetyl (K)|[9] Acetyl (Y)|[13] Acetyl (K)	PITC1_HUMAN	Cytoplasmic phosphatidylinositol transfer protein 1	814076	685187	820122	711154	578940	574842	881531	1.08111e+06	854941	903399	920506	838723	716794	869688	822995	596273	649804	694692	777990	779208	160301	117411	20.6046	15.068	0.998436	0.969662
60.4915	2	550.82	1099.62	0.000749513	0.681608	NLKDTLGIGK	[5] Acetyl (T)	NCK1_HUMAN	Cytoplasmic protein NCK1	6.5863e+08	5.7321e+08	5.6124e+08	4.43098e+08	5.64508e+08	4.91411e+08	8.22964e+08	7.45486e+08	8.87467e+08	6.40412e+08	7.04011e+08	6.37526e+08	1.03981e+09	1.16958e+09	1.1395e+09	6.75396e+08	7.58037e+08	7.0348e+08	6.38668e+08	8.29749e+08	1.51404e+08	2.2053e+08	23.7062	26.578	0.769713	1.2267e-05
66.0663	2	550.819	1099.62	0.000484116	0.440256	NLKDTLGIGK	[5] Acetyl (T)	NCK1_HUMAN	Cytoplasmic protein NCK1	7.68205e+06	6.33766e+06	6.21565e+06	6.8364e+06	6.28963e+06	7.09361e+06	1.13022e+07	9.95435e+06	1.07574e+07	8.24032e+06	7.50918e+06	9.15712e+06	1.50627e+07	1.5749e+07	1.46899e+07	7.70783e+06	8.36794e+06	8.67201e+06	8.05211e+06	1.05729e+07	2.04488e+06	3.48955e+06	25.3955	33.0047	0.761581	2.50046e-06
69.8337	2	550.819	1099.62	0.000369872	0.336362	NLKDTLGIGK	[5] Acetyl (T)	NCK1_HUMAN	Cytoplasmic protein NCK1	1.38774e+06	1.04335e+06	1.26126e+06	1.26265e+06	1.47621e+06	1.1976e+06	1.9375e+06	2.03282e+06	2.01295e+06	1.81008e+06	1.49706e+06	1.75317e+06	3.07285e+06	3.22266e+06	2.56043e+06	1.46008e+06	1.75696e+06	1.54069e+06	1.51245e+06	2.07489e+06	381364	691104	25.215	33.308	0.728932	4.9961e-05
130.149	2	550.82	1099.63	0.00157288	1.43038	NLKDTLGIGK	[5] Acetyl (T)	NCK1_HUMAN	Cytoplasmic protein NCK1	344300	330520	287703	311034	301157	318682	418331	411662	413059	410060	399887	445669	809294	722729	736931	347293	343870	330504	348494	505138	51967.6	193216	14.912	38.2501	0.689899	1.5052e-08
120.024	2	550.82	1099.62	0.000908506	0.826198	NLKDTLGIGK	[5] Acetyl (T)	NCK1_HUMAN	Cytoplasmic protein NCK1	99048.6	115002	102759	102914	96685.7	106682	148753	157918	157819	131245	137269	139679	211696	244353	234990	140548	142724	142864	120842	169485	26130.7	46541.2	21.6238	27.4603	0.712996	3.50973e-08
107.268	2	550.82	1099.62	0.000818563	0.744402	NLKDTLGIGK	[5] Acetyl (T)	NCK1_HUMAN	Cytoplasmic protein NCK1	46484.6	33262.4	37935.8	41865.4	47943.5	48249	66427.9	83235.4	89536.2	45008.2	68546.4	65507.3	130682	149530	144006	50412.9	68050	51542.5	54993.4	85920.6	20077	42687.9	36.5081	49.6829	0.640049	1.80139e-05
112.401	2	550.819	1099.62	0.000432501	0.393317	NLKDTLGIGK	[5] Acetyl (T)	NCK1_HUMAN	Cytoplasmic protein NCK1	34879.3	30453.3	38945.6	39320.2	44672.1	44614.9	55581	57573.8	40121	46414	47277.1	39614.2	98487.8	66511.3	71646.2	31879.3	37158.3	39290.2	42906.8	53142	8927.74	21620.3	20.8073	40.684	0.807399	0.0271296
114.951	2	550.82	1099.62	0.000917776	0.834627	NLKDTLGIGK	[5] Acetyl (T)	NCK1_HUMAN	Cytoplasmic protein NCK1	67246.6	91693.4	73822.2	98243.1	93319.9	86958.6	145121	145485	149282	101179	106260	126443	211779	210079	216045	102281	95765	82620.7	105686	139161	32185.8	56281.5	30.4543	40.4433	0.759448	4.07774e-06
133.264	2	550.819	1099.62	0.000585317	0.532288	NLKDTLGIGK	[5] Acetyl (T)	NCK1_HUMAN	Cytoplasmic protein NCK1	286671	286460	239566	211271	202178	218719	306324	303824	302394	237469	258022	258179	449855	303803	415043	250524	264754	271402	261934	301006	43418.1	77157.4	16.576	25.6332	0.870197	0.0303873
117.645	2	550.818	1099.62	-0.00162424	-1.47709	NLKDTLGIGK	[5] Acetyl (T)	NCK1_HUMAN	Cytoplasmic protein NCK1	9732.38	6932.12	9876.73	9886.65	8420.15	8209.05	13989.9	10288.3	9299.24	9856.59	10374.8	9962.7	18470.6	12743.4	17701.8	9988.17	10656.6	9536.18	9626.06	12143.4	1950.95	3500.98	20.2674	28.8303	0.792697	0.0126784
118.739	2	550.819	1099.62	0.000713311	0.648686	NLKDTLGIGK	[5] Acetyl (T)	NCK1_HUMAN	Cytoplasmic protein NCK1	30041.8	44034.9	33098.8	38770	40091.7	38284.6	58582.5	58245.8	55128.8	41343	45367.3	45442.7	74518.5	91052.6	85785.6	45388.1	46812.7	46223.5	44031	57992.7	10772.6	19858.9	24.466	34.2438	0.75925	4.52055e-05
127.874	2	550.819	1099.62	0.000589724	0.536296	NLKDTLGIGK	[5] Acetyl (T)	NCK1_HUMAN	Cytoplasmic protein NCK1	62820.5	43725.4	39789.6	47126.8	47270.3	43857.9	61354.7	66129.6	66067.9	46395.9	47578.8	52576.6	84724.7	89447.2	91974.8	49259.3	48638.4	43993.8	53127	61621.1	10727.8	20531.4	20.1928	33.3188	0.862156	0.00827715
109.64	2	550.82	1099.62	0.00120341	1.09438	NLKDTLGIGK	[5] Acetyl (T)	NCK1_HUMAN	Cytoplasmic protein NCK1	40493.3	41241.6	43474.3	45181.7	42652.3	44276.1	66296.7	76105.1	71936	51382.8	47497.8	33079.7	116537	119651	103225	54254.1	46591.6	57996	52406.3	70024	14559.2	33337.1	27.7815	47.6081	0.748406	6.54409e-05
116.313	2	550.819	1099.62	0.000476874	0.43367	NLKDTLGIGK	[5] Acetyl (T)	NCK1_HUMAN	Cytoplasmic protein NCK1	47115.8	53720.9	50991.7	61118.5	56715.3	60052.7	89101.9	86472.9	90253.6	74343.1	79987.1	70308	139286	158782	140281	80571.7	72540.7	75820.4	66171.5	99102.2	17388.4	35830.4	26.2778	36.155	0.667709	3.12663e-08
113.152	2	550.819	1099.62	0.000103246	0.093892	NLKDTLGIGK	[5] Acetyl (T)	NCK1_HUMAN	Cytoplasmic protein NCK1	52880.1	37795.1	31045.6	41198.2	49429.6	62698.4	69580.9	89581.7	81939.1	45814	60516.3	61406.3	84425.1	122416	111797	52838.7	59471.7	55874.7	57349.9	72728.9	20123.4	27361.3	35.0889	37.621	0.788543	0.0160597
128.612	2	550.819	1099.62	2.37355e-05	0.0215851	NLKDTLGIGK	[5] Acetyl (T)	NCK1_HUMAN	Cytoplasmic protein NCK1	81434.5	58930.9	56502.6	60306.2	71704.5	64174.7	83383.2	84870.4	81430.1	71573.1	76015.4	84661.7	117275	123517	123025	66078.3	65455.4	65732.8	71415.2	88148.2	11614.2	25627.9	16.2629	29.0736	0.810172	0.000233927
115.476	2	550.819	1099.62	0.000560498	0.509718	NLKDTLGIGK	[5] Acetyl (T)	NCK1_HUMAN	Cytoplasmic protein NCK1	25600.2	33870	33652.4	30338.9	25315.8	33734.3	58078.2	63074.1	56279.8	38207.2	47863.4	42742.8	86313.9	93117.3	83420.5	43093.1	43414.8	36440.4	39993.7	57179.3	14822.8	23189.7	37.0627	40.5561	0.699445	2.71628e-06
109.431	2	550.82	1099.62	0.00101005	0.918541	NLKDTLGIGK	[5] Acetyl (T)	NCK1_HUMAN	Cytoplasmic protein NCK1	9668.88	7906.21	10142.1	7948.92	4481.06	7913.68	16479.5	16276.4	13086.1	10931.3	8055.63	8268.98	28871.5	32079.3	24773.5	12092.4	11857.1	9792.25	10433.7	16302.4	4073.4	9486.25	39.041	58.1891	0.640005	6.87664e-05
121.171	2	550.82	1099.62	0.00102547	0.932569	NLKDTLGIGK	[5] Acetyl (T)	NCK1_HUMAN	Cytoplasmic protein NCK1	15463.3	13553.5	16579.9	12881.8	11033.1	14145.8	20936.9	26935	25042.5	14156.9	13821.2	15322.1	33135.1	37195.8	31046.9	11930.4	16956.9	15086.5	17396.9	20961.3	5619.1	9840.39	32.2995	46.9455	0.829951	0.00621851
67.6873	2	542.84	1083.67	0.000814204	0.751343	KASIVKNLK	[1] Acetyl (K)|[9] Acetyl (K)	NCK1_HUMAN	Cytoplasmic protein NCK1	5.98889e+07	7.24607e+07	7.109e+07	6.44082e+07	6.72303e+07	6.72213e+07	1.15017e+08	1.24718e+08	1.16671e+08	6.99688e+07	6.93485e+07	7.13725e+07	9.4073e+07	9.00063e+07	9.08151e+07	6.29565e+07	6.69654e+07	6.49289e+07	8.43005e+07	7.56039e+07	2.62543e+07	1.23351e+07	31.1437	16.3154	1.11503	0.00040167
67.6873	2	542.84	1083.67	0.000814204	0.751343	KASIVKNLK	[1] Acetyl (K)|[6] Acetyl (K)	NCK1_HUMAN	Cytoplasmic protein NCK1	5.98889e+07	7.24607e+07	7.109e+07	6.44082e+07	6.72303e+07	6.72213e+07	1.15017e+08	1.24718e+08	1.16671e+08	6.99688e+07	6.93485e+07	7.13725e+07	9.4073e+07	9.00063e+07	9.08151e+07	6.29565e+07	6.69654e+07	6.49289e+07	8.43005e+07	7.56039e+07	2.62543e+07	1.23351e+07	31.1437	16.3154	1.11503	0.00040167
66.0663	2	550.819	1099.62	0.000484116	0.440256	NLKDTLGIGK	[10] Acetyl (K)	NCK1_HUMAN	Cytoplasmic protein NCK1	7.68205e+06	6.33766e+06	6.21565e+06	6.8364e+06	6.28963e+06	7.09361e+06	1.13022e+07	9.95435e+06	1.07574e+07	8.24032e+06	7.50918e+06	9.15712e+06	1.50627e+07	1.5749e+07	1.46899e+07	7.70783e+06	8.36794e+06	8.67201e+06	8.05211e+06	1.05729e+07	2.04488e+06	3.48955e+06	25.3955	33.0047	0.761581	2.50046e-06
50.7632	2	478.793	955.571	0.000317427	0.332186	ASIVKNLK	[5] Acetyl (K)|[8] Acetyl (K)	NCK1_HUMAN	Cytoplasmic protein NCK1	1.43181e+06	1.3209e+06	1.5622e+06	1.81904e+06	1.66197e+06	1.65417e+06	1.12401e+06	1.30717e+06	1.3363e+06	1.24123e+06	1.20557e+06	1.23924e+06	1.12608e+06	1.13037e+06	1.08274e+06	1.05578e+06	1.18736e+06	1.04399e+06	1.46862e+06	1.14582e+06	220474	76001.4	15.0123	6.63294	1.28172	4.74645e-06
115.424	2	800.894	1599.77	-0.0103737	-6.48441	FAGNPWYYGKVTR	[10] Acetyl (K)	NCK1_HUMAN	Cytoplasmic protein NCK1	3.1724e+06	2.83865e+06	2.68877e+06	3.63066e+06	3.84286e+06	3.40514e+06	1.61256e+06	2.16375e+06	1.93299e+06	2.09855e+06	2.24177e+06	2.21608e+06	1.4365e+06	1.46167e+06	1.44297e+06	2.14776e+06	2.13124e+06	1.84881e+06	2.80975e+06	1.8917e+06	779580	351573	27.7455	18.585	1.4853	2.80281e-07
69.8337	2	550.819	1099.62	0.000369872	0.336362	NLKDTLGIGK	[3] Acetyl (K)	NCK1_HUMAN	Cytoplasmic protein NCK1	1.38774e+06	1.04335e+06	1.26126e+06	1.26265e+06	1.47621e+06	1.1976e+06	1.9375e+06	2.03282e+06	2.01295e+06	1.81008e+06	1.49706e+06	1.75317e+06	3.07285e+06	3.22266e+06	2.56043e+06	1.46008e+06	1.75696e+06	1.54069e+06	1.51245e+06	2.07489e+06	381364	691104	25.215	33.308	0.728932	4.9961e-05
110.207	2	934.966	1867.92	0.0158432	8.48182	KFSTMEELVEHYKK	[1] Acetyl (K)|[5] Oxidation (M)|[14] Acetyl (K)	NCK1_HUMAN	Cytoplasmic protein NCK1	392454	399625	495811	253939	264894	235113	308661	424475	276177	487984	461193	421954	392908	353487	387899	309397	359354	392393	339017	396285	91388.8	54912.2	26.957	13.8567	0.855486	0.0228464
110.207	3	623.646	1867.91	0.012303	6.58655	KFSTMEELVEHYKK	[1] Acetyl (K)|[5] Oxidation (M)|[14] Acetyl (K)	NCK1_HUMAN	Cytoplasmic protein NCK1	86103.9	88715.5	85570.2	43507.9	46621.7	47871.6	35661.1	49324.1	57709.2	91639.6	111810	108575	63210.1	48076.5	63415.4	39919.4	52660.2	44572.4	60120.6	69319.8	20824.8	27664	34.6384	39.9078	0.867293	0.0279908
62.0852	2	565.801	1129.59	-0.0100356	-8.88423	KIGSKENTK	[5] Acetyl (K)|[8] Acetyl (T)|[9] Acetyl (K)	CKAP5_HUMAN	Cytoskeleton-associated protein 5	1.17854e+08	1.08513e+08	1.03161e+08	9.28822e+07	9.15729e+07	1.01096e+08	5.67201e+07	5.71468e+07	5.90746e+07	8.66562e+07	8.11494e+07	8.44391e+07	4.7134e+07	4.77541e+07	4.45511e+07	6.46806e+07	6.68108e+07	7.42174e+07	8.75579e+07	6.6377e+07	2.37574e+07	1.66348e+07	27.1333	25.061	1.3191	3.3716e-07
79.5468	2	526.266	1050.52	-0.00506619	-4.82254	LSGYEEALK	[2] Acetyl (S)	CKAP5_HUMAN	Cytoskeleton-associated protein 5	727900	749678	671574	556495	832389	633482	1.34864e+06	1.06655e+06	1.0687e+06	717275	759120	704031	1.08196e+06	1.01408e+06	1.13155e+06	862830	782858	728702	850601	864711	258241	167562	30.3598	19.3778	0.983682	0.787556
70.544	2	480.754	959.493	0.00036855	0.384109	IGSKENTK	[3] Acetyl (S)|[4] Acetyl (K)	CKAP5_HUMAN	Cytoskeleton-associated protein 5	245910	159341	179233	79813.6	113158	115723	385299	389923	390172	1.31635e+06	1.15522e+06	1.67013e+06	663622	935784	623540	795536	657913	822375	228730	960052	128658	355010	56.2489	36.9782	0.238248	6.85513e-08
34.4693	2	700.411	1398.81	0.0111051	7.939	KEALESVEVLIK	[12] Acetyl (K)	CKAP5_HUMAN	Cytoskeleton-associated protein 5	356816	296873	285109	376354	388554	281355	463785	456483	472407	346190	391295	398150	743238	604193	486408	520722	385960	379549	375304	472856	77038.3	131037	20.5269	27.7118	0.793696	0.0112613
57.317	3	405.875	1214.6	0.000594105	0.489135	IDEKSSKAK	[4] Acetyl (K)|[5] Acetyl (S)|[6] Acetyl (S)|[7] Acetyl (K)|[9] Acetyl (K)	CKAP5_HUMAN	Cytoskeleton-associated protein 5	35968.7	42743.7	50549.6	43730.3	46040.4	54583.1	146101	128716	141598	172609	206474	178328	354157	330177	345557	314056	300825	389453	76670.1	287960	47098.3	81081.8	61.4298	28.1574	0.266253	1.09259e-10
118.669	2	681.864	1361.71	-0.00543881	-3.99408	FVTDSNAVVQLK	[12] Acetyl (K)	CKAP5_HUMAN	Cytoskeleton-associated protein 5	183808	189843	157965	150003	189094	155128	176749	255060	236582	134839	128016	130876	128264	110518	107757	92859.2	96282	92566.9	188248	113553	36110.6	17279	19.1825	15.2167	1.6578	5.55049e-06
62.6387	2	406.771	811.528	-7.72991e-05	-0.0952514	LLAGKLR	[5] Acetyl (K)	AMPL_HUMAN	Cytosol aminopeptidase	1.64073e+06	1.60652e+06	1.30384e+06	1.79551e+06	1.71993e+06	1.57392e+06	1.48649e+06	1.79737e+06	1.65748e+06	1.67171e+06	1.75574e+06	1.76857e+06	2.44443e+06	2.88991e+06	2.61248e+06	1.54233e+06	1.63694e+06	1.95414e+06	1.6202e+06	2.03069e+06	155794	489960	9.61573	24.1277	0.797854	0.000261673
69.6575	2	575.311	1148.61	0.00720488	6.27274	KPCITYGLR	[6] Acetyl (Y)	CNDP2_HUMAN	Cytosolic non-specific dipeptidase	1.08522e+07	9.37596e+06	1.02447e+07	1.10489e+07	1.11197e+07	1.11282e+07	1.29358e+07	1.0882e+07	1.34836e+07	1.06451e+07	1.06567e+07	1.04721e+07	1.24192e+07	1.4857e+07	1.17569e+07	9.1121e+06	9.26066e+06	8.68135e+06	1.12301e+07	1.08735e+07	1.26074e+06	1.93028e+06	11.2264	17.7522	1.0328	0.459478
72.539	2	495.292	988.57	-0.000394153	-0.39871	VVGKFSIR	[4] Acetyl (K)|[6] Acetyl (S)	CNDP2_HUMAN	Cytosolic non-specific dipeptidase	1.66241e+06	1.43362e+06	1.30748e+06	1.28933e+06	1.36573e+06	1.38368e+06	1.46597e+06	1.25664e+06	1.25325e+06	1.13855e+06	1.25478e+06	1.17332e+06	931749	895394	787429	983381	1.1842e+06	985370	1.37979e+06	1.03713e+06	129903	156904	9.41473	15.1286	1.33039	2.18843e-05
110.332	2	453.768	905.522	-6.53033e-05	-0.0721167	AALTTLFK	[N-term] Acetyl (Protein N-term)	CNDP2_HUMAN	Cytosolic non-specific dipeptidase	520741	482366	525575	377163	385030	400320	225567	310415	300676	361715	399594	393230	260540	222450	238961	253610	301369	261893	391984	299262	103451	68298.5	26.3917	22.8223	1.30983	8.60533e-06
63.717	1	1032.56	1031.55	0.00689435	6.6835	MNKLPFPK	[1] Oxidation (M)|[3] Acetyl (K)	PA24A_HUMAN	Cytosolic phospholipase A2	9.28418e+06	8.6038e+06	8.89945e+06	1.01636e+07	1.06097e+07	1.13457e+07	1.81823e+07	1.84853e+07	1.70956e+07	1.06896e+07	1.04678e+07	1.03275e+07	2.70908e+07	2.94693e+07	3.23777e+07	1.08113e+07	1.07755e+07	1.119e+07	1.25189e+07	1.70222e+07	4.15451e+06	9.56289e+06	33.186	56.1791	0.735445	2.78479e-06
67.8985	2	902.421	1802.83	0.009876	5.47809	MTESHLMVTSQSLR	[4] Acetyl (S)|[7] Oxidation (M)|[9] Acetyl (T)|[10] Acetyl (S)|[12] Acetyl (S)	DP13B_HUMAN	DCC-interacting protein 13-beta	1.67453e+06	1.75281e+06	2.38923e+06	2.7829e+06	2.93628e+06	2.72911e+06	2.48059e+06	2.83208e+06	2.84318e+06	2.21894e+06	2.47435e+06	2.85861e+06	3.37209e+06	3.70138e+06	4.32785e+06	2.02546e+06	3.056e+06	3.35627e+06	2.49119e+06	3.04344e+06	474678	738472	19.0543	24.2644	0.818544	0.0152533
122.952	2	771.402	1540.79	0.00185797	1.20586	PFLELDTNLPANR	[N-term] Acetyl (Protein N-term)	DDTL_HUMAN	D-dopachrome decarboxylase-like protein	1.72939e+06	2.05654e+06	2.28295e+06	1.27172e+06	1.20821e+06	1.34917e+06	1.6655e+06	1.55969e+06	1.79659e+06	1.06318e+06	1.02657e+06	1.10668e+06	1.82424e+06	1.80887e+06	1.78313e+06	1.00118e+06	1.06026e+06	1.06094e+06	1.65775e+06	1.30389e+06	358874	377358	21.6483	28.9409	1.27139	7.67026e-05
41.0868	2	865.438	1728.86	0.0014153	0.818632	LYQEIISYFDKGK	[7] Acetyl (S)|[8] Acetyl (Y)|[11] Acetyl (K)	DOCK5_HUMAN	Dedicator of cytokinesis protein 5	6.8769e+06	4.75265e+06	4.68356e+06	4.36986e+06	4.46584e+06	4.45701e+06	4.6511e+06	4.33114e+06	4.60258e+06	6.04187e+06	6.61097e+06	5.95372e+06	6.31714e+06	6.62964e+06	6.02732e+06	5.83459e+06	5.33003e+06	5.1848e+06	4.79896e+06	5.99223e+06	792512	501894	16.5143	8.37574	0.800864	0.000780601
91.3965	2	616.329	1230.64	-0.00629279	-5.11339	INRTVIGMNR	[4] Acetyl (T)|[8] Oxidation (M)	DOCK5_HUMAN	Dedicator of cytokinesis protein 5	10954.9	13606.4	7643.7	12190.3	7220.15	8037.57	8001.96	5524.55	7842.42	123254	115468	111552	62256.3	53698.6	54641.5	27638.8	16889.5	22376.1	9002.44	65308.3	2635.5	41648.2	29.2754	63.7717	0.137845	1.72212e-12
48.765	2	479.753	957.492	0.0041839	4.36967	NADQSLIR	[5] Acetyl (S)	DOCK8_HUMAN	Dedicator of cytokinesis protein 8	2.63914e+06	2.05945e+06	2.73581e+06	2.72549e+06	3.65578e+06	3.77093e+06	4.7407e+06	4.62818e+06	4.29157e+06	4.58873e+06	3.50709e+06	4.01655e+06	5.39609e+06	5.66356e+06	5.97993e+06	4.45436e+06	4.84819e+06	5.09492e+06	3.47189e+06	4.83882e+06	970140	792032	27.9427	16.3683	0.717508	1.23745e-05
87.1618	3	464.252	1389.73	-0.00590218	-4.24697	TSGIVLSSLPYK	[2] Acetyl (S)|[7] Acetyl (S)|[8] Acetyl (S)	DOCK8_HUMAN	Dedicator of cytokinesis protein 8	233938	279087	225123	173321	168086	175732	108095	94300.2	99214.3	293744	250952	274101	113311	103438	100618	168945	189388	156197	172988	183410	64775.7	74254.5	37.4451	40.4854	0.943177	0.212703
116.215	3	608.973	1823.9	0.00503816	2.76231	EQTHWRQANEKLDK	[11] Acetyl (K)	DOCK8_HUMAN	Dedicator of cytokinesis protein 8	141992	169328	141848	142689	190679	174857	54816.5	88897.2	69284.6	147793	139125	160327	80335.4	68409.9	51568.1	89057.7	63395.6	68271.7	130488	96476.1	48363.5	41138.8	37.0636	42.6414	1.35254	0.000900069
28.2433	4	413.992	1651.94	-0.000411208	-0.248924	HVLHVQLNRPNKR	[12] Acetyl (K)	ECH1_HUMAN	Delta(3,5)-Delta(2,4)-dienoyl-CoA isomerase, mitochondrial	69345.1	46595.2	39601.9	68735.8	69671.5	78690.6	71711	86670.9	84144.4	55308.6	68796.6	54726.4	122182	149473	147513	79732.5	79939.7	89146.1	68351.8	94090.8	15834.9	36800.9	23.1668	39.1121	0.726445	0.000225242
77.3315	2	463.242	924.47	0.00352036	3.808	LLEEHSR	[6] Acetyl (S)	AL4A1_HUMAN	Delta-1-pyrroline-5-carboxylate dehydrogenase, mitochondrial	268491	250668	245844	250791	281773	275739	79752.9	107231	74911.2	359801	287786	192344	166183	180166	173543	291568	298973	227593	203911	241995	88697.4	69468.9	43.4981	28.7067	0.842625	0.063343
87.8672	2	528.258	1054.5	0.000458811	0.435098	VSVMSYSAK	[2] Acetyl (S)|[7] Acetyl (S)	HEM2_HUMAN	Delta-aminolevulinic acid dehydratase	985213	717244	769031	582558	689692	569874	414944	490226	590055	827625	727977	737971	540992	511391	458490	658377	687786	737424	645426	654226	168740	123552	26.144	18.8853	0.98655	0.822635
54.1023	3	421.244	1260.71	0.000105739	0.0838728	VTSNLGKMILK	[7] Acetyl (K)|[8] Oxidation (M)	DEMA_HUMAN	Dematin	7.22396e+06	7.18861e+06	6.27403e+06	4.91258e+06	4.11631e+06	4.59766e+06	3.9603e+06	4.61703e+06	4.09648e+06	5.90526e+06	3.34752e+06	4.93601e+06	2.86773e+06	3.15016e+06	2.69282e+06	3.08139e+06	2.98718e+06	2.31244e+06	5.22078e+06	3.47561e+06	1.31885e+06	1.16659e+06	25.2616	33.5651	1.50212	8.95399e-05
126.395	3	789.393	2365.16	-0.000445772	-0.188475	MERLQKQPLTSPGSVSPSR	[N-term] Acetyl (Protein N-term)|[1] Oxidation (M)|[6] Acetyl (K)|[11] Acetyl (S)|[14] Acetyl (S)|[16] Acetyl (S)|[18] Acetyl (S)	DEMA_HUMAN	Dematin	221205	248968	224633	209826	244958	234400	224165	170686	207051	235476	225110	244078	166624	167301	173053	235985	169495	258930	220655	208450	23475.6	38400.6	10.6391	18.4219	1.05855	0.304601
39.8548	2	474.252	946.489	-0.00209242	-2.21071	IAMTQKR	[3] Oxidation (M)|[4] Acetyl (T)|[6] Acetyl (K)	DEND3_HUMAN	DENN domain-containing protein 3	1.14929e+06	918463	1.00736e+06	917296	861044	716552	718881	731210	761895	779732	662807	533154	881313	959139	900936	1.12139e+06	944702	768506	864665	839075	149420	174658	17.2807	20.8155	1.0305	0.624908
77.0845	3	684.384	2050.13	-0.000991852	-0.483799	VKKQVWVGSRGLGQGTPK	[2] Acetyl (K)|[3] Acetyl (K)|[16] Acetyl (T)	DEND3_HUMAN	DENN domain-containing protein 3	936083	815843	997368	1.14302e+06	997510	1.05366e+06	1.44226e+06	1.21593e+06	1.44277e+06	795034	896615	787595	666735	849059	855546	902433	999378	962756	1.11605e+06	857239	217486	100007	19.4872	11.6662	1.30191	4.90158e-05
29.0432	4	464.469	1853.85	-0.0122878	-6.62822	TLCSAEDRYVLSGSGR	[9] Acetyl (Y)|[14] Acetyl (S)	DEND3_HUMAN	DENN domain-containing protein 3	249890	238847	253941	200659	166534	189767	108433	107898	122657	145676	141352	187251	102972	92155.8	126400	130539	129262	113880	182070	129943	59254.3	27587.5	32.5449	21.2305	1.40115	1.21455e-05
46.9108	2	415.196	828.377	0.000511736	0.617758	NYTAYR	[2] Acetyl (Y)	DTL_HUMAN	Denticleless protein homolog	6.2709e+06	6.05032e+06	4.83449e+06	7.0772e+06	7.52252e+06	6.39247e+06	2.98652e+06	3.10635e+06	2.87657e+06	5.76831e+06	4.6886e+06	5.16999e+06	3.65338e+06	3.23566e+06	3.70742e+06	4.77631e+06	4.69704e+06	5.34691e+06	5.23526e+06	4.5604e+06	1.83757e+06	854121	35.1	18.7291	1.14798	0.0125407
103.865	3	672.368	2014.08	0.0112391	5.58027	KESRPGLVTVTSSQSTPAK	[1] Acetyl (K)	DTL_HUMAN	Denticleless protein homolog	206370	246502	293051	336616	321080	384755	779379	845003	685606	465197	323613	385391	1.14257e+06	838632	961392	475628	448698	431415	455374	608060	244669	293417	53.7292	48.2546	0.748896	0.00155289
104.444	3	672.368	2014.08	0.0129101	6.40998	KESRPGLVTVTSSQSTPAK	[1] Acetyl (K)	DTL_HUMAN	Denticleless protein homolog	262007	270829	285386	572443	509727	424633	743089	591695	753843	510148	519064	376679	1.36689e+06	874856	1.52937e+06	516511	588695	610137	490406	765817	192792	411040	39.3128	53.6735	0.64037	0.00233571
96.78	2	542.788	1083.56	0.000744359	0.686957	SVAFSKFEK	[9] Acetyl (K)	DTL_HUMAN	Denticleless protein homolog	205291	166049	162039	117474	117722	141367	246300	220053	298733	193354	148097	184288	256411	260105	308918	130986	156932	174372	186114	201496	61439.4	60101	33.0117	29.8274	0.923662	0.246509
115.785	2	913.484	1824.95	-0.0130114	-7.12966	KLPSPVTITPSSMRK	[1] Acetyl (K)|[9] Acetyl (T)|[11] Acetyl (S)|[12] Acetyl (S)|[13] Oxidation (M)	DTL_HUMAN	Denticleless protein homolog	474568	279472	322437	553233	539894	584246	1.11253e+06	1.3716e+06	893700	312473	400900	325994	468347	483078	535421	530724	393862	594009	681298	449423	368509	97360.9	54.0893	21.6635	1.51594	0.00122754
123.247	3	990.834	2969.48	0.018316	6.16813	EDLLKALNMHDKGITTAAVCVYPAR	[5] Acetyl (K)|[9] Oxidation (M)|[12] Acetyl (K)|[15] Acetyl (T)|[16] Acetyl (T)	DEOC_HUMAN	Deoxyribose-phosphate aldolase	1.56431e+06	1.70428e+06	2.23119e+06	2.05817e+06	2.0171e+06	1.78881e+06	2.53337e+06	2.09437e+06	1.91059e+06	1.28286e+06	1.5436e+06	1.12642e+06	1.50086e+06	1.74666e+06	1.19635e+06	1.37171e+06	1.12181e+06	856523	1.98913e+06	1.3052e+06	291403	267787	14.6497	20.517	1.52401	0.000161985
76.0943	2	668.351	1334.69	-0.00244552	-1.83228	KAVIFCLSADK	[1] Acetyl (K)|[11] Acetyl (K)	DEST_HUMAN	Destrin	1.40702e+06	1.17621e+06	1.0488e+06	968906	1.22293e+06	1.23822e+06	1.51565e+06	1.38517e+06	1.34927e+06	1.06825e+06	1.27385e+06	1.19807e+06	1.13809e+06	1.3584e+06	1.03821e+06	1.03502e+06	862309	759041	1.25691e+06	1.08125e+06	176329	189308	14.0288	17.5083	1.16246	0.0218545
26.3698	3	588.612	1762.82	0.010644	6.03812	YALYDASFETKESR	[11] Acetyl (K)|[13] Acetyl (S)	DEST_HUMAN	Destrin	428246	467273	315351	462982	288546	390672	276414	368566	341640	495664	595339	482961	663616	673417	672291	439499	391490	329199	371077	527053	71678.9	129396	19.3165	24.5509	0.704059	0.000176668
48.9125	2	415.753	829.491	0.000154263	0.185973	KVSDVLK	[1] Acetyl (K)	DGKA_HUMAN	Diacylglycerol kinase alpha	351478	262771	305830	277317	382409	398600	610460	655585	524752	473693	416577	465321	688156	610054	711208	438774	458335	398868	418800	517887	144662	119274	34.5419	23.0309	0.80867	0.00133636
123.843	2	588.815	1175.62	0.00525819	4.47273	ILKDLEMSK	[7] Oxidation (M)|[8] Acetyl (S)|[9] Acetyl (K)	DGKA_HUMAN	Diacylglycerol kinase alpha	30257.1	44909.1	60536.1	8915.37	10582.6	10794.2	31906.3	41912.6	34990.8	148664	167649	149502	55241.5	69164.8	68747.5	38538.6	29690.7	32876	30533.8	84452.6	17724.1	55200.6	58.0474	65.3628	0.361549	1.66187e-08
58.1985	2	551.299	1100.58	0.000101521	0.0922434	ILGQKSTDR	[6] Acetyl (S)|[7] Acetyl (T)	DLDH_HUMAN	Dihydrolipoyl dehydrogenase, mitochondrial	5.17807e+06	4.48954e+06	4.59803e+06	4.94355e+06	4.89747e+06	4.27498e+06	9.67708e+06	9.03458e+06	9.61636e+06	6.85612e+06	6.07212e+06	6.38207e+06	1.04873e+07	1.06624e+07	8.79094e+06	6.37453e+06	6.53152e+06	7.01677e+06	6.30107e+06	7.68597e+06	2.37755e+06	1.81732e+06	37.7324	23.6446	0.819815	0.000157705
61.7227	3	415.565	1243.67	-0.00277663	-2.2326	ITGKNQVTATK	[10] Acetyl (T)|[11] Acetyl (K)	DLDH_HUMAN	Dihydrolipoyl dehydrogenase, mitochondrial	288026	278770	283537	131770	172433	181308	99797.1	121240	121407	286716	297880	254494	101037	110495	104561	146577	152629	187171	186476	182396	77031.5	78626.1	41.309	43.1074	1.02237	0.640416
99.2843	3	612.641	1834.9	-0.0161363	-8.79403	LNLDKMMEQKSTAVK	[5] Acetyl (K)|[7] Oxidation (M)|[12] Acetyl (T)	DLDH_HUMAN	Dihydrolipoyl dehydrogenase, mitochondrial	430025	588828	645650	413073	300895	473650	234680	304722	243847	999058	1.02778e+06	1.13155e+06	435743	523896	562407	641570	776870	642131	403930	749000	147042	248483	36.4029	33.1753	0.539292	7.21742e-07
44.5398	2	682.347	1362.68	-0.0027245	-1.99936	GALGSRCVQAFR	[5] Acetyl (S)	DHPR_HUMAN	Dihydropteridine reductase	4.29214e+06	3.9319e+06	3.66593e+06	4.50618e+06	4.00089e+06	4.86751e+06	2.5401e+06	2.60694e+06	2.53924e+06	3.66018e+06	2.94955e+06	2.7439e+06	2.09465e+06	1.44327e+06	1.78822e+06	4.19e+06	3.57748e+06	3.72276e+06	3.6612e+06	2.90778e+06	893243	962475	24.3975	33.1	1.25911	0.000616331
38.1242	2	450.731	899.446	0.000479336	0.532924	AAAAAAGEAR	[N-term] Acetyl (Protein N-term)	DHPR_HUMAN	Dihydropteridine reductase	309939	338703	336018	265641	293349	245135	200021	171695	184608	188151	194183	245899	134337	130236	114577	183684	223458	253194	260568	185302	64136.7	50569.8	24.6142	27.2905	1.40618	1.96133e-05
84.7065	2	482.766	963.518	7.75613e-05	0.080498	IFNLYPR	[5] Acetyl (Y)	DPYL1_HUMAN	Dihydropyrimidinase-related protein 1	2.41167e+06	2.32621e+06	2.23181e+06	1.03741e+06	1.11458e+06	1.21393e+06	945029	1.10276e+06	819527	1.03669e+06	934439	1.06249e+06	705759	775547	692690	921386	1.06971e+06	888499	1.46699e+06	898578	653138	146560	44.5223	16.3102	1.63257	1.89745e-08
120.016	2	715.374	1428.73	-0.0115625	-8.09273	TVTPASSAKTSPAK	[1] Acetyl (T)|[6] Acetyl (S)	DPYL2_HUMAN	Dihydropyrimidinase-related protein 2	213822	215711	217662	324800	324888	329521	750065	959730	832272	416843	419344	405309	278797	264900	238781	956114	910311	928652	463163	535450	296844	304888	64.0906	56.9404	0.864998	0.0053683
44.9747	2	812.878	1623.74	-0.00105443	-0.649382	EVDGEGKPYYEVR	[9] Acetyl (Y)|[10] Acetyl (Y)	DPP3_HUMAN	Dipeptidyl peptidase 3	2.23447e+06	1.75247e+06	1.95312e+06	2.08575e+06	2.22785e+06	2.22914e+06	2.55807e+06	2.50299e+06	2.59902e+06	2.43615e+06	2.29185e+06	2.12885e+06	3.65145e+06	3.70066e+06	3.74688e+06	2.92182e+06	2.82274e+06	2.72036e+06	2.2381e+06	2.93564e+06	283565	625488	12.6699	21.3067	0.762389	9.82031e-08
112.139	3	727.016	2178.03	-0.00103118	-0.473449	ADTQYILPNDIGVSSLDCR	[3] Acetyl (T)	DPP3_HUMAN	Dipeptidyl peptidase 3	338115	378751	317324	255514	330289	295657	329356	433782	360367	301009	268274	267141	395736	322848	304293	266019	268654	254370	337684	294260	50612.1	44322.9	14.988	15.0625	1.14757	0.0272845
112.175	2	1090.02	2178.03	-0.000471217	-0.216351	ADTQYILPNDIGVSSLDCR	[3] Acetyl (T)	DPP3_HUMAN	Dipeptidyl peptidase 3	321445	370828	300853	209469	260602	259136	302357	484582	387831	270386	251514	248072	384926	389123	388695	339567	277387	381749	321901	325713	82438.5	63003.7	25.6099	19.3433	0.988294	0.864761
112.139	3	727.016	2178.03	-0.00103118	-0.473449	ADTQYILPNDIGVSSLDCR	[N-term] Acetyl (Protein N-term)	DPP3_HUMAN	Dipeptidyl peptidase 3	338115	378751	317324	255514	330289	295657	329356	433782	360367	301009	268274	267141	395736	322848	304293	266019	268654	254370	337684	294260	50612.1	44322.9	14.988	15.0625	1.14757	0.0272845
112.175	2	1090.02	2178.03	-0.000471217	-0.216351	ADTQYILPNDIGVSSLDCR	[N-term] Acetyl (Protein N-term)	DPP3_HUMAN	Dipeptidyl peptidase 3	321445	370828	300853	209469	260602	259136	302357	484582	387831	270386	251514	248072	384926	389123	388695	339567	277387	381749	321901	325713	82438.5	63003.7	25.6099	19.3433	0.988294	0.864761
112.175	2	1090.02	2178.03	-0.000471217	-0.216351	ADTQYILPNDIGVSSLDCR	[5] Acetyl (Y)	DPP3_HUMAN	Dipeptidyl peptidase 3	321445	370828	300853	209469	260602	259136	302357	484582	387831	270386	251514	248072	384926	389123	388695	339567	277387	381749	321901	325713	82438.5	63003.7	25.6099	19.3433	0.988294	0.864761
107.787	2	704.881	1407.75	0.00835137	5.93247	FKGDGVKYKAK	[2] Acetyl (K)|[7] Acetyl (K)|[8] Acetyl (Y)|[9] Acetyl (K)	DAB2_HUMAN	Disabled homolog 2	729779	1.2768e+06	1.05946e+06	712605	813522	819469	1.00912e+06	1.23352e+06	1.16777e+06	699192	758044	838673	764320	864761	806272	973588	813185	895630	980228	823741	218626	81626.9	22.3036	9.90929	1.18997	0.028403
61.6003	2	516.285	1030.55	0.000211035	0.204778	SKTIESLK	[2] Acetyl (K)|[3] Acetyl (T)|[6] Acetyl (S)	DAAM1_HUMAN	Disheveled-associated activator of morphogenesis 1	3.58668e+06	3.18392e+06	3.37428e+06	2.39839e+06	2.62999e+06	2.58608e+06	1.78875e+06	2.43363e+06	2.0449e+06	2.74795e+06	2.87196e+06	2.86803e+06	1.56953e+06	1.67684e+06	1.64938e+06	2.533e+06	2.6572e+06	2.7719e+06	2.66962e+06	2.37175e+06	602710	565012	22.5766	23.8225	1.12559	0.00366851
61.6003	2	516.285	1030.55	0.000211035	0.204778	SKTIESLK	[1] Acetyl (S)|[3] Acetyl (T)|[6] Acetyl (S)	DAAM1_HUMAN	Disheveled-associated activator of morphogenesis 1	3.58668e+06	3.18392e+06	3.37428e+06	2.39839e+06	2.62999e+06	2.58608e+06	1.78875e+06	2.43363e+06	2.0449e+06	2.74795e+06	2.87196e+06	2.86803e+06	1.56953e+06	1.67684e+06	1.64938e+06	2.533e+06	2.6572e+06	2.7719e+06	2.66962e+06	2.37175e+06	602710	565012	22.5766	23.8225	1.12559	0.00366851
49.434	2	408.247	814.479	-0.00116632	-1.43198	SLLALEK	[1] Acetyl (S)	DAAM1_HUMAN	Disheveled-associated activator of morphogenesis 1	345420	325213	264078	270105	252754	259123	125458	93181.7	123923	199963	199105	206487	67923.6	64313.3	68083.3	214401	175425	179659	228806	152818	91795.1	65659.7	40.1192	42.966	1.49725	5.7778e-06
124.426	2	823.891	1645.77	-0.000889254	-0.540328	QKEADAIDDTLSSK	[12] Acetyl (S)|[13] Acetyl (S)|[14] Acetyl (K)	DAAM1_HUMAN	Disheveled-associated activator of morphogenesis 1	123247	96912.5	105608	97444.9	115389	88089	178410	136357	140695	82904.2	83382.8	89639	65964.1	76119.6	62943.3	67501.6	72631.8	62986.4	120239	73785.9	28297.7	9799.3	23.5345	13.2807	1.62957	5.36792e-06
60.4915	2	550.82	1099.62	0.000749513	0.681608	NISQVLEKK	[9] Acetyl (K)	ADA10_HUMAN	Disintegrin and metalloproteinase domain-containing protein 10	6.5863e+08	5.7321e+08	5.6124e+08	4.43098e+08	5.64508e+08	4.91411e+08	8.22964e+08	7.45486e+08	8.87467e+08	6.40412e+08	7.04011e+08	6.37526e+08	1.03981e+09	1.16958e+09	1.1395e+09	6.75396e+08	7.58037e+08	7.0348e+08	6.38668e+08	8.29749e+08	1.51404e+08	2.2053e+08	23.7062	26.578	0.769713	1.2267e-05
66.0663	2	550.819	1099.62	0.000484116	0.440256	NISQVLEKK	[9] Acetyl (K)	ADA10_HUMAN	Disintegrin and metalloproteinase domain-containing protein 10	7.68205e+06	6.33766e+06	6.21565e+06	6.8364e+06	6.28963e+06	7.09361e+06	1.13022e+07	9.95435e+06	1.07574e+07	8.24032e+06	7.50918e+06	9.15712e+06	1.50627e+07	1.5749e+07	1.46899e+07	7.70783e+06	8.36794e+06	8.67201e+06	8.05211e+06	1.05729e+07	2.04488e+06	3.48955e+06	25.3955	33.0047	0.761581	2.50046e-06
69.8337	2	550.819	1099.62	0.000369872	0.336362	NISQVLEKK	[9] Acetyl (K)	ADA10_HUMAN	Disintegrin and metalloproteinase domain-containing protein 10	1.38774e+06	1.04335e+06	1.26126e+06	1.26265e+06	1.47621e+06	1.1976e+06	1.9375e+06	2.03282e+06	2.01295e+06	1.81008e+06	1.49706e+06	1.75317e+06	3.07285e+06	3.22266e+06	2.56043e+06	1.46008e+06	1.75696e+06	1.54069e+06	1.51245e+06	2.07489e+06	381364	691104	25.215	33.308	0.728932	4.9961e-05
45.2587	4	469.996	1875.95	0.00959031	5.11226	RMKSDVKMSLSLPDK	[8] Oxidation (M)|[9] Acetyl (S)|[11] Acetyl (S)|[15] Acetyl (K)	ERCC6_HUMAN	DNA excision repair protein ERCC-6	1.57111e+07	1.33269e+07	1.22504e+07	1.17008e+07	1.06908e+07	1.17623e+07	1.95831e+07	1.99405e+07	2.04954e+07	1.36178e+07	1.06812e+07	1.16601e+07	2.09714e+07	2.19948e+07	1.95377e+07	1.35001e+07	1.34413e+07	1.42837e+07	1.50512e+07	1.55209e+07	3.97479e+06	4.17797e+06	26.4084	26.9183	0.96974	0.397254
63.7828	2	578.311	1154.61	-0.00410793	-3.55785	KSVGVHSVMK	[2] Acetyl (S)|[7] Acetyl (S)	ERCC6_HUMAN	DNA excision repair protein ERCC-6	1.66364e+06	1.11147e+06	1.03425e+06	722447	632638	721686	740386	786505	802869	1.82272e+06	1.60613e+06	1.8548e+06	757043	729000	825326	1.13696e+06	1.15257e+06	884608	912877	1.19657e+06	321518	453528	35.2203	37.9023	0.76291	0.00329924
63.7828	2	578.311	1154.61	-0.00410793	-3.55785	KSVGVHSVMK	[2] Acetyl (S)|[10] Acetyl (K)	ERCC6_HUMAN	DNA excision repair protein ERCC-6	1.66364e+06	1.11147e+06	1.03425e+06	722447	632638	721686	740386	786505	802869	1.82272e+06	1.60613e+06	1.8548e+06	757043	729000	825326	1.13696e+06	1.15257e+06	884608	912877	1.19657e+06	321518	453528	35.2203	37.9023	0.76291	0.00329924
51.0115	2	411.23	820.445	0.000213064	0.259693	LSFERK	[6] Acetyl (K)	ERCC6_HUMAN	DNA excision repair protein ERCC-6	322550	340541	387180	752186	808295	611402	446834	598991	586453	646031	632102	552575	594152	561534	525814	563430	556755	544418	539381	575201	175656	40586.2	32.5662	7.056	0.937726	0.235146
74.4052	2	481.769	961.524	0.00033781	0.351328	LGLSYKR	[4] Acetyl (S)|[5] Acetyl (Y)|[6] Acetyl (K)	ERCC6_HUMAN	DNA excision repair protein ERCC-6	78091	98229.7	91916	100212	78076.3	113714	81346.4	74322.4	60952.4	119768	85457.1	86963.7	61387.1	40843.7	43242.9	84233	106239	113499	86317.8	82403.7	16064.1	28868.4	18.6104	35.0329	1.0475	0.572975
126.177	2	619.798	1237.58	0.00461452	3.72867	LSASQSCVFR	[2] Acetyl (S)|[6] Acetyl (S)	ERCC6_HUMAN	DNA excision repair protein ERCC-6	24225.8	17947	19759.5	22551.5	24682.3	25153.1	10759.2	8867.28	11737.8	23595.1	26305.4	23319.1	7394.27	8491	8954.32	13312.3	10514	11178.7	18409.3	14784.9	6441.46	7456.69	34.9903	50.4344	1.24514	0.00116016
121.395	3	606.982	1817.93	-0.012639	-6.95236	RMKSDVKMSLSLPDK	[9] Acetyl (S)|[11] Acetyl (S)	ERCC6_HUMAN	DNA excision repair protein ERCC-6	37792.2	52781.7	42651.2	46708.7	33753.4	39462.6	28794.7	22053.6	30228.6	24301.5	30716.7	22456.5	48045.8	41082.2	40716.6	39599.1	41123.7	40165.2	37136.3	36467.5	9545.25	8631.03	25.7033	23.6677	1.01834	0.778637
56.9243	2	427.795	853.575	-4.33545e-05	-0.0507916	LLLKKR	[4] Acetyl (K)|[5] Acetyl (K)	RPB2_HUMAN	DNA-directed RNA polymerase II subunit RPB2	127889	117033	100425	179662	159537	190998	438973	485197	497825	104088	97896.6	76257.5	415507	409211	423936	215368	212919	230466	255282	242850	167246	141467	65.5143	58.2527	1.05119	0.146698
122.078	2	570.806	1139.6	0.0042431	3.72335	LNSPIGRDGK	[3] Acetyl (S)|[10] Acetyl (K)	RPB2_HUMAN	DNA-directed RNA polymerase II subunit RPB2	62378.8	70781.3	91980.9	77764.3	65758.1	80956.8	47409.5	64724	35788.5	73337.4	60783	59996.7	43162.2	57803.2	54215	38145.4	48125.5	49328.7	66393.6	53877.5	17072.3	10579.7	25.7139	19.6366	1.23231	0.0260439
61.1315	2	781.37	1560.72	-0.00599277	-3.83972	EIAEAYDVLSDPR	[6] Acetyl (Y)|[10] Acetyl (S)	DNJB1_HUMAN	DnaJ homolog subfamily B member 1	1.87797e+08	1.54201e+08	1.6596e+08	1.51693e+08	1.56116e+08	1.58434e+08	1.91535e+08	1.96241e+08	1.9342e+08	1.74011e+08	1.74401e+08	1.79205e+08	1.22359e+08	1.24435e+08	1.29052e+08	1.55067e+08	1.55354e+08	1.54025e+08	1.72822e+08	1.5199e+08	1.89523e+07	2.21252e+07	10.9663	14.557	1.13706	6.3842e-05
64.6155	3	549.302	1644.88	-0.00283463	-1.7233	KGWKEGTKITFPK	[1] Acetyl (K)|[7] Acetyl (T)|[8] Acetyl (K)	DNJB1_HUMAN	DnaJ homolog subfamily B member 1	394300	669641	610014	474319	451682	394105	783850	790876	534535	760249	821650	919786	936611	814728	846925	513919	510118	655180	567036	753241	154996	159941	27.3344	21.2337	0.752795	0.00208767
125.714	3	822.729	2465.17	0.00658214	2.67007	GKDYYQTLGLARGASDEEIK	[N-term] Acetyl (Protein N-term)|[2] Acetyl (K)|[5] Acetyl (Y)|[7] Acetyl (T)|[15] Acetyl (S)|[20] Acetyl (K)	DNJB1_HUMAN	DnaJ homolog subfamily B member 1	400598	702809	563435	470855	562143	467327	285907	376850	316336	394594	454744	400832	215462	190292	175632	266705	313927	357916	460696	307789	133063	101132	28.883	32.8575	1.49679	0.00075543
109.557	2	684.347	1366.68	0.00168574	1.23346	ASYYEILDVPR	[3] Acetyl (Y)	DNJB2_HUMAN	DnaJ homolog subfamily B member 2	451681	472891	462966	409686	415231	401207	618973	676857	689944	576102	627168	542618	921620	946033	892546	587989	624711	640135	511048	706547	117237	163386	22.9405	23.1245	0.723304	5.03187e-09
109.557	2	684.347	1366.68	0.00168574	1.23346	ASYYEILDVPR	[2] Acetyl (S)	DNJB2_HUMAN	DnaJ homolog subfamily B member 2	451681	472891	462966	409686	415231	401207	618973	676857	689944	576102	627168	542618	921620	946033	892546	587989	624711	640135	511048	706547	117237	163386	22.9405	23.1245	0.723304	5.03187e-09
61.8072	3	486.263	1455.77	-0.00066421	-0.456261	KQKQREESKK	[1] Acetyl (K)|[3] Acetyl (K)|[8] Acetyl (S)|[10] Acetyl (K)	DNJB6_HUMAN	DnaJ homolog subfamily B member 6	477626	496825	482913	309687	364776	486653	1.07949e+06	1.08231e+06	1.00193e+06	815469	819147	829486	1.29784e+06	1.06449e+06	1.10669e+06	613902	577603	879712	642468	889372	316156	232352	49.2096	26.1254	0.722384	0.000127421
40.7753	2	669.836	1337.66	-0.00435293	-3.25414	SISTSTKMVNGR	[1] Acetyl (S)|[8] Oxidation (M)	DNJB6_HUMAN	DnaJ homolog subfamily B member 6	1.15264e+06	1.09244e+06	983976	1.13444e+06	930880	968648	1.22084e+06	1.10567e+06	1.19906e+06	1.33468e+06	1.286e+06	1.24907e+06	1.29868e+06	1.6739e+06	1.50689e+06	1.42699e+06	1.24994e+06	1.29214e+06	1.08762e+06	1.3687e+06	103924	142661	9.55512	10.4231	0.794641	0.000103547
65.3355	4	509.773	2035.06	0.00215454	1.05871	SISTSTKMVNGRKITTK	[8] Oxidation (M)|[13] Acetyl (K)|[15] Acetyl (T)|[16] Acetyl (T)|[17] Acetyl (K)	DNJB6_HUMAN	DnaJ homolog subfamily B member 6	993602	722618	574926	627053	553336	742341	1.43778e+06	1.50962e+06	1.86776e+06	1.19088e+06	1.17237e+06	1.05424e+06	1.98862e+06	1.58596e+06	1.54252e+06	905631	1.06026e+06	745742	1.00323e+06	1.24958e+06	483081	387412	48.1527	31.0034	0.80285	0.0143534
81.9802	2	598.327	1194.64	0.00390961	3.27264	KKKSTKGNH	[1] Acetyl (K)|[4] Acetyl (S)|[5] Acetyl (T)|[6] Acetyl (K)	DNJB6_HUMAN	DnaJ homolog subfamily B member 6	246507	196525	239387	312684	339198	371165	176358	149442	184453	229055	271126	241801	140440	172474	154647	210814	171854	197110	246191	198813	78463.3	43181.6	31.8709	21.7197	1.2383	0.000749184
109.374	2	691.852	1381.69	0.00138678	1.00369	VDYYEVLGVQR	[N-term] Acetyl (Protein N-term)	DNJB6_HUMAN	DnaJ homolog subfamily B member 6	179561	179658	163554	199907	205964	188424	117666	145780	129000	139399	154185	144064	142036	144987	144494	143464	136223	137937	167724	142977	31050.9	5221.08	18.5131	3.6517	1.17309	4.54284e-05
109.374	2	691.852	1381.69	0.00138678	1.00369	VDYYEVLGVQR	[3] Acetyl (Y)	DNJB6_HUMAN	DnaJ homolog subfamily B member 6	179561	179658	163554	199907	205964	188424	117666	145780	129000	139399	154185	144064	142036	144987	144494	143464	136223	137937	167724	142977	31050.9	5221.08	18.5131	3.6517	1.17309	4.54284e-05
62.5292	2	475.244	948.474	-0.00608575	-6.41631	LDFSITK	[4] Acetyl (S)|[6] Acetyl (T)|[7] Acetyl (K)	RPN1_HUMAN	Dolichyl-diphosphooligosaccharide--protein glycosyltransferase subunit 1	525897	380234	375128	257134	250236	241273	412371	413756	454042	387987	372691	408452	234202	283360	235298	333217	294305	333698	367786	320357	99257.5	63365.9	26.9878	19.7798	1.14805	0.0270733
82.4348	2	523.796	1045.58	0.000467298	0.446928	SASVVSVISR	[1] Acetyl (S)	DAD1_HUMAN	Dolichyl-diphosphooligosaccharide--protein glycosyltransferase subunit DAD1	867650	1.03706e+06	1.08566e+06	1.08467e+06	982135	706247	394072	649695	458973	913287	687032	853289	629424	591403	460245	700346	685794	876796	807351	710846	266589	147400	33.0202	20.7358	1.13576	0.140117
82.4348	2	523.796	1045.58	0.000467298	0.446928	SASVVSVISR	[3] Acetyl (S)	DAD1_HUMAN	Dolichyl-diphosphooligosaccharide--protein glycosyltransferase subunit DAD1	867650	1.03706e+06	1.08566e+06	1.08467e+06	982135	706247	394072	649695	458973	913287	687032	853289	629424	591403	460245	700346	685794	876796	807351	710846	266589	147400	33.0202	20.7358	1.13576	0.140117
99.6005	3	719.043	2154.11	0.0020846	0.967734	FLWMVRIAEGEHPKDIR	[4] Oxidation (M)|[14] Acetyl (K)	STT3B_HUMAN	Dolichyl-diphosphooligosaccharide--protein glycosyltransferase subunit STT3B	8.77039e+06	9.26415e+06	7.88411e+06	6.60124e+06	6.09578e+06	8.19842e+06	4.59512e+06	4.71049e+06	6.05803e+06	7.23686e+06	7.91448e+06	8.79026e+06	4.38631e+06	5.99855e+06	6.58142e+06	6.67856e+06	8.25618e+06	8.46291e+06	6.90864e+06	7.14506e+06	1.70634e+06	1.40263e+06	24.6986	19.6307	0.966911	0.599427
57.5595	2	473.291	944.568	-0.00176648	-1.87014	LVFKKGK	[4] Acetyl (K)|[5] Acetyl (K)|[7] Acetyl (K)	STT3B_HUMAN	Dolichyl-diphosphooligosaccharide--protein glycosyltransferase subunit STT3B	1.2142e+06	981299	1.06024e+06	1.3362e+06	1.2103e+06	1.12179e+06	972467	899867	962231	1.04009e+06	826090	922769	746661	756356	1.02951e+06	1.21972e+06	1.16744e+06	1.32529e+06	1.08429e+06	1.00377e+06	145867	207433	13.4528	20.6654	1.08022	0.149216
40.36	2	480.239	958.463	0.000536609	0.559864	AGVSFSGHR	[N-term] Acetyl (Protein N-term)	DREB_HUMAN	Drebrin	2.45049e+06	2.39144e+06	2.44329e+06	2.34262e+06	2.38042e+06	2.06482e+06	1.43522e+06	1.61283e+06	1.56692e+06	2.50598e+06	2.27059e+06	2.35241e+06	1.37157e+06	1.55056e+06	1.60191e+06	2.02856e+06	1.94241e+06	1.86516e+06	2.07645e+06	1.94324e+06	421726	387642	20.3099	19.9483	1.06855	0.0277528
78.9637	2	843.929	1685.84	-0.0158058	-9.3755	KEEELRKEEERK	[1] Acetyl (K)|[12] Acetyl (K)	DREB_HUMAN	Drebrin	1.04539e+06	639197	758740	577644	764912	966713	618726	507306	486831	760612	573690	693446	265833	340539	291040	488202	444876	448680	707273	478546	195404	171889	27.6278	35.9189	1.47796	0.00255785
33.0973	3	594.278	1779.81	0.00518837	2.91513	DSFWAKAEKEEENR	[9] Acetyl (K)	DBNL_HUMAN	Drebrin-like protein	2.452e+06	2.88667e+06	2.57762e+06	2.51903e+06	2.57107e+06	2.4208e+06	3.16932e+06	3.70751e+06	3.93173e+06	2.89773e+06	2.93301e+06	3.05143e+06	4.1669e+06	4.86383e+06	4.98908e+06	3.54867e+06	3.40995e+06	3.49348e+06	2.91508e+06	3.70601e+06	567320	793423	19.4615	21.4091	0.786583	3.55933e-05
86.1323	2	560.306	1118.6	-0.0110979	-9.92113	EIFKQKER	[4] Acetyl (K)	DBNL_HUMAN	Drebrin-like protein	283288	312114	302300	532184	534211	660636	237856	376663	281288	231802	315427	241703	80362.2	64192.4	109248	163579	181011	112383	391171	166634	147705	83972.4	37.7596	50.3933	2.34748	5.24009e-07
61.1927	3	466.286	1395.84	0.000680363	0.487423	ILRWKLSQIR	[5] Acetyl (K)|[7] Acetyl (S)	DAPP1_HUMAN	Dual adapter for phosphotyrosine and 3-phosphotyrosine and 3-phosphoinositide	646142	482384	577411	507183	558411	504136	491964	464116	445647	420443	441512	577218	403610	352755	412286	783536	754985	735509	519710	542428	63197	172863	12.16	31.8683	0.958118	0.378397
77.2588	2	575.803	1149.59	0.000525862	0.457434	DSGITYLGIK	[2] Acetyl (S)|[6] Acetyl (Y)	DUS3_HUMAN	Dual specificity protein phosphatase 3	1.55229e+07	1.58917e+07	1.41827e+07	1.60563e+07	1.54453e+07	1.54764e+07	3.21529e+07	2.85171e+07	2.74026e+07	2.28395e+07	2.1132e+07	1.90522e+07	2.75302e+07	2.93915e+07	2.77096e+07	1.90517e+07	1.99461e+07	1.90489e+07	2.0072e+07	2.28558e+07	7.09323e+06	4.22782e+06	35.3389	18.4978	0.878203	0.00135491
35.3962	2	481.738	961.461	0.000411581	0.428079	SLSDTVEK	[3] Acetyl (S)|[5] Acetyl (T)	DCTN1_HUMAN	Dynactin subunit 1	1.79201e+06	2.06894e+06	1.85947e+06	1.21812e+06	1.27842e+06	1.4098e+06	1.59667e+06	1.74215e+06	2.49403e+06	1.6451e+06	2.08651e+06	1.84113e+06	2.42939e+06	2.71856e+06	2.83877e+06	2.46785e+06	2.1293e+06	2.27111e+06	1.71773e+06	2.26975e+06	403774	390057	23.5062	17.1851	0.756795	0.000558745
68.2092	2	421.771	841.528	0.00060224	0.715651	KSLKIK	[1] Acetyl (K)|[2] Acetyl (S)|[4] Acetyl (K)	DCTN1_HUMAN	Dynactin subunit 1	390389	341834	408532	448447	406329	455356	412855	350146	367934	414847	421340	370278	378151	257292	302132	402819	393379	425381	397980	373958	39752.4	57632.9	9.98855	15.4116	1.06424	0.179727
52.2702	2	809.934	1617.85	0.00668239	4.13042	GLDFSDRIGKTKR	[5] Acetyl (S)|[10] Acetyl (K)|[12] Acetyl (K)	DCTN2_HUMAN	Dynactin subunit 2	607496	596573	646079	519497	614422	610585	428980	456688	466593	384432	374527	407968	468812	488372	574685	657147	609902	643026	549657	512097	81980	111897	14.9148	21.8508	1.07335	0.0502497
76.0178	2	421.279	840.543	0.00255516	3.0399	KLARRR	[1] Acetyl (K)	DCTN4_HUMAN	Dynactin subunit 4	195098	190063	171169	368843	449187	462285	221407	182735	151525	200869	228933	211256	118057	118326	85539.6	159891	138254	148330	265813	156606	124737	48211.5	46.9266	30.7852	1.69733	2.26407e-06
58.7927	2	423.728	845.442	0.00287471	3.40026	LQQYPR	[4] Acetyl (Y)	DYN1_HUMAN	Dynamin-1	439212	558271	540217	359744	410108	301480	488953	480025	474430	746922	702980	829562	383251	398799	397967	506582	535504	382684	450271	542694	82756.2	174545	18.3792	32.1626	0.829696	0.00368583
71.8388	2	543.314	1084.61	0.00665702	6.13773	KIREPCLK	[1] Acetyl (K)	DYN1_HUMAN	Dynamin-1	1.28074e+06	1.51988e+06	1.6204e+06	1.23278e+06	1.31212e+06	1.29075e+06	1.06241e+06	1.14332e+06	1.1036e+06	1.64946e+06	1.38186e+06	1.5135e+06	716553	629103	936871	949917	997842	1.0869e+06	1.28511e+06	1.09578e+06	184967	350124	14.3931	31.9521	1.17278	0.005284
56.0685	4	442.987	1767.92	-0.0162896	-9.21389	KKTSGNQDEILVIR	[1] Acetyl (K)|[2] Acetyl (K)|[3] Acetyl (T)|[4] Acetyl (S)	DYN1_HUMAN	Dynamin-1	503366	426355	427350	1.48941e+06	1.2419e+06	1.16219e+06	1.41361e+06	1.21719e+06	1.18039e+06	554726	520947	638760	1.14191e+06	1.2456e+06	1.02817e+06	262380	325067	324138	1.00686e+06	671300	429876	374753	42.6946	55.825	1.49987	1.69504e-05
63.9423	2	471.75	941.485	0.00369028	3.91966	ELPSAVSR	[4] Acetyl (S)|[7] Acetyl (S)	DNM1L_HUMAN	Dynamin-1-like protein	305260	310721	297328	255789	237256	260821	193447	220173	236702	346087	263398	277594	207982	158278	176222	277777	282357	209484	257500	244353	40391.9	60175	15.6862	24.6262	1.0538	0.349669
117.896	2	585.334	1168.65	0.00136121	1.16477	MEALIPVINK	[N-term] Acetyl (Protein N-term)	DNM1L_HUMAN	Dynamin-1-like protein	285896	331149	314384	322234	337273	306784	248872	272436	286905	273312	296351	314333	250269	283093	266966	323812	300453	319039	300659	291959	29255.8	25320.5	9.73055	8.67263	1.0298	0.323531
126.279	2	1101.08	2200.15	-0.00124612	-0.566379	SQKDIDGKKDIKAAMLAER	[3] Acetyl (K)|[12] Acetyl (K)	DYN3_HUMAN	Dynamin-3	149512	264295	263800	44138.5	59557.7	68715.2	94858.9	107369	109479	68732.9	67421.8	67141.2	105414	135018	116631	85128.5	104999	142744	129081	99247.8	82590.1	28980.4	63.9833	29.2	1.30059	0.0617167
[truncated: 2,670 more rows]
